# Supplementary material for: Viral infection of human neurons triggers strain-specific differences in host neuronal and viral transcriptomes
Source: PLoS Pathog. 2021 Mar 22;17(3):e1009441. doi: 10.1371/journal.ppat.1009441 (PMC8016332; doi:10.1371/journal.ppat.1009441)
Supplement: S1 Table — (XLSX) [file ppat.1009441.s007.xlsx]

## Sheet: Sheet1
Supplemental Table 1. Number of reads mapping to neuronal and HSV-1 transcriptomes for RNA-sequencing data. Run 1 was performed with paired-end read sequencing, and runs two and three were performed with single end read sequencing.
Sample	Total input reads	Total reads post-QC	Reads mapped (primary alignments only) to host	% Reads mapped to host	Reads mapped (primary alignments only) to HSV-1	% Reads mapped to HSV-1
1-f12	147034113	130015235	63850082	49.1097	62712939	48.2351
1-f24	135863870	114243637	35854981	31.3847	75492566	66.0803
1-kos12	140165711	120788262	80621846	66.7464	27472541	22.7444
1-kos24	153288773	134601577	45580616	33.8634	26624018	19.7799
1-mckrae12	159607555	138516319	56846491	41.0396	28569933	20.6257
1-mckrae24	130648878	116736393	36317132	31.1104	22467365	19.2462
1-mock-12	150232401	113997868	111488081	97.7984	29731296	26.0806
2-f12	45713774	45713774	14557639	31.8452	27372332	59.8776
2-f24	43149410	43149410	9833066	22.7884	29756899	68.9625
2-kos12	47354252	47354252	11422464	24.1213	32534741	68.705
2-kos24	47065229	47065229	14254034	30.2857	28217332	59.9537
2-mckrae12	40707698	40707698	11821112	29.039	25769015	63.3026
2-mckrae24	42902237	42902237	9221434	21.4941	29156729	67.9609
2-mock-12	43643390	43643390	37322753	85.5175	8795	0.020152
3.2-f12	24785384	24785384	16580482	66.8962	6883832	27.7738
3.2-f24	25008227	25008227	14561025	58.2249	8986919	35.9359
3.2-kos24	28558290	28558290	18041288	63.1736	9110650	31.9019
3.2-mckrae12	26085251	26085251	17059844	65.4003	7840827	30.0585
3.2-mckrae24	30828738	30828738	13430141	43.5637	15977829	51.8277
3.3-f12	27645382	27645382	20650920	74.6993	5542512	20.0486
3.3-f24	27415481	27415481	16647191	60.7219	9137904	33.3312
3.3-kos12	26514620	26514620	14674491	55.3449	10369999	39.1105
3.3-kos24	30549661	30549661	16798632	54.9879	12536493	41.0364
3.3-mckrae24	25180571	25180571	12724286	50.5322	10582433	42.0262
3.3-mock12	31897192	31897192	31025292	97.2665	2728	0.00855248
Averages
Mock				93.5275		8.70309
F				49.4588		45.0306
KOS				46.9319		40.4617
McKrae				40.3113		42.1497
HSV-1				45.5673		42.5473
