# Supplementary material for: Viral infection of human neurons triggers strain-specific differences in host neuronal and viral transcriptomes
Source: PLoS Pathog. 2021 Mar 22;17(3):e1009441. doi: 10.1371/journal.ppat.1009441 (PMC8016332; doi:10.1371/journal.ppat.1009441)
Supplement: S2 Table — The data in tabs #2–4 served as the input for pathway analysis (Ingenuity Pathway Analysis; see Methods for details). (ZIP) [file ppat.1009441.s008.zip]

Archive with 2 entries (2 files):
- S2_Table.xlsb
- __MACOSX/._S2_Table.xlsb
