# Supplementary material for: Viral infection of human neurons triggers strain-specific differences in host neuronal and viral transcriptomes
Source: PLoS Pathog. 2021 Mar 22;17(3):e1009441. doi: 10.1371/journal.ppat.1009441 (PMC8016332; doi:10.1371/journal.ppat.1009441)
Supplement: S3 Table — Table abbreviations: FDR, false discovery rate-adjusted P value; LR, likelihood ratio; logCPM, log counts per million; logFC, log fold-change. (XLSX) [file ppat.1009441.s009.xlsx]

## Sheet: Comparison Data Table
Supplementary Table 3 (tab #1). Canonical host pathways identified as differentially impacted by HSV-1 strain.*
	KOS 12 hpi		F 12 hpi		McKrae 12 hpi
Canonical Pathway	-log(p-value)	Z-score	-log(p-value)	Z-score	-log(p-value)	Z-score
Role of BRCA1 in DNA Damage Response	1.8	2.13809	1.47	2.83683	1.97	2.18282
VDR/RXR Activation	1.54	2.52982	0	2.11058	0	2.33333
Retinoic acid Mediated Apoptosis Signaling	1.59	3.05085	1.26	1.52753	0.281	2.3094
Death Receptor Signaling	0.863	3.53009	1.81	1.28571	0.652	1.91485
Integrin Signaling	0.81	3.22064	1.54	0.618853	0.839	1.88562
AMPK Signaling	0.269	1.58114	1.39	1.19523	0.886	2.2188
Cyclins and Cell Cycle Regulation	1.33	-1.09109	1.59	-1.88982	1.03	-1.4
ILK Signaling	1.65	2.7735	1.08	-0.109764	2.35	1.41421
Role of JAK1, JAK2 and TYK2 in Interferon Signaling	1.54	1.34164	1.07	1.13389	1.12	1.34164
Huntington's Disease Signaling	0.247	0.784465	2.07	0.83205	0.86	1.40556
Ephrin B Signaling	1.21	1.94145	1.47	-0.447214	1.66	-0.471405
Mitotic Roles of Polo-Like Kinase	1.71	1.50756	0.848	0.258199	0.967	1.06904
p53 Signaling	2.35	0.96225	1.32	0.762493	1.68	-0.707107
Ephrin Receptor Signaling	0.273	1.5667	0.821	-0.132453	1.44	0.437595
Sonic Hedgehog Signaling	0.259	1.34164	1.35	-0.774597	0.346	0
Remodeling of Epithelial Adherens Junctions	4.89	1.60357	4.86	0	6.83	-0.471405
ATM Signaling	0.893	0.942809	0.474	-0.179605	1.71	0.928477
Cell Cycle: G2/M DNA Damage Checkpoint Regulation	2.85	-0.654654	1.13	-0.392232	1.46	-0.852803
Androgen Signaling	2.07	0.83205	3.35	-0.426401	1.71	-0.5
Sumoylation Pathway	1.8	0.522233	0.804	0.149071	2.76	0.603023
Aryl Hydrocarbon Receptor Signaling	1.4	0.557086	0.924	0	1.17	-0.480384
Notch Signaling	0	0	1.29	-0.258199	1.57	-0.57735
*Pathways that were identified as differentially expressed following infection (p ≤ 0.05 in at least one comparison) are shown in Fig. 1B and listed here.
*Negative log p-values ≥ 1.3 indicate a p-value ≤ 0.5. Larger numbers indicate lower p-values.
*For Z-scores, a positive number indicates activation, and a negative number indicates deactivation of the pathway.

## Sheet: F 12 hpi - pathways
Supplementary Table 3 (tab #2). Host neuronal pathways significantly regulated by infection with HSV-1 F at 12 hpi.
Ingenuity Canonical Pathways	-log(p-value)	Ratio	z-score	Molecules
Oxidative Phosphorylation	6.41	0.701	NaN	NDUFA9,ATP5F1D,COX8A,ATP5MG,NDUFB8,MT-CO2,NDUFA1,NDUFB3,NDUFB10,NDUFS1,NDUFA5,NDUFS6,NDUFA10,UQCRFS1,ATP5PB,ATP5MC3,NDUFA8,ATP5MC2,NDUFS7,ATP5F1A,ATP5PO,SURF1,COX7C,NDUFB1,UQCR11,SDHC,NDUFS5,NDUFB11,ATP5F1B,NDUFB2,ATP5MC1,SDHB,COX6A1,NDUFA7,COX6C,UQCRH,COX5B,NDUFA2,ATP5F1E,NDUFB9,ATP5MF,MT-CO3,ATPAF1,ATP5ME,NDUFAB1,COX4I1,SDHA,MT-CO1,NDUFV1,COX17,COX6B1,NDUFB4,COX7A2L,MT-ND4,NDUFA13,MT-ND5,NDUFS8…
Mitochondrial Dysfunction	5.06	0.622	NaN	FURIN,NDUFA9,COX8A,NDUFB8,MT-CO2,NDUFA1,NDUFB3,NDUFS1,ATP5PB,ATP5MC3,NDUFS7,ATP5PO,SURF1,GPX7,NDUFS5,NDUFB11,APH1A,APH1B,SNCA,NDUFB2,HSD17B10,ATP5MC1,COX6A1,NDUFA7,PSENEN,COX6C,UQCRH,COX5B,RHOT2,NDUFB9,ATP5MF,ATPAF1,MT-CO3,NDUFAB1,COX4I1,SDHA,UCP2,GLRX2,MAPK8,MT-ND4,APP,FIS1,NDUFA11,UQCR10,COX7A2,UQCRQ,PSEN1,PINK1,ATP5F1D,CPT1B,ATP5MG,DHODH,NDUFB10,VDAC2,NDUFA5,NDUFS6,NDUFA10,UQCRFS1,HTRA2,GPX4,N…
Remodeling of Epithelial Adherens Junctions	4.86	0.721	0	TUBA1B,NME1,RAB5C,RALA,ARPC1B,ARPC5,CTNNA1,IQGAP1,TUBB,CLIP1,MAPRE2,TUBB2B,CTNNA2,ACTR3,CBLL1,ARPC3,TUBB4A,ACTG2,CTNNB1,HGS,ACTC1,ACTA1,DNM2,ACTN1,SRC,TUBB3,ARPC5L,TUBB4B,ACTB,ACTN2,TUBG1,RAB7A,TUBA4A,DNM3,APC,DNM1,TUBA1A,TUBB6,ARPC2,ZYX,DNM1L,ACTG1,ARPC4,CTNND1
Assembly of RNA Polymerase II Complex	3.92	0.723	NaN	POLR2F,POLR2D,GTF2E2,POLR2B,MNAT1,GTF2A2,GTF2B,POLR2A,DR1,POLR2L,GTF2H3,POLR2J2/POLR2J3,POLR2I,TAF12,TAF9,CCNH,TAF6,TAF5L,CDK7,TBP,POLR2H,GTF2F1,ERCC2,TAF7L,TAF4B,POLR2G,TAF6L,TAF1,GTF2H4,POLR2E,GTF2E1,ERCC3,GTF2H1,TAF15
Androgen Signaling	3.35	0.613	-0.426	PRKACB,POLR2F,POLR2D,RACK1,GNB5,GTF2E2,MNAT1,CCND1,GNB1,HSPA4,MRAS,PRKD3,POLR2L,POLR2I,KAT7,CDK7,CREBBP,GNG2,TBP,POLR2H,GTF2F1,GNAZ,NFKB2,GNG3,ERCC2,GNG10,POLR2E,ERCC3,GNAO1,PRKACA,GNB2,NCOA1,HSP90AA1,GTF2H1,GNAL,RELA,CAMK4,GNA11,POLR2B,PRKAG1,GNG7,NCOA4,SHC1,TGFB1I1,GTF2B,AR,POLR2A,GNG11,GNG5,GTF2H3,GNG4,POLR2J2/POLR2J3,SRC,CCNH,GNAS,GNA12,PRKCG,GNAI2,POLR2G,CALM1 (includes others),PRKAR2B,PRKCI…
Epithelial Adherens Junction Signaling	3.07	0.589	NaN	RAPGEF1,TUBA1B,TGFBR1,MYH9,MYL6,TGFBR3,ARPC5,HRAS,TUBB,MYH7B,CLIP1,PTEN,CTNNA2,KEAP1,BAIAP2,MRAS,JUP,ACTG2,ACTA1,FARP2,TUBB3,DLL1,NOTCH3,MYH14,SNAI1,RAC1,TCF3,APC,EPN2,CDH2,ARPC2,MYH3,ZYX,CLINT1,ACTG1,NECTIN2,RAP1B,ARPC1B,NECTIN3,CTNNA1,CRK,MYH11,IQGAP1,TUBB2B,ACTR3,AKT1,SORBS1,TGFB2,ARPC3,AKT3,NECTIN1,TUBB4A,CTNNB1,ACTC1,ACVR1C,ACTN1,SRC,LMO7,TUBB4B,ARPC5L,ACTB,ACTN2,TUBG1,TUBA4A,ACVR1,FGF1,NOTC…
Nucleotide Excision Repair Pathway	2.88	0.714	NaN	POLR2I,POLR2J2/POLR2J3,POLR2F,CCNH,ERCC6,POLR2D,CDK7,POLR2H,POLR2B,ERCC2,MNAT1,RPA2,POLR2G,RPA3,ERCC1,POLR2A,POLR2E,GTF2H4,ERCC3,XPC,ERCC8,GTF2H1,ERCC5,POLR2L,GTF2H3
Estrogen Receptor Signaling	2.59	0.579	NaN	MED13,RAF1,POLR2F,POLR2D,HRAS,MNAT1,PGR,CTBP1,DDX5,CDK8,MAP2K2,MED17,MED21,MRAS,MED16,IGFBP1,POLR2L,POLR2I,TAF9,MED1,CDK7,CREBBP,TBP,POLR2H,GTF2F1,PCK1,ERCC2,TAF4B,HDAC3,H3F3A/H3F3B,TAF1,POLR2E,ERCC3,NCOA1,GTF2H1,MED13L,MED23,CCNC,GTF2F2,POLR2B,NR3C1,G6PC3,SMARCA4,SHC1,GTF2B,POLR2A,PCK2,MED15,NCOR1,GTF2H3,POLR2J2/POLR2J3,TAF12,SRC,CCNH,TAF6,TAF5L,HNRNPD,MED6,TAF7L,MED27,POLR2G,TAF6L,GTF2H4,GTF2E1…
Polyamine Regulation in Colon Cancer	2.58	0.789	NaN	PPARG,AZIN1,PSMF1,SAT1,PSME2,SAT2,OAZ2,ODC1,APC,PSME1,MAX,MXD1,PSME4,OAZ1,CTNNB1
Hereditary Breast Cancer Signaling	2.55	0.569	NaN	NPM1,POLR2F,POLR2D,HRAS,HDAC10,ARID2,CCND1,PTEN,HDAC6,FGFR3,RB1,HDAC11,FGFR4,SMARCB1,XPC,HDAC7,MRAS,SMARCC2,BRCA1,FRS2,POLR2L,POLR2I,TP53,HDAC2,HDAC8,WEE1,CREBBP,POLR2H,RFC1,SMARCD3,CCNB1,HDAC5,PIK3R3,PALB2,HDAC3,GAB1,RFC4,SMARCA2,POLR2E,PIK3CD,FANCA,PBRM1,ARID1A,GADD45B,GADD45G,BARD1,CDK4,POLR2B,KLB,SMARCA4,CHEK1,RAD51,POLR2A,AKT1,FANCD2,GADD45A,UBA52,PIK3C3,SLC19A1,AKT3,PIK3R2,CHEK2,POLR2J2/POL…
Huntington's Disease Signaling	2.07	0.529	0.832	POLR2F,SGK1,HRAS,GNB1,NSF,MAP3K10,HDAC7,TCERG1,PLCB1,ATF4,NAPA,FRS2,PRKD3,DNM2,CASP10,TP53,POLR2I,CREBBP,ITPR1,CREB5,GNG10,HSPA8,GAB1,CACNA1B,CAPN1,HTT,GNB2,PIK3CD,CAPN7,SNCA,BDNF,GNA11,HSPA6,VTI1B,GNG7,AKT1,PIK3C3,NTRK1,CREB1,IGF1R,NCOR1,PIK3R2,GOSR1,GNG5,CAPN10,NAPB,GNG4,SDHA,POLR2J2/POLR2J3,YKT6,SH3GL3,MAPK8,HIP1,PRKCG,PSME1,HAP1,STX16,NCOR2,CASP7,POLR2D,HSPA14,CLTB,RACK1,GNB5,HDAC10,FGFR3,HDA…
GADD45 Signaling	1.98	0.737	NaN	TP53,PCNA,CCNE1,CCND2,GADD45B,CCND3,GADD45A,GADD45G,CDKN1A,CDK4,MAP3K4,BRCA1,CCND1,CCNB1
Tight Junction Signaling	1.84	0.54	NaN	PRKACB,TGFBR1,MYH9,MYL6,CLDN19,PPP2R5B,CLDN6,PARD6A,MYH7B,PTEN,MPDZ,NSF,TGFB1,SAFB,ACTG2,NAPA,ACTA1,TIAM1,TJP2,MYH14,HSF1,RAC1,NFKB2,GPAA1,PPP2CB,PPP2R1A,CLDN23,PPP2R3A,PTPA,PPP2R2B,PRKACA,MYH3,SPTAN1,TNF,ACTG1,NECTIN2,RELA,CLDN15,PPP2R2A,VAPA,MARK2,NECTIN3,CDK4,CTNNA1,MPP5,MYLK,MYH11,VTI1B,PRKAG1,CPSF4,AKT1,TGFB2,AKT3,PPP2R5C,NECTIN1,PPP2R2C,GOSR1,STX4,CTNNB1,ACTC1,NAPB,YKT6,TNFRSF1A,TJP1,ACTB,Y…
Death Receptor Signaling	1.81	0.568	1.286	PARP6,RELA,PARP2,TNFSF10,PARP9,TANK,ACIN1,IKBKB,TRADD,IKBKG,TNKS,TIPARP,TNFSF12,BID,HTRA2,PARP11,CHUK,ACTG2,NFKBIB,ACTC1,ACTA1,CASP10,TNFRSF21,MAP2K7,PARP16,TNFRSF1A,ACTB,PARP10,TNFRSF10B,APAF1,MAPK8,PARP8,TBK1,NFKB2,ARHGDIB,XIAP,PARP1,ROCK1,DAXX,CASP2,TNFRSF25,DFFB,HSPB7,CFLAR,SPTAN1,ACTG1,TNF,MAP4K4,CASP7,BIRC2
Phosphatidylglycerol Biosynthesis II (Non-plastidic)	1.78	0.68	NaN	ABHD5,LCLAT1,LPCAT3,CRLS1,LPCAT4,PTPMT1,AGPAT1,PGS1,GPAT4,CDS2,LPCAT2,CDS1,AGPAT2,GPAT3,TAZ,AGPAT3,MBOAT7
dTMP De Novo Biosynthesis	1.74	1	NaN	TYMS,SHMT1,DHFR2,DHFR,SHMT2
Phagosome Maturation	1.71	0.545	NaN	TUBA1B,RAB5C,VPS28,ATP6V1C1,TCIRG1,HLA-B,DYNLT1,TUBB,CTSZ,NSF,CTSD,CTSS,NAPA,TUBB3,DCTN4,ATP6V1A,GPAA1,DYNLRB1,DYNC1H1,CTSA,MPO,ATP6V1H,NCF2,ATP6V0D1,CTSB,VPS37A,ATP6V0E1,PRDX2,ATP6V0C,VPS39,ATP6V0B,ATP6V1D,HLA-A,PRDX5,DYNC1I1,VPS33B,VTI1B,VPS37C,TUBB2B,CTSF,DYNC1LI1,DYNC1I2,PIK3C3,LAMP1,TUBB4A,ATP6V1G1,GOSR1,ATP6V1G2,ACE,NAPB,ATP6V0E2,VPS18,YKT6,TUBB4B,TUBG1,RAB7A,TUBA4A,CANX,SNAP25,TSG101,ATP6V…
Cholesterol Biosynthesis I	1.71	0.769	NaN	SQLE,FDFT1,EBP,DHCR7,DHCR24,HSD17B7,MSMO1,TM7SF2,CYP51A1,SC5D
Cholesterol Biosynthesis II (via 24,25-dihydrolanosterol)	1.71	0.769	NaN	SQLE,FDFT1,EBP,DHCR7,DHCR24,HSD17B7,MSMO1,TM7SF2,CYP51A1,SC5D
Cholesterol Biosynthesis III (via Desmosterol)	1.71	0.769	NaN	SQLE,FDFT1,EBP,DHCR7,DHCR24,HSD17B7,MSMO1,TM7SF2,CYP51A1,SC5D
Germ Cell-Sertoli Cell Junction Signaling	1.68	0.532	NaN	TUBA1B,MAP3K11,TGFBR1,HRAS,MAP3K4,TUBB,FGFR3,PTK2,MAP3K10,CTNNA2,PAK1,RHOG,MAP2K2,TGFB1,FGFR4,KEAP1,MRAS,JUP,ACTG2,FRS2,ACTA1,TUBB3,CFL1,MAP3K13,RAC1,ITGA6,MAPK12,RAC3,PIK3R3,MAP3K12,EPN2,CDH2,RHOQ,GAB1,RND3,MAPK10,ZYX,MAP2K3,PIK3CD,CLINT1,TNF,ACTG1,NECTIN2,MAP2K6,RHOT2,NECTIN3,CTNNA1,IQGAP1,KLB,BCAR1,TUBB2B,AKT1,RHOT1,SORBS1,PIK3C3,TGFB2,RHOU,TUBB4A,PIK3R2,CTNNB1,RHOF,ACTC1,ACTN1,ITGB1,SRC,MAP2K…
Cyclins and Cell Cycle Regulation	1.59	0.566	-1.89	CDKN2A,RAF1,PA2G4,PPP2R2A,SUV39H1,CUL1,PPP2R5B,CDK4,HDAC10,CCND1,HDAC6,RB1,E2F6,CCND3,TGFB1,HDAC11,HDAC7,TGFB2,PPP2R2C,PPP2R5C,TP53,CCNH,E2F4,HDAC8,HDAC2,TFDP1,CDK7,WEE1,HDAC1,SKP2,HDAC5,CCNB1,PPP2CB,CCNE1,PPP2R1A,CCND2,HDAC3,PTPA,PPP2R3A,CDKN1A,PPP2R2B,BTRC,PPP2R5E
Integrin Signaling	1.54	0.518	0.619	RAF1,RAPGEF1,ITGA8,ARPC5,HRAS,ITGAE,NCK2,TSPAN3,PAK1,ARF4,ITGB4,FRS2,ITGB5,ITGA6,TNK2,ARHGAP5,DOCK1,GAB1,ARPC2,CAPN1,PLCG2,ZYX,PIK3CD,CAPN7,ACTG1,ITGA7,RAP1B,RALA,ARPC1B,TSPAN7,ARHGEF7,RHOT2,MYLK3,CRK,AKT1,ACTR3,PIK3C3,RHOU,ARPC3,PFN2,PIK3R2,CAPN10,ITGB1,RHOC,ACTN2,ACTB,ITGA2,MAPK8,PLCG1,WIPF1,WAS,LIMS1,NEDD9,ARPC4,PFN1,ARHGAP26,MAP3K11,ARF1,PTEN,PTK2,FGFR3,PARVB,RHOG,MAP2K2,ITGA11,FGFR4,GRB7,ITG…
Protein Ubiquitination Pathway	1.53	0.51	NaN	CRYAB,USP45,HLA-B,USP20,DNAJC3,DNAJC28,USP10,PSMC2,ANAPC11,DNAJC16,UBE2Q2,DNAJC27,USP9X,SKP2,HSPA8,PSMB7,UBR1,PSMA4,CRYAA/CRYAA2,SMURF2,HSPB7,PSMD1,UBE2C,USP24,HLA-A,USP53,PSMD9,CUL1,HSPA6,UBE2Z,CDC23,UBE2W,DNAJA1,USP39,UCHL1,USP3,HSP90AB1,PSMC6,USP42,PSMD14,AMFR,PSMB9,UBE2M,PSMD13,USP30,MDM2,USP33,PSMD8,DNAJC11,PSME1,USP4,USP22,BTRC,USP46,BIRC2,FZR1,HSPA14,UBE2A,UBE3B,FBXW7,DNAJB2,ELOC,PSMC5,UBE…
G Protein Signaling Mediated by Tubby	1.5	0.633	NaN	GNG4,GNAS,GNG2,RACK1,GNB5,PLCG1,GNG3,GNG7,GNG10,GNB1,LCK,GNG11,PLCG2,MRAS,GNB2,PLCB1,PLCB3,INSR,GNG5
Glucocorticoid Receptor Signaling	1.48	0.506	NaN	RAF1,POLR2F,TGFBR1,PRKAB2,SGK1,HRAS,GTF2E2,ARID2,IL6,MNAT1,SUMO1,SMARCB1,SMARCC2,SERPINE1,NFKBIB,FRS2,POLR2I,SMAD2,SELE,MED1,CDK7,CREBBP,GTF2F1,TAT,STAT3,PCK1,TAF4B,HSPA8,POU2F1,GAB1,ERCC3,PRKACA,GTF2H1,NR3C2,PIK3CD,TNF,ICAM1,POU2F2,HSPA6,CCL5,SMARCA4,GTF2A2,AR,AKT1,HSP90AB1,PIK3C3,CREB1,NCOR1,PIK3R2,FKBP5,PPP3CA,GTF2H3,POLR2J2/POLR2J3,ACTB,MAPK8,TSG101,TAF7L,VIPR1,GTF2H4,GTF2E1,CDKN1A,PLAU,PTGS2…
Role of BRCA1 in DNA Damage Response	1.47	0.562	2.837	PBRM1,ARID1A,BARD1,ATRIP,RBBP8,UIMC1,ARID2,SMARCA4,CHEK1,RAD51,E2F6,RB1,GADD45A,FANCD2,SMARCB1,SLC19A1,SMARCC2,BRCA1,STAT1,CHEK2,TP53,E2F4,RBL2,FAAP100,ACTB,SMARCE1,SMARCD1,RFC1,PLK1,RFC5,FANCL,SMARCD3,NBN,POU2F1,RFC4,SMARCA2,CDKN1A,MSH6,BABAM1,BABAM2,FANCA
Ephrin B Signaling	1.47	0.563	-0.447	RGS3,ITSN1,EPHB2,GNA11,RACK1,CXCL12,GNB5,HRAS,GNG7,HNRNPK,PTK2,NCK2,EPHB6,GNB1,PAK1,GNG11,MRAS,ITSN2,EFNB3,GNG5,CTNNB1,GNG4,PXN,EPHB4,GNAS,CFL1,KALRN,GNA12,GNG2,RAC1,GNG3,GNAZ,RAC3,GNG10,GNAI2,ROCK1,GNAO1,GNB2,VAV1,GNAL
Adipogenesis pathway	1.44	0.532	NaN	CDKN2A,BMP4,FZD3,FBXW7,HDAC10,MNAT1,RBP1,HDAC6,CTBP1,FGFR3,EGR2,LPIN1,TGFB1,HDAC11,FGFR4,EZH2,HDAC7,SMAD1,TP53,RPS6KB1,SAP18,KAT7,HDAC8,HDAC2,CDK7,ERCC2,HDAC5,HDAC3,RUNX1T1,DLK1,KAT6A,ERCC3,GTF2H1,RPS6KA1,TCF7,TNF,DDIT3,FGF2,SAP30L,RBBP7,HIF1A,SMAD5,PAXIP1,AKT1,CDK5,AGPAT2,SETDB1,SMO,CLOCK,GTF2H3,PPARG,ARNTL,CCNH,TNFRSF1A,HAT1,HDAC1,XBP1,SENP2,NFATC4,BSCL2,FGF1,EBF1,GTF2H4,SREBF1,KLF5,SOX9,BMP7
Sertoli Cell-Sertoli Cell Junction Signaling	1.43	0.523	NaN	PRKACB,TUBA1B,RAF1,MAP3K11,TGFBR3,CLDN19,HRAS,MAP3K4,TUBB,CLDN6,PTEN,MPP6,MAP3K10,CTNNA2,TJAP1,MAP2K2,KEAP1,MRAS,SPTB,JUP,ACTG2,ACTA1,TUBB3,TJP2,GUCY1A1,MAP3K13,RAC1,MAPK12,MAP3K12,EPN2,CLDN23,MAP3K20,PRKACA,MAPK10,MAP2K3,SPTAN1,CLINT1,TNF,ACTG1,NECTIN2,SPTBN1,CLDN15,NECTIN3,CTNNA1,BCAR1,PRKAG1,TUBB2B,AKT1,SORBS1,AKT3,NECTIN1,TUBB4A,CTNNB1,ACTC1,ACTN1,SPTBN2,ITGB1,SRC,MAP2K7,TNFRSF1A,TUBB4B,TJP1,…
Mechanisms of Viral Exit from Host Cells	1.42	0.6	NaN	NEDD4,VPS28,ACTB,CHMP4B,SH3GL3,SH3GLB1,LMNB1,TSG101,VPS37C,PRKCG,CHMP4A,VPS25,CHMP6,PRKCI,CHMP2B,CHMP2A,XPO1,SH3GLB2,ACTG2,PRKD3,ACTC1,ACTG1,CHMP3,ACTA1
CDP-diacylglycerol Biosynthesis I	1.4	0.652	NaN	ABHD5,LCLAT1,LPCAT3,LPCAT4,CRLS1,AGPAT1,GPAT4,CDS2,LPCAT2,CDS1,AGPAT2,GPAT3,TAZ,AGPAT3,MBOAT7
Catecholamine Biosynthesis	1.39	1	NaN	TH,PNMT,DDC,DBH
AMPK Signaling	1.39	0.513	1.195	CAB39,PRKAB2,ARID2,CCND1,ELAVL1,CHRM2,GYS1,SMARCB1,ATF4,SMARCC2,CHRNA3,FRS2,SLC2A1,EEF2,CREBBP,CREB5,CHRNG,GAB1,PTPA,PPP2R3A,PPP2R2B,PRKACA,MAP2K3,PIK3CD,ACACA,TSC1,ULK1,PPP2R2A,ADIPOQ,PFKL,SMARCA4,EIF4EBP1,AKT1,ADRB1,PIK3C3,CREB1,PIK3R2,ACTB,CDKN1A,PPP2R5E,ADRA1A,PPARGC1A,ADRA2B,PRKACB,FOXO4,AK8,CPT1B,PPP2R5B,LIPE,PPM1D,FGFR3,AK1,FASN,FGFR4,PRKAA1,MRAS,AKT1S1,RPS6KB1,PFKFB3,MAPK12,MLST8,CHRND,SM…
Sonic Hedgehog Signaling	1.35	0.63	-0.775	PRKACB,SHH,DYRK1B,STK36,GRK2,PTCH1,HKR1,PRKAG1,CCNB1,ARRB2,PRKAR2B,GLI3,SUFU,SMO,PRKACA,GLI1,PRKAR1A
p53 Signaling	1.32	0.532	0.762	CDKN2A,CCND1,PTEN,SCO2,CCNG1,FGFR3,RB1,BBC3,FGFR4,PPP1R13B,SERPINB5,BRCA1,FRS2,TP53,MED1,TNFRSF10B,PIK3R3,BCL2L1,PCNA,MDM4,CCND2,GAB1,GNL3,PIK3CD,PML,PIDD1,GADD45B,GADD45G,PLAGL1,PIAS1,CDK4,HIF1A,ST13,KLB,CHEK1,AKT1,GADD45A,PIK3C3,COQ8A,AKT3,PIK3R2,CTNNB1,TRIM29,CHEK2,PMAIP1,TP63,PIK3C2A,HDAC1,MAPK8,APAF1,PERP,MDM2,BAX,BIRC5,SERPINE2,MAPK14,CDKN1A,SFN
Assembly of RNA Polymerase III Complex	1.31	0.778	NaN	BDP1,GTF3C1,GTF3C4,GTF3C5,TBP,GTF3A,POLR3D
Calcium Transport I	1.31	0.778	NaN	ATP2B1,ATP2C1,ATP2B3,ANXA5,ATP2A3,ATP2A2,ATP2B2
Notch Signaling	1.29	0.6	-0.258	FURIN,DLL1,ADAM17,NOTCH3,CNTN1,DTX3,JAG2,PSENEN,NUMB,NUMBL,NOTCH4,DTX1,MAG,APH1A,APH1B,RBPJ,HEY2,JAG1,RFNG,HEY1,PSEN1
Triacylglycerol Biosynthesis	1.28	0.595	NaN	PLPPR3,ABHD5,PORCN,LCLAT1,LPCAT3,CRLS1,LPCAT4,PLPPR2,DGAT2,AGPAT1,ELOVL1,GPAT4,PLPP1,ELOVL6,PLPP4,LPCAT2,LPIN1,AGPAT2,GPAT3,TAZ,AGPAT3,MBOAT7
Retinoic acid Mediated Apoptosis Signaling	1.26	0.581	1.528	PARP6,PARP2,TNFSF10,PARP9,RARG,TNKS,TIPARP,RARA,RARB,DAP3,BID,PARP11,PARP16,PARP10,TNFRSF10B,APAF1,PARP8,TNFRSF10D,CRABP1,IRF1,PARP1,RXRG,CFLAR,CRABP2,RXRA
PI3K/AKT Signaling	1.26	0.525	-0.397	RAF1,JAK1,BAD,YWHAH,PPP2R5B,HRAS,CCND1,PTEN,IKBKB,IKBKG,GYS1,MAP2K2,MRAS,NFKBIB,THEM4,TP53,RPS6KB1,RHEB,YWHAE,YWHAB,TYK2,YWHAZ,NFKB2,PIK3R3,PPP2CB,BCL2L1,PPP2R1A,GAB1,PTPA,PPP2R3A,PPP2R2B,HSP90AA1,PIK3CD,INPP5K,RELA,TSC1,PPP2R2A,GDF15,OCRL,EIF4E,EIF4EBP1,SHC1,HSP90B1,AKT1,HSP90AB1,INPP5B,RPS6KB2,AKT3,PPP2R2C,PPP2R5C,PIK3R2,CHUK,CTNNB1,ITGB1,ITGA2,MDM2,SYNJ1,LIMS1,CDKN1A,PPP2R5E,PTGS2,SFN
TCA Cycle II (Eukaryotic)	1.25	0.65	NaN	SDHA,SDHB,SDHC,MDH1,SUCLA2,CS,SUCLG1,DLST,DLD,SDHD,IDH3A,OGDH,MDH2
Glycolysis I	1.25	0.65	NaN	PGK1,ENO1,PKLR,TPI1,ENO3,PGAM1,PKM,ENO2,ALDOA,FBP1,GAPDH,PFKL,PFKM
RAR Activation	1.19	0.509	NaN	PRKACB,CSNK2A1,ADCY4,ARID2,RBP3,MNAT1,RARG,RBP1,PSMC5,PTEN,NR2F1,LRAT,TGFB1,RARA,SMARCB1,SMARCC2,RDH13,PRKD3,SMAD1,SMAD2,MED1,CDK7,CREBBP,RAC1,SNW1,NFKB2,MAPK12,ERCC2,CRABP1,SMARCD3,PIK3R3,ADCY9,SMARCA2,ERCC3,ALDH1A2,PRKACA,NCOA1,MAPK10,GTF2H1,PIK3CD,RXRA,CRABP2,PML,PBRM1,RELA,NSD1,ARID1A,SMAD5,RPL7A,SMARCA4,PRKAG1,AKT1,PNRC1,RDH14,RARB,TGFB2,AKT3,SORBS3,NCOR1,NR2F6,PIK3R2,CSNK2B,GTF2H3,SRC,CCNH,…
Sphingomyelin Metabolism	1.17	0.833	NaN	SMPD4,SGMS2,SMPD1,SMPD2,SGMS1
nNOS Signaling in Skeletal Muscle Cells	1.17	0.692	NaN	SNTB2,CALM1 (includes others),CAMK4,RYR3,SNTB1,SNTA1,DMD,DAG1,CAPN3
Vitamin-C Transport	1.17	0.692	NaN	SLC23A2,SLC23A1,SLC2A1,SELENOT,NXN,GLRX,TXNRD2,SLC2A3,TXNRD1
tRNA Charging	1.14	0.579	NaN	CARS,RARS2,CARS2,HARS,LARS2,TARS,DARS2,MARS,EPRS,FARSA,NARS,LARS,WARS,TARS2,RARS,YARS,VARS2,KARS,DARS,EARS2,AARS,SARS
Cell Cycle: G2/M DNA Damage Checkpoint Regulation	1.13	0.562	-0.392	CDKN2A,YWHAH,PTPMT1,CUL1,PPM1D,CHEK1,CDC25B,GADD45A,BRCA1,CHEK2,TP53,YWHAE,YWHAB,CDK7,WEE1,YWHAZ,PLK1,MDM2,AURKA,SKP2,CCNB1,MDM4,CDKN1A,PKMYT1,BTRC,RPS6KA1,SFN
Clathrin-mediated Endocytosis Signaling	1.08	0.503	NaN	CSNK2A1,RAB5C,F2R,EPHB2,CLTB,ARPC5,SH3GLB1,FGFR3,CD2AP,FGF18,RAB11B,FGFR4,PPP3R1,ITGB4,ACTG2,FRS2,SNAP91,DNM2,ACTA1,ITGB5,APOM,FGF9,CLTC,USP9X,RAC1,DNM3,PCYOX1,AP2S1,FGF17,HSPA8,PIK3R3,ARRB2,GAB1,PIP5K1C,CLTA,ARPC2,TFRC,PIK3CD,CTTN,ACTG1,APOE,AP2A1,RAB4A,APOA4,ARPC1B,FGF2,NUMB,VEGFB,KLB,FGF4,ACTR3,AP1G2,PPP3CB,UBA52,PIK3C3,AAK1,ARPC3,SERPINA1,LDLRAP1,SH3GLB2,PIK3R2,CSNK2B,ACTC1,HGS,PPP3CA,ITGB1,S…
ILK Signaling	1.08	0.503	-0.11	MYH9,MYL6,PPP2R5B,MUC1,RICTOR,PPP1R14B,CCND1,MYH7B,PTEN,FGFR3,NCK2,PTK2,PARVB,RHOG,FGFR4,ATF4,ITGB4,ACTG2,TMSB10/TMSB4X,FRS2,ACTA1,DSP,TESK1,ITGB5,CFL1,MYH14,CREBBP,SNAI1,FERMT2,NFKB2,CREB5,MAPK12,PIK3R3,DOCK1,PPP2CB,PPP2R1A,RHOQ,GAB1,RND3,PPP2R3A,PTPA,PPP2R2B,MYH3,MAPK10,PIK3CD,TNF,ACTG1,MAP2K6,FLNB,RELA,PPP2R2A,RHOT2,VEGFB,MYH11,HIF1A,KLB,TGFB1I1,AKT1,PPP1R12A,RHOT1,FLNA,PIK3C3,CREB1,RHOU,AKT3,…
CD28 Signaling in T Helper Cells	1.08	0.518	1.54	CD247,NFATC3,CD4,ARPC5,HLA-B,FGFR3,IKBKB,IKBKG,LCK,PAK1,MAP2K2,PPP3R1,FGFR4,NFKBIB,FRS2,ITK,ITPR2,RAC1,NFKB2,ITPR1,MALT1,MAPK12,PIK3R3,GAB1,ARPC2,LAT,MAPK10,PIK3CD,VAV1,RELA,CAMK4,ARPC1B,HLA-A,KLB,ACTR3,AKT1,NFAT5,PPP3CB,HLA-DMA,PIK3C3,ARPC3,AKT3,PIK3R2,CHUK,PPP3CA,PIK3C2A,ARPC5L,CSK,CHP1,MAPK8,PLCG1,NFATC4,CALM1 (includes others),CD80,WAS,FCER1G,ARPC4
Regulation of Actin-based Motility by Rho	1.08	0.532	0.781	PFN1,ARPC1B,MYL6,ARPC5,RHOT2,PIP4K2B,MYLK,PAK1,ACTR3,RHOG,PPP1R12A,RHOT1,BAIAP2,RHOU,PFN2,ARPC3,PIP5KL1,ACTG2,RHOF,ACTC1,ACTA1,ITGB1,PAK4,CFL1,RHOC,ARPC5L,ACTB,MYLPF,ITGA2,RAC1,RAC3,ROCK1,WIPF1,PIP5K1A,RHOQ,RND3,WAS,PIP5K1C,ARPC2,ARHGDIA,PIP4K2A,ARPC4
Role of JAK1, JAK2 and TYK2 in Interferon Signaling	1.07	0.632	1.134	RAF1,RELA,JAK1,PTPN2,TYK2,IFNGR2,IFNGR1,STAT2,NFKB2,STAT3,CGA,STAT1
Tetrahydrobiopterin Biosynthesis I	1.05	1	NaN	GCH1,PTS,SPR
D-glucuronate Degradation I	1.05	1	NaN	AKR1A1,DCXR,CRYL1
Inosine-5'-phosphate Biosynthesis II	1.05	1	NaN	ADSL,PAICS,ATIC
Tetrahydrobiopterin Biosynthesis II	1.05	1	NaN	GCH1,PTS,SPR
Lactose Degradation III	1.05	1	NaN	GLB1,PSAP,LCT
fMLP Signaling in Neutrophils	1.03	0.513	0.277	RAF1,NFATC3,ARPC5,RACK1,GNB5,HRAS,GNB1,FGFR3,IKBKG,MAP2K2,FGFR4,PPP3R1,MRAS,PLCB1,NFKBIB,PRKD3,FRS2,ITPR2,GNG2,RAC1,GNG3,NFKB2,ITPR1,GNG10,FPR1,PIK3R3,NCF1,GAB1,ARPC2,NCF2,GNB2,PLCB3,PIK3CD,RELA,CAMK4,ARPC1B,KLB,GNG7,ACTR3,GNG11,NFAT5,PPP3CB,PIK3C3,ARPC3,PIK3R2,GNG5,PPP3CA,GNG4,GNAS,PIK3C2A,ARPC5L,CHP1,FPR2,NFATC4,PRKCG,GNAI2,CALM1 (includes others),PRKCI,WAS,ARPC4
Unfolded protein response	1.02	0.549	NaN	SCAP,DDIT3,HSPA14,HSPA6,DNAJC3,OS9,EIF2A,HSPA4,HSP90B1,UBXN4,ATF4,DNAJA2,NFE2L2,AMFR,PPARG,MAP2K7,HSPH1,MAPK8,XBP1,CANX,DNAJB9,MBTPS2,SEL1L,HSPA8,SREBF1,MBTPS1,ERO1B,EIF2AK3
IL-1 Signaling	1.02	0.523	-0.343	PRKACB,ECSIT,MAP2K6,RELA,IL1A,TOLLIP,ADCY4,GNA11,TAB2,RACK1,GNB5,PRKAG1,GNG7,IRAK1,GNB1,IKBKB,IKBKG,GNG11,MRAS,CHUK,GNG5,NFKBIB,GNG4,MAP2K7,GNAS,GNA12,GNG2,MAPK8,GNG3,GNAZ,NFKB2,MAPK12,GNG10,GNAI2,ADCY9,MAPK14,PRKAR2B,GNAO1,ADCY1,MAPK10,GNB2,PRKACA,MAP2K3,GNAL,IRAK4,PRKAR1A
Pyrimidine Ribonucleotides De Novo Biosynthesis	1.01	0.564	NaN	NUDT18,NME1,NME5,AK8,NUDT9,CTPS2,PCK1,UMPS,NME7,RECQL,NME6,DDX3X,SMARCA1,NME3,NUDT5,AK1,AK5,HNRNPA1,RECQL4,ENTPD6,CAD,CANT1
Axonal Guidance Signaling	0.991	0.48	NaN	SLIT3,DPYSL2,SHH,RAF1,ECEL1,SEMA4F,PLCH2,ADAM8,GNB1,NCK2,ECE2,BAIAP2,PLXNB2,SRGAP2,STK36,GNG10,ARPC2,PRKACA,PIK3CD,PLXNA3,ARPC1B,BDNF,SEMA6A,GNA11,VEGFB,EPHA4,SEMA6C,GNG7,TUBB2B,ACTR3,MYSM1,PIK3C3,NTRK1,PFN2,TUBB4A,LNPEP,PIK3R2,GNG5,EPHB4,NRP2,TUBB4B,GNA12,ITGA2,WIPF1,TUBA1A,MAG,BMP7,SEMA3C,BMP6,ARPC4,PRKACB,WNT3,RACK1,MMP13,WNT6,MAP2K2,SUFU,PPP3R1,FGFR4,EPHA7,ADAMTS1,ADAM22,GNAZ,ADAMTS9,PIK3R3,S…
BER pathway	0.963	0.667	NaN	PCNA,POLE,POLG,FEN1,OGG1,XRCC1,PARP1,POLB
Tec Kinase Signaling	0.947	0.5	2.405	JAK1,RACK1,GNB5,FGFR3,PTK2,GNB1,PAK1,LCK,RHOG,FGFR4,MRAS,ACTG2,FRS2,PRKD3,ACTA1,ITK,TNFRSF21,STAT6,TNFRSF10B,TYK2,GNG2,GNAZ,NFKB2,GNG3,STAT3,MAPK12,GNG10,PIK3R3,RHOQ,GAB1,RND3,PLCG2,TNFRSF25,GNAO1,GNB2,MAPK10,VAV1,STAT2,PIK3CD,TNF,ACTG1,GNAL,RELA,GTF2I,RHOT2,GNA11,TNFSF10,KLB,GNG7,GNG11,RHOT1,TNFSF12,PIK3C3,RHOU,PIK3R2,STAT1,GNG5,RHOF,ACTC1,GNG4,ITGB1,SRC,PAK4,GNAS,PIK3C2A,RHOC,ACTB,GNA12,ITGA2,M…
Differential Regulation of Cytokine Production in Macrophages and T Helper Cells by IL-17A and IL-17F	0.936	0.643	NaN	CCL4,IL12B,IL9,CCL5,IL6,CSF3,IL17F,TNF,IL17A
Aryl Hydrocarbon Receptor Signaling	0.924	0.504	0	CDKN2A,IL6,CCND1,RARG,ARNT,NR2F1,RB1,CTSD,GSTM2,CCND3,TGFB1,RARA,ALDH3A2,ALDH3A1,AHR,GSTK1,TP53,RBL2,TFDP1,MED1,ALDH8A1,NFKB2,ALDH9A1,CCND2,ALDH1A2,HSP90AA1,HSPB7,DHFR,RXRA,TNF,GSTP1,MGST3,RELA,ALDH4A1,IL1A,NFIX,GSTM5,CDK4,SMARCA4,CHEK1,HSP90B1,HSP90AB1,RARB,NEDD8,TGFB2,NFE2L2,ALDH5A1,CHEK2,SRC,CYP1A1,NFIC,NQO1,MAPK8,APAF1,SLC35A2,MDM2,BAX,CYP1B1,RXRG,CCNE1,NFIA,CDKN1A,NFIB,NCOR2
Differential Regulation of Cytokine Production in Intestinal Epithelial Cells by IL-17A and IL-17F	0.917	0.625	NaN	IL1A,CCL4,IL12B,LCN2,IL9,CCL5,CSF3,IL17F,TNF,IL17A
HIPPO signaling	0.917	0.518	0	YWHAH,PPP2R2A,WWTR1,CUL1,PPP2R5B,DLG2,NF2,SMAD5,PPP1R14B,STK4,PPP1CC,TEAD1,PPP1R12A,PPP2R2C,PPP2R5C,MOB1A,PPP1CA,SMAD1,TEAD2,LATS1,RASSF1,SMAD2,TJP2,YWHAE,YWHAB,YWHAZ,PPP1R11,STK3,SKP2,ITCH,PPP2CB,PPP2R1A,PTPA,PPP2R3A,WWC1,PPP2R2B,SCRIB,BTRC,PPP2R5E,TAZ,PATJ,SFN,CRB1
Pyrimidine Deoxyribonucleotides De Novo Biosynthesis I	0.896	0.6	NaN	TYMS,NME3,DUT,NME1,AK1,AK5,NME5,AK8,PCK1,NME7,RRM1,NME6
Creatine-phosphate Biosynthesis	0.889	0.8	NaN	CKB,CKM,MAP4K4,CKMT1A/CKMT1B
Glycine Betaine Degradation	0.889	0.8	NaN	PIPOX,SHMT1,SHMT2,SDSL
Circadian Rhythm Signaling	0.883	0.562	NaN	PER1,AVP,GRIN1,ARNTL,CREBBP,CREB5,VIP,GRIN3A,GRINA,PER3,ADCYAP1R1,GRIN2C,BHLHE40,CREB1,CLOCK,ATF4,CRY1,ADCYAP1
Noradrenaline and Adrenaline Degradation	0.883	0.567	NaN	HSD17B10,ALDH4A1,PNMT,ALDH9A1,ADH5,ALDH2,AKR1A1,SMOX,RDH14,ALDH3A2,COMT,ALDH1A2,PECR,ADHFE1,ALDH3A1,LRTOMT,DHRS4
PTEN Signaling	0.883	0.504	-0.135	FOXO4,RAF1,CSNK2A1,TGFBR1,BAD,YWHAH,TGFBR3,HRAS,CCND1,PTEN,PTK2,FGFR3,IKBKB,IKBKG,MAP2K2,FGFR4,MRAS,PDGFRB,RPS6KB1,SHARPIN,RAC1,NFKB2,RAC3,DDR1,PIK3R3,BCL2L1,PIK3CD,INPP5K,INSR,MAST2,RELA,OCRL,BCAR1,SHC1,AKT1,INPP5B,NTRK1,PDGFRA,IGF1R,RPS6KB2,AKT3,CSNK2B,PIK3R2,CHUK,MCRS1,ITGB1,FLT1,FLT4,ITGA2,TNFRSF11A,IGF2R,NTRK2,MAGI1,SYNJ1,CDKN1A,MAGI2,KDR,BCL2L11
Mitotic Roles of Polo-Like Kinase	0.848	0.525	0.258	KIF23,FZR1,PPP2R2A,PPP2R5B,CDC23,CDC25B,HSP90B1,HSP90AB1,TGFB1,PLK2,PPP2R2C,PPP2R5C,ANAPC11,CHEK2,WEE1,PRC1,PLK1,ANAPC7,CCNB1,ANAPC4,PPP2CB,PPP2R1A,PLK5,PTPA,PPP2R3A,CAPN1,PPP2R2B,HSP90AA1,PKMYT1,FBXO5,PPP2R5E,CDC27
Ephrin Receptor Signaling	0.821	0.491	-0.132	RAPGEF1,RAF1,ITSN1,EPHB2,RACK1,ARPC5,CXCL12,GNB5,HRAS,NCK2,PTK2,GNB1,PAK1,MAP2K2,GRIN2C,MRAS,ATF4,EFNB3,EPHA7,CFL1,KALRN,SH2D3C,CREBBP,GNG2,RAC1,GNG3,GNAZ,STAT3,CREB5,RAC3,GNG10,GRIN3A,SDCBP,ARPC2,GNAO1,GNB2,DOK1,GNAL,RAP1B,RGS3,ARPC1B,PTPN13,GNA11,VEGFB,EPHA4,CRK,BCAR1,GNG7,GRINA,EPHB6,SHC1,GNG11,EPHA8,AKT1,ACTR3,SORBS1,SDC2,CREB1,ARPC3,AKT3,GNG5,GNG4,ITGB1,SRC,GRIN1,EPHB4,PXN,PAK4,GNAS,ANGPT1,A…
Amyloid Processing	0.807	0.532	-1.265	PRKACB,CSNK2A1,PSENEN,CSNK1A1,PRKAG1,AKT1,CDK5,AKT3,CSNK2B,CAPN10,BACE1,MAPK12,APP,MAPK14,PRKAR2B,CAPNS1,CAPN1,MAPT,APH1A,PRKACA,APH1B,CAPN7,CAPN3,PRKAR1A,PSEN1
Sumoylation Pathway	0.804	0.505	0.149	GDI1,PIAS1,RHOT2,UBA2,NR3C1,CTBP1,TDG,RHOG,AR,SP3,RHOT1,STUB1,SUMO1,RHOU,SENP3,SENP5,SLC19A1,RHOF,SERBP1,TP53,HDAC2,RHOC,HDAC1,CREBBP,GDI2,MAPK8,SENP7,SENP2,RFC1,MDM2,ZEB1,NFKB2,MAPK12,RFC5,ARHGDIB,XIAP,DAXX,RNF4,PCNA,RHOQ,RFC4,RND3,SENP6,MAPK10,ARHGDIA,PML,SNCA
Pathogenesis of Multiple Sclerosis	0.788	0.667	NaN	CXCL10,CXCL11,CCL4,CXCR3,CCL5,CXCL9
Role of NFAT in Regulation of the Immune Response	0.785	0.49	0.927	CD247,RAF1,CSNK1G1,NFATC3,CD4,RACK1,HLA-B,CSNK1A1,GNB5,HRAS,FCGR1A,CABIN1,GNB1,FGFR3,IKBKB,IKBKG,LCK,MAP2K2,FGFR4,PPP3R1,MRAS,XPO1,PLCB1,NFKBIB,FRS2,ITK,ITPR2,GNG2,GNG3,NFKB2,GNAZ,ITPR1,GNG10,PIK3R3,GAB1,PLCG2,GNAO1,LAT,GNB2,PLCB3,PIK3CD,GNAL,BLNK,RELA,CAMK4,HLA-A,GNA11,FCGR2B,KLB,GNG7,GNG11,AKT1,NFAT5,PPP3CB,HLA-DMA,PIK3C3,AKT3,PIK3R2,CHUK,GNG5,PPP3CA,GNG4,GNAS,PIK3C2A,FCGR2A,GNA12,CSNK1G3,CHP1,…
Pyrimidine Ribonucleotides Interconversion	0.777	0.541	NaN	NUDT18,NME1,NME5,AK8,NUDT9,CTPS2,PCK1,NME7,RECQL,NME6,DDX3X,SMARCA1,NME3,NUDT5,AK1,AK5,HNRNPA1,RECQL4,ENTPD6,CANT1
FXR/RXR Activation	0.775	0.506	NaN	APOE,IL1A,APOA4,SLC4A2,PKLR,FOXA1,ABCC2,G6PC3,AKT1,SCARB1,PCK2,ITIH4,SLC10A2,FGFR4,FASN,RARA,CYP7A1,AKT3,SERPINA1,PPARG,SDC1,APOM,C3,CREBBP,FETUB,AHSG,SERPINF1,MAPK8,NR1H3,PCYOX1,MAPK12,IL18,APOA1,ABCB4,SREBF1,MAPK10,FBP1,G6PC,PLTP,RXRA,TNF,CLU,PPARGC1A
Œ±-Adrenergic Signaling	0.767	0.506	-0.73	PRKACB,RAF1,CAMK4,ADCY4,RACK1,GNB5,HRAS,GNG7,PRKAG1,GNB1,PHKB,GYS1,GNG11,MAP2K2,MRAS,GNG5,PRKD3,GNG4,GNAS,ITPR2,GNG2,SLC8A3,PLCG1,PYGB,SLC8A2,GNG3,ITPR1,GNG10,PRKCG,GNAI2,CALM1 (includes others),ADCY9,PYGM,PRKAR2B,PRKCI,PLCG2,ADCY1,GNB2,PRKACA,SLC8A1,ADRA1A,PRKAR1A
Chondroitin Sulfate Degradation (Metazoa)	0.767	0.636	NaN	HYAL3,HYAL2,OGA,HEXA,HEXB,GALNS,ARSB
Purine Nucleotides De Novo Biosynthesis II	0.767	0.636	NaN	ADSL,GMPS,IMPDH1,PAICS,PPAT,ATIC,GART
Dolichyl-diphosphooligosaccharide Biosynthesis	0.767	0.636	NaN	ALG13,ALG3,DPM1,ALG5,DPM2,DPAGT1,ALG8
Stearate Biosynthesis I (Animals)	0.767	0.545	NaN	BDH2,ACSL3,PORCN,LPCAT4,ELOVL1,ACOT7,SLC27A4,ELOVL6,DHCR24,SRD5A3,FAM213B,PPT1,FASN,ACSL4,SLC27A3,MBOAT7,THEM4,ACOT8
Ethanol Degradation II	0.754	0.556	NaN	HSD17B10,ALDH4A1,ACSS1,ALDH9A1,ADH5,ALDH2,AKR1A1,ALDH3A2,RDH14,ACSS2,ALDH1A2,PECR,ADHFE1,ALDH3A1,DHRS4
Superpathway of Cholesterol Biosynthesis	0.754	0.556	NaN	MVD,SQLE,IDI2,IDI1,HSD17B7,MSMO1,TM7SF2,SC5D,FDPS,FDFT1,DHCR7,EBP,DHCR24,HMGCR,CYP51A1
RhoA Signaling	0.75	0.496	-0.277	PFN1,SEPT9,MYL6,ARPC5,PIP4K2B,PTK2,LPAR2,EZR,BAIAP2,ARHGAP12,ACTG2,ACTA1,CFL1,SEPT7,RDX,PKN1,ARHGAP5,PIP5K1A,RAPGEF2,RND3,PIP5K1C,ARPC2,ARHGAP1,ACTG1,PIP4K2A,ARPC1B,SEPT3,RHPN1,MYLK3,MYLK,ACTR3,PPP1R12A,CIT,IGF1R,PFN2,PIP5KL1,ARPC3,ACTC1,PLXNA1,NEDD4,SEPT5,NRP2,SEPT4,ARPC5L,MYLPF,ACTB,GNA12,ARHGAP4,CDC42EP4,SEPT1,ROCK1,PLEKHG5,SEPT6,SEPT2,ARPC4,KTN1
D-myo-inositol (1,4,5)-Trisphosphate Biosynthesis	0.747	0.565	NaN	PLCG1,PIP4K2B,PLCH2,PLCH1,PIP5K1A,PIP5K1C,CDIPT,PLCG2,PLCB3,PIP5KL1,PLCB1,PIP4K2A,PI4KB
CDK5 Signaling	0.742	0.5	0.905	PRKACB,RAF1,BDNF,PPP2R2A,ADCY4,PPP2R5B,HRAS,PPP1R14B,PRKAG1,PPP1CC,CDK5,MAP2K2,PPP1R12A,DRD1,MRAS,PPP2R2C,PPP2R5C,PPP1CA,ITGB1,LAMA5,GNAS,MAPK4,CABLES1,ITGA2,MAPK8,ITGA6,PPP1R11,MAPK12,FOSB,PPP2CB,ADCY9,PPP2R1A,MAPK14,PRKAR2B,NTRK2,PTPA,PPP2R3A,MAPT,CAPN1,ADCY1,PPP2R2B,MAPK10,PRKACA,PPP2R5E,MAPK7,GNAL,PRKAR1A
Cardiac Œ≤-adrenergic Signaling	0.738	0.492	0.457	PRKACB,PDE6G,GRK2,PDE12,ADCY4,PPP2R5B,RACK1,GNB5,ATP2A2,PPP1R14B,GNB1,CACNA1E,MRAS,TDP2,PPP1CA,PDE6B,PDE2A,GNG2,ATP2A3,CACNA1C,PPP1R11,SLC8A2,GNG3,GNG10,PDE8A,ADCY9,AKAP13,PPP2CB,PPP2R1A,PTPA,PPP2R3A,PKIB,PPP2R2B,PDE1B,PRKACA,GNB2,SLC8A1,PKIG,PDE6D,AKAP8,PPP2R2A,AKAP7,GNG7,PRKAG1,MPPE1,PPP1CC,GNG11,ADRB1,PPP1R12A,PDE4D,PPP2R2C,PPP2R5C,GNG5,GNG4,GNAS,PDE9A,SLC8A3,PRKAR2B,ADCY1,AKAP10,PPP2R5E,PRKAR…
STAT3 Pathway	0.73	0.507	0.164	RAF1,TGFBR1,MAP3K11,PTPN2,TGFBR3,HRAS,FGFR3,MAP3K10,MAP2K2,FGFR4,CISH,NTRK1,IGF1R,PDGFRA,MRAS,PDGFRB,SRC,FLT1,TYK2,FLT4,RAC1,MAPK8,STAT3,TNFRSF11A,MAPK12,IGF2R,DDR1,NDUFA13,PIAS3,MAP3K12,MAPK14,NTRK2,MAP3K20,CDKN1A,MAPK10,INSR,KDR
PXR/RXR Activation	0.724	0.52	NaN	PRKACB,RELA,SCD,ABCC2,IL6,ALAS1,NR3C1,PRKAG1,GSTM2,AKT1,PCK2,CYP3A5,ALDH3A2,CYP7A1,AKT3,IGFBP1,ABCB1,PRKAR2B,PRKACA,NCOA1,G6PC,INSR,RXRA,TNF,PRKAR1A,PPARGC1A
Semaphorin Signaling in Neurons	0.724	0.52	NaN	DPYSL2,ITGB1,PLXNA1,PAK4,RND1,CFL1,DPYSL3,RHOC,DPYSL4,RHOT2,RAC1,DPYSL5,ROCK1,PTK2,CRMP1,PAK1,SEMA4D,RHOQ,RHOG,RND3,CDK5,RHOT1,RHOU,PLXNB1,RHOF,ARHGAP1
Regulation of IL-2 Expression in Activated and Anergic T Lymphocytes	0.724	0.507	NaN	CD247,RAF1,RELA,TGFBR1,CAMK4,NFATC3,HRAS,IKBKB,IKBKG,NFAT5,PPP3CB,MAP2K2,TGFB1,PPP3R1,TGFB2,MRAS,CHUK,NFKBIB,PPP3CA,SMAD2,MAP2K7,CHP1,RAC1,MAPK8,TOB1,PLCG1,MALT1,NFATC4,NFKB2,MAPK12,CALM1 (includes others),CD80,PLCG2,LAT,MAPK10,VAV1
Hypoxia Signaling in the Cardiovascular System	0.724	0.507	0	UBE2A,UBE2N,UBE2Z,UBE2W,HIF1A,PTEN,ARNT,UBE2F,UBE2D4,IKBKG,HSP90B1,AKT1,HSP90AB1,EDN1,SUMO1,UBE2V1,CREB1,ATF4,NFKBIB,UBE2Q2,TP53,UBE2M,COPS5,NQO1,CREBBP,MDM2,CREB5,UBE2L6,UBE2D1,UBE2T,UBE2D2,UBE2L3,HSP90AA1,LDHA,UBE2J2,UBE2C
Role of NFAT in Cardiac Hypertrophy	0.721	0.483	-2.138	PRKACB,RAF1,TGFBR1,ADCY4,RACK1,CSNK1A1,GNB5,HRAS,HDAC10,IL6,PLCH2,CABIN1,GNB1,FGFR3,HDAC6,MAP2K2,TGFB1,HDAC11,FGFR4,PPP3R1,HDAC7,MRAS,PLCB1,PRKD3,FRS2,HDAC2,HDAC8,ITPR2,GNG2,SLC8A2,GNG3,ITPR1,MAPK12,GNG10,HDAC5,PIK3R3,ADCY9,HDAC3,GAB1,PLCG2,PRKACA,GNB2,MAPK10,PLCB3,MAP2K3,PIK3CD,SLC8A1,MAP2K6,IL6ST,CAMK4,PDIA3,KLB,GNG7,PLCH1,PRKAG1,SHC1,GNG11,AKT1,PPP3CB,PIK3C3,TGFB2,IGF1R,AKT3,PIK3R2,GNG5,PPP3CA…
Chronic Myeloid Leukemia Signaling	0.703	0.495	NaN	CDKN2A,RELA,RAF1,TGFBR1,PA2G4,BAD,SUV39H1,CDK4,HDAC10,HRAS,CRK,KLB,CCND1,HDAC6,CTBP1,FGFR3,E2F6,IKBKB,RB1,IKBKG,AKT1,MAP2K2,TGFB1,PIK3C3,HDAC11,FGFR4,HDAC7,TGFB2,MRAS,AKT3,CHUK,PIK3R2,FRS2,TP53,E2F4,RBL2,PIK3C2A,HDAC2,HDAC8,TFDP1,HDAC1,MDM2,NFKB2,HDAC5,PIK3R3,BCL2L1,HDAC3,GAB1,CDKN1A,PIK3CD
L-carnitine Biosynthesis	0.697	1	NaN	TMLHE,ALDH9A1
Uracil Degradation II (Reductive)	0.697	1	NaN	DPYSL2,DPYD
Epoxysqualene Biosynthesis	0.697	1	NaN	FDFT1,SQLE
All-trans-decaprenyl Diphosphate Biosynthesis	0.697	1	NaN	PDSS1,PDSS2
L-DOPA Degradation	0.697	1	NaN	COMT,LRTOMT
Phenylethylamine Degradation I	0.697	1	NaN	ALDH2,ALDH3A2
Taurine Biosynthesis	0.697	1	NaN	CSAD,CDO1
Palmitate Biosynthesis I (Animals)	0.697	1	NaN	OXSM,FASN
Uridine-5'-phosphate Biosynthesis	0.697	1	NaN	CAD,UMPS
Spermidine Biosynthesis I	0.697	1	NaN	SRM,AMD1
Thymine Degradation	0.697	1	NaN	DPYSL2,DPYD
L-glutamine Biosynthesis II (tRNA-dependent)	0.697	1	NaN	GATB,QRSL1
Fatty Acid Biosynthesis Initiation II	0.697	1	NaN	OXSM,FASN
Glycine Degradation (Creatine Biosynthesis)	0.697	1	NaN	GAMT,GATM
Adenine and Adenosine Salvage I	0.697	1	NaN	PNP,APRT
Cardiolipin Biosynthesis II	0.697	1	NaN	PTPMT1,PGS1
Arginine Degradation I (Arginase Pathway)	0.697	1	NaN	ALDH4A1,OAT
Formaldehyde Oxidation II (Glutathione-dependent)	0.697	1	NaN	ADH5,ESD
Glycine Biosynthesis I	0.697	1	NaN	SHMT1,SHMT2
Fatty Acid Œ≤-oxidation III (Unsaturated, Odd Number)	0.697	1	NaN	ECI2,ECI1
CTLA4 Signaling in Cytotoxic T Lymphocytes	0.695	0.5	NaN	CD247,AP2A1,PPP2R2A,HLA-A,PPP2R5B,CLTB,HLA-B,KLB,FGFR3,LCK,AKT1,AP1G2,PIK3C3,FGFR4,AKT3,PPP2R2C,PPP2R5C,PIK3R2,FRS2,AP2M1,PIK3C2A,AP1M1,AP1S2,AP1S3,CLTC,PLCG1,AP2S1,PIK3R3,PPP2CB,PPP2R1A,GAB1,CD80,PTPA,PPP2R3A,CLTA,LAT,PPP2R2B,FCER1G,PIK3CD,PPP2R5E,PTPN22
Cell Cycle: G1/S Checkpoint Regulation	0.693	0.508	1.8	CDKN2A,PA2G4,SUV39H1,CUL1,CDK4,HDAC10,CCND1,HDAC6,E2F6,RB1,CCND3,TGFB1,HDAC11,HDAC7,TGFB2,TP53,RBL2,E2F4,TFDP1,HDAC8,HDAC2,HDAC1,MDM2,HDAC5,SKP2,CCNE1,CCND2,MAX,HDAC3,CDKN1A,GNL3,BTRC
Role of PKR in Interferon Induction and Antiviral Response	0.686	0.525	NaN	MAP2K6,TP53,RELA,TNFRSF1A,TAB2,APAF1,NFKB2,RNASEL,FCGR1A,IRF1,IKBKB,IKBKG,MAPK14,AKT1,BID,MAP2K3,CHUK,TLR3,STAT1,NFKBIB,TNF
Production of Nitric Oxide and Reactive Oxygen Species in Macrophages	0.682	0.482	1.132	MAP3K11,JAK1,PPP2R5B,MAP3K4,PPP1R14B,SPI1,FGFR3,IKBKB,MAP3K10,IKBKG,RHOG,FGFR4,CYBA,HOXA10,NFKBIB,PPP1CA,FRS2,PRKD3,APOM,MAP3K13,CREBBP,TYK2,RAC1,PPP1R11,IFNGR1,PCYOX1,NFKB2,MAPK12,IRF1,PIK3R3,MAP3K12,PPP2CB,PPP2R1A,NCF1,MPO,RHOQ,GAB1,RND3,PPP2R3A,PTPA,PLCG2,PPP2R2B,NCF2,MAPK10,PIK3CD,IRF8,TNF,RAP1B,RELA,APOE,APOA4,PPP2R2A,RHOT2,KLB,PPP1CC,AKT1,PPP1R12A,RHOT1,PIK3C3,RHOU,AKT3,PPP2R5C,PPP2R2C,SERP…
FAK Signaling	0.682	0.495	NaN	RAF1,ARHGAP26,ARHGEF7,HRAS,CRK,KLB,BCAR1,PTEN,FGFR3,PTK2,PAK1,AKT1,MAP2K2,PIK3C3,FGFR4,MRAS,AKT3,PIK3R2,ACTG2,FRS2,ACTC1,ACTA1,CAPN10,ITGB1,SRC,PXN,PAK4,PIK3C2A,ASAP1,ACTB,CSK,ITGA2,RAC1,PLCG1,GIT2,PIK3R3,DOCK1,CAPNS1,GAB1,WAS,CAPN1,PLCG2,PIK3CD,CAPN7,ACTG1,TNS1,CAPN3
EIF2 Signaling	0.666	0.478	-0.263	RAF1,EIF3C,RPL22,HRAS,EIF4A2,CCND1,EIF2A,RPS11,FGFR3,EIF1,EIF3B,RPS20,EIF4G2,MAP2K2,RPS13,FGFR4,EIF5,MRAS,ATF4,ACTG2,RPL36,PPP1CA,FRS2,ACTA1,PABPC1,ATF3,RPL36AL,RPL3,EIF5B,RPL29,RPL7L1,RPL12,EIF3E,RPL37A,RPL9,RPL10A,EIF3M,PIK3R3,RPL15,GAB1,HNRNPA1,EIF4A3,CDK11A,EIF2B5,RPL10,PIK3CD,RPS15A,RPS25,RPL6,INSR,RPL41,RPL13A,DDIT3,RPS3A,RPL22L1,EIF4G1,RPL7A,KLB,EIF4E,RPS4X,RPL7,RPS28,SHC1,PPP1CC,AKT1,UBA5…
CREB Signaling in Neurons	0.66	0.48	1.069	PRKACB,RAF1,POLR2F,POLR2D,ADCY4,RACK1,GNB5,HRAS,PLCH2,GRIA4,FGFR3,GNB1,GRIK5,MAP2K2,GRIN2C,FGFR4,MRAS,PLCB1,ATF4,FRS2,PRKD3,POLR2L,POLR2I,GRM8,ITPR2,GNG2,CREBBP,GRIA2,TBP,POLR2H,GNG3,GNAZ,ITPR1,CREB5,GNG10,PIK3R3,ADCY9,GAB1,POLR2E,PLCG2,GNAO1,PRKACA,GNB2,PLCB3,PIK3CD,RPS6KA1,GNAL,CAMK4,PDIA3,GRIA1,GNA11,POLR2B,KLB,GNG7,PLCH1,PRKAG1,SHC1,GTF2B,GNG11,POLR2A,AKT1,PIK3C3,CREB1,AKT3,PIK3R2,GNG5,CAMK2B…
iCOS-iCOSL Signaling in T Helper Cells	0.656	0.49	0.603	CD247,BAD,NFATC3,CD4,HLA-B,PLEKHA3,PTEN,FGFR3,IKBKB,IKBKG,LCK,PPP3R1,FGFR4,NFKBIB,FRS2,ICOSLG/LOC102723996,ITK,IL2RG,ITPR2,RAC1,NFKB2,ITPR1,PIK3R3,GAB1,LAT,PIK3CD,VAV1,RELA,CAMK4,HLA-A,KLB,SHC1,AKT1,NFAT5,PPP3CB,HLA-DMA,PIK3C3,AKT3,PIK3R2,CHUK,PPP3CA,CAMK2B,PIK3C2A,CSK,CHP1,PLCG1,NFATC4,CALM1 (includes others),CD80,FCER1G,PLEKHA2
Dopamine Receptor Signaling	0.656	0.5	0.943	PRKACB,PPP2R2A,DDC,ADCY4,PPP2R5B,PPP1R14B,PRKAG1,SLC6A3,TH,PPP1CC,DRD1,PPP1R12A,PTS,COMT,NCS1,PPP2R2C,PPP2R5C,PPP1CA,CALY,GCH1,PPP1R11,DRD2,ADCY9,PPP2CB,PPP2R1A,PRKAR2B,PTPA,PPP2R3A,SMOX,ADCY1,PPP2R2B,PRKACA,SPR,PPP2R5E,PCBD1,PRKAR1A
Triacylglycerol Degradation	0.642	0.536	NaN	FAAH,ABHD12,DDHD2,PPME1,DAGLA,LIPE,PNPLA2,AARSD1,TARS2,ABHD2,DAGLB,PNPLA3,MGLL,AARS,NDST1
Apoptosis Signaling	0.635	0.494	0.316	RAF1,RELA,BAD,HRAS,ACIN1,IKBKB,IKBKG,MAP2K2,MRAS,BID,HTRA2,CHUK,NFKBIB,CAPN10,CASP10,TP53,MAP2K7,TNFRSF1A,MAPK8,APAF1,PLCG1,BAX,NFKB2,XIAP,PARP1,ROCK1,BCL2L1,CAPNS1,CASP2,CAPN1,PLCG2,DFFB,CAPN7,RPS6KA1,SPTAN1,TNF,MAP4K4,BCL2L11,CASP7,BIRC2,CAPN3
Complement System	0.635	0.538	0	C1R,CD55,CD59,SERPING1,ITGAM,C3,C4BPB,C1S,CFI,C8B,C1QBP,CD46,C3AR1,C2
Virus Entry via Endocytic Pathways	0.625	0.49	NaN	FLNB,AP2A1,ITSN1,HLA-A,CLTB,HLA-B,HRAS,KLB,FGFR3,CD55,AP1G2,FLNA,PIK3C3,FGFR4,MRAS,ITGB4,PIK3R2,ACTG2,PRKD3,FRS2,ACTC1,ACTA1,DNM2,ITGB5,ITGB1,SRC,AP2M1,PIK3C2A,ACTB,ITGA2,CLTC,ITGA6,RAC1,PLCG1,RAC3,AP2S1,PRKCG,DNM1,PIK3R3,PRKCI,GAB1,PLCG2,CLTA,TFRC,PIK3CD,ACTG1,CXADR
Proline Biosynthesis II (from Arginine)	0.622	0.75	NaN	PYCR3,OAT,PYCR1
2-ketoglutarate Dehydrogenase Complex	0.622	0.75	NaN	DLST,DLD,OGDH
Spermine and Spermidine Degradation I	0.622	0.75	NaN	SMOX,SAT1,SAT2
Arginine Degradation VI (Arginase 2 Pathway)	0.622	0.75	NaN	PYCR3,OAT,PYCR1
Acetyl-CoA Biosynthesis I (Pyruvate Dehydrogenase Complex)	0.622	0.75	NaN	DLAT,DLD,PDHB
Glutathione Redox Reactions II	0.622	0.75	NaN	PDIA3,TXNDC12,GLRX
Trans, trans-farnesyl Diphosphate Biosynthesis	0.622	0.75	NaN	FDPS,IDI1,IDI2
IL-15 Production	0.62	0.545	NaN	PTK2,RELA,TWF1,MAP3K11,JAK1,PRKCI,TYK2,NFKB2,IL6,STAT1,IRF1,PTK7
mTOR Signaling	0.62	0.476	-0.258	EIF3C,PRKAB2,PPP2R5B,HRAS,EIF4A2,RICTOR,RPS11,FGFR3,RHOG,RPS20,EIF3B,EIF4G2,RPS13,FGFR4,PRKAA1,MRAS,FRS2,PRKD3,AKT1S1,EIF4B,RPS6KB1,RHEB,PLD3,RAC1,EIF3E,MLST8,EIF3M,PIK3R3,PPP2CB,PPP2R1A,RHOQ,GAB1,RND3,PPP2R3A,PTPA,EIF4A3,PPP2R2B,RPS25,RPS15A,PIK3CD,RPS6KA1,INSR,TSC1,ULK1,RPS3A,PPP2R2A,RHOT2,FKBP1A,VEGFB,HIF1A,EIF4G1,KLB,PRKAG1,EIF4E,RPS4X,EIF4EBP1,RPS28,AKT1,RHOT1,PIK3C3,RPS9,RPTOR,RHOU,RPS6KB2,…
DNA Methylation and Transcriptional Repression Signaling	0.613	0.55	NaN	CHD3,SAP18,HDAC2,MTA1,DNMT3A,MBD3,HDAC1,ARID4B,RBBP7,MBD2,SUDS3
Retinol Biosynthesis	0.613	0.55	NaN	DDHD2,LRAT,RDH11,RDH14,LIPE,PNPLA3,PNPLA2,RBP1,RDH13,DHRS4,ESD
Gluconeogenesis I	0.613	0.55	NaN	PGK1,ENO1,ENO3,PGAM1,ENO2,FBP1,ALDOA,GAPDH,ME2,MDH2,MDH1
Sucrose Degradation V (Mammalian)	0.599	0.667	NaN	TPI1,ALDOA,GALM,TKFC
Thioredoxin Pathway	0.599	0.667	NaN	SELENOT,NXN,TXNRD2,TXNRD1
Zymosterol Biosynthesis	0.599	0.667	NaN	HSD17B7,MSMO1,TM7SF2,CYP51A1
GDP-glucose Biosynthesis	0.599	0.667	NaN	PGM3,GCK,PGM1,PGM2
The Visual Cycle	0.592	0.583	NaN	LRAT,RDH11,RDH14,RBP3,RBP1,RDH13,DHRS4
Phosphatidylethanolamine Biosynthesis II	0.59	0.625	NaN	CEPT1,ETNK2,PIGF,PCYT2,ETNK1
Glycogen Degradation III	0.588	0.6	NaN	PYGM,PGM3,GAA,PGM1,PYGB,PGM2
Actin Nucleation by ARP-WASP Complex	0.578	0.5	0.2	ARPC1B,RHOT2,ARPC5,HRAS,NCK2,RHOG,ACTR3,PPP1R12A,RHOT1,BAIAP2,MRAS,RHOU,ARPC3,RHOF,ITGB1,RHOC,ARPC5L,GNA12,ITGA2,RAC1,ROCK1,WIPF1,RHOQ,RND3,WAS,ARPC2,ARPC4
Eicosanoid Signaling	0.578	0.5	2.496	PAFAH1B2,PTGFR,ALOX12B,PTGER3,PLA2R1,ALOX12,PLBD1,PLA2G5,PLA2G4F,PNPLA3,HPGDS,PTGER4,PNPLA8,ALOX15,PTGIR,ABHD3,PTGS1,PLA2G4C,FPR2,ALOX5AP,PTGDS,PTGES,PTGER2,PTGS2,ALOX5,PAFAH1B1,PAFAH1B3
Small Cell Lung Cancer Signaling	0.577	0.488	NaN	RELA,PA2G4,SUV39H1,CDK4,KLB,CCND1,PTEN,FGFR3,PTK2,IKBKB,RB1,IKBKG,AKT1,PIK3C3,FGFR4,RARB,TRAF4,BID,AKT3,PIK3R2,CHUK,NFKBIB,FRS2,TP53,FHIT,PIK3C2A,TFDP1,APAF1,NFKB2,SKP2,PIK3R3,RXRG,PIAS3,BCL2L1,CCNE1,MAX,GAB1,PIK3CD,PTGS2,RXRA,BIRC2
Cell Cycle Regulation by BTG Family Proteins	0.572	0.514	1.633	E2F4,PPP2R2A,PPP2R5B,CDK4,CCND1,PRMT1,RB1,PPP2CB,E2F6,PPP2R1A,CCNE1,CNOT7,PTPA,PPP2R3A,PPP2R2B,PPP2R2C,PPP2R5C,PPP2R5E
Calcium-induced T Lymphocyte Apoptosis	0.561	0.5	0.853	CD247,CAMK4,HLA-A,CD4,HLA-B,ATP2A2,CABIN1,LCK,PPP3CB,HLA-DMA,PPP3R1,PRKD3,PPP3CA,HDAC2,ITPR2,CHP1,HDAC1,ATP2A3,PLCG1,ITPR1,PRKCG,CALM1 (includes others),PRKCI,NR4A1,FCER1G
Insulin Receptor Signaling	0.548	0.477	0.651	PRKACB,FOXO4,RAF1,RAPGEF1,JAK1,ASIC2,BAD,SGK1,HRAS,LIPE,PPP1R14B,PTEN,FGFR3,SCNN1A,GYS1,MAP2K2,FGFR4,MRAS,PPP1CA,FRS2,RPS6KB1,PPP1R11,VAMP2,PIK3R3,SCNN1G,RHOQ,GAB1,PRKACA,ASIC1,EIF2B5,PIK3CD,INPP5K,INSR,TSC1,TRIP10,CRK,OCRL,KLB,EIF4E,PTPRF,PRKAG1,EIF4EBP1,SHC1,PPP1CC,AKT1,PPP1R12A,INPP5B,PIK3C3,RPTOR,RPS6KB2,AKT3,PIK3R2,STX4,PIK3C2A,MAPK8,IRS4,ACLY,PRKCI,PRKAR2B,SYNJ1,SH2B2,PRKAR1A
CCR5 Signaling in Macrophages	0.541	0.492	NaN	CD247,CAMK4,CD4,RACK1,GNB5,CCL5,GNG7,GNB1,GNG11,MRAS,GNG5,PRKD3,GNG4,GNAS,GNG2,MAPK8,PLCG1,GNG3,MAPK12,PRKCG,GNG10,GNAI2,CALM1 (includes others),CCL4,PRKCI,MAPK14,PLCG2,GNB2,FCER1G,MAPK10
Signaling by Rho Family GTPases	0.532	0.468	0.53	RAF1,MYL6,ARPC5,SLC9A1,CLIP1,GNB1,MAP3K10,PAK1,EZR,BAIAP2,GFAP,FRS2,CFL1,SEPT7,ARHGEF17,NFKB2,GNG10,MAP3K12,CDH2,GAB1,PIP5K1C,ARPC2,MAP3K20,NCF2,GNB2,ARHGEF18,PIK3CD,PIP4K2A,ACTG1,GNAL,ARPC1B,SEPT3,ARHGEF7,GNA11,RHOT2,GNG7,ACTR3,PIK3C3,RHOU,ARPC3,PIP5KL1,PIK3R2,ARHGEF3,GNG5,GNG4,ITGB1,SEPT5,RHOC,ACTB,MYLPF,GNA12,ITGA2,MAPK8,CDC42EP4,WIPF1,WAS,SEPT2,ARPC4,MAP3K11,SEPT9,RACK1,GNB5,PIP4K2B,PARD6A,ST…
T Helper Cell Differentiation	0.523	0.491	NaN	IL6ST,TGFBR1,HLA-A,IL21R,HLA-B,IL6,BCL6,TBX21,HLA-DMA,TGFB1,STAT1,IL17F,ICOSLG/LOC102723996,STAT6,IL2RG,TNFRSF1A,IL6R,IFNGR2,IFNGR1,STAT3,RORC,IL17A,IL18,CD80,IL12B,FCER1G,GATA3,TNF
Role of Oct4 in Mammalian Embryonic Stem Cell Pluripotency	0.523	0.5	NaN	TP53,KDM5B,SPP1,PCGF6,FOXA1,PPP1R8,PHC3,SH3GLB1,IGF2BP1,PARP1,NR2F1,FAM208A,FGF4,AQR,RB1,PHB,RARA,CCNF,NR2F6,BRCA1,ASH2L
Role of CHK Proteins in Cell Cycle Checkpoint Control	0.513	0.491	1.342	PPP2R2A,PPP2R5B,CHEK1,E2F6,RAD17,SLC19A1,PPP2R2C,PPP2R5C,BRCA1,CHEK2,TP53,E2F4,PLK1,RFC1,RFC5,NBN,PPP2CB,PCNA,PPP2R1A,RFC4,PTPA,PPP2R3A,PPP2R2B,CDKN1A,CLSPN,TLK2,PPP2R5E
Role of p14/p19ARF in Tumor Suppression	0.513	0.5	-0.943	TP53,CDKN2A,NPM1,PIK3C2A,NPM3,TTF1,RAC1,MDM2,KLB,PIK3R3,FGFR3,RB1,GAB1,FGFR4,PIK3C3,SENP3,PIK3CD,PIK3R2,FRS2,POLR3D
14-3-3-mediated Signaling	0.511	0.475	0.781	RAF1,TUBA1B,BAD,YWHAH,HRAS,PLCH2,TUBB,FGFR3,SRPK2,MAP2K2,FGFR4,MRAS,PLCB1,GFAP,PRKD3,FRS2,AKT1S1,TUBB3,YWHAE,YWHAB,EDC3,YWHAZ,MAPK12,PIK3R3,GAB1,MAPT,PLCG2,MAPK10,PLCB3,PIK3CD,RPS6KA1,SNCA,TNF,TSC1,PDIA3,KLB,PLCH1,TUBB2B,AKT1,PIK3C3,AKT3,TUBB4A,PIK3R2,SRC,PIK3C2A,TNFRSF1A,TUBB4B,TUBG1,MAPK8,TUBA4A,PLCG1,BAX,PRKCG,PRKCI,TUBA1A,TUBB6,SFN
Cellular Effects of Sildenafil (Viagra)	0.51	0.477	NaN	PRKACB,MYH9,MYL6,ADCY4,KCNN2,PLCH2,MYH7B,KCNN1,CACNA1E,PABPC4,PLCB1,CACNG7,ACTG2,ACTA1,SLC4A5,CACNG6,PDE2A,GUCY1A1,ITPR2,MYH14,CACNA1C,ITPR1,ADCY9,PLCG2,PDE1B,PRKACA,MYH3,PLCB3,ACTG1,KCNN3,CAMK4,PDIA3,CACNG4,MYLK,MYH11,PLCH1,PRKAG1,PPP1R12A,PDE4D,ACTC1,GNAS,ACTB,MYLPF,PLCG1,KCNH2,CALM1 (includes others),PRKAR2B,KCNQ2,ADCY1,NPPA,PRKAR1A
TR/RXR Activation	0.509	0.479	NaN	CAMK4,HIF1A,KLB,NCOA4,FGFR3,SLC16A3,AKT1,ADRB1,SCARB1,FASN,FGFR4,PIK3C3,CYP7A1,SLC16A2,AKT3,NCOR1,PIK3R2,FRS2,UCP2,SLC2A1,GPS2,PIK3C2A,MED1,NCOA6,THRA,MDM2,PCK1,DIO3,THRSP,PIK3R3,RXRG,ENO1,HP,HDAC3,GAB1,SREBF1,DIO1,NCOA1,G6PC,PIK3CD,STRBP,ACACA,NCOR2,RXRA,PPARGC1A
Cardiac Hypertrophy Signaling	0.504	0.467	1.078	RAF1,TGFBR1,MYL6,ADCY4,HRAS,IL6,MAP3K4,PLCH2,GNB1,MAP3K10,PLCB1,FRS2,CREBBP,CACNA1C,GNG10,ELSPBP1,MAP3K12,GAB1,PLCG2,GNB2,PRKACA,PIK3CD,MAP2K3,RPS6KA1,GNAL,MAP2K6,PDIA3,RHOT2,GNA11,GNG7,EIF4E,PLCH1,HAND2,AKT1,ADRB1,PIK3C3,CREB1,RHOU,IGF1R,PIK3R2,GNG5,PPP3CA,GNG4,MAPKAPK3,RHOC,GNA12,MYLPF,MAPK8,PLCG1,CALM1 (includes others),ADCY1,ADRA1A,PRKACB,ADRA2B,MAP3K11,RACK1,GNB5,FGFR3,RHOG,CACNA1E,MAP2K2,TG…
Agrin Interactions at Neuromuscular Junction	0.491	0.484	0.192	GABPB1,PKLR,ARHGEF7,HRAS,PTK2,PAK1,MRAS,ACTG2,ERBB2,DAG1,ACTC1,ACTA1,ITGB1,SRC,PAK4,PXN,ACTB,ITGA2,LAMA2,DVL1,RAC1,MAPK8,ITGA6,ERBB3,MAPK12,RAC3,MAPK10,RAPSN,AGRN,CTTN,ACTG1
Tryptophan Degradation X (Mammalian, via Tryptamine)	0.491	0.526	NaN	ALDH2,ALDH4A1,AKR1A1,SMOX,ALDH3A2,RDH14,DDC,ALDH1A2,ALDH3A1,ALDH9A1
NGF Signaling	0.483	0.473	0.14	RAF1,MAP3K11,HRAS,MAP3K4,FGFR3,MAP3K10,IKBKB,IKBKG,RHOG,SMPD4,MAP2K2,FGFR4,TRAF4,MRAS,ATF4,FRS2,TP53,RPS6KB1,MAP3K13,CREBBP,RAC1,NFKB2,CREB5,MAPK12,SMPD2,PIK3R3,MAP3K12,GAB1,PLCG2,MAPK10,PIK3CD,RPS6KA1,MAPK7,RAP1B,RELA,SMPD1,CRK,KLB,SHC1,AKT1,PIK3C3,NTRK1,CREB1,RPS6KB2,AKT3,PIK3R2,RPS6KA2,CHUK,PIK3C2A,MAPK8,PLCG1,BAX,ROCK1
Role of MAPK Signaling in the Pathogenesis of Influenza	0.481	0.484	NaN	PAFAH1B2,MAP2K6,RAF1,PLA2R1,HRAS,CCL5,CXCL10,PLBD1,AKT1,MAP2K2,PLA2G5,MRAS,AKT3,PNPLA3,PLA2G4F,PNPLA8,MAP2K7,ABHD3,PLA2G4C,MAPK8,BAX,MAPK12,RABGEF1,MAPK14,MAPK10,MAP2K3,PTGS2,PAFAH1B1,TNF,PAFAH1B3
CD27 Signaling in Lymphocytes	0.475	0.489	0	MAP2K6,RELA,MAP2K7,MAP3K11,MAP3K13,MAPK8,APAF1,MAP3K4,NFKB2,MAPK12,MAP3K12,IKBKB,BCL2L1,MAP3K10,IKBKG,MAP2K2,CD70,MAPK10,BID,ELP1,MAP2K3,CHUK,NFKBIB
ATM Signaling	0.474	0.479	-0.18	GADD45B,GADD45G,SUV39H1,RBBP8,ZNF420,PPM1D,CHEK1,RAD51,USP7,FANCD2,GADD45A,RAD17,CREB1,BID,ATF4,BRCA1,CHEK2,TP53,CREBBP,MAPK8,MDM2,ZEB1,CREB5,MAPK12,NBN,CCNB1,HERC2,MDM4,MAPK14,TRRAP,CDKN1A,PPP2R2B,MAPK10,TP53BP1,TLK2
Mismatch Repair in Eukaryotes	0.467	0.533	NaN	PCNA,RFC4,MSH6,SLC19A1,RFC1,FEN1,RFC5,EXO1
Gap Junction Signaling	0.466	0.468	NaN	PRKACB,TUBA1B,RAF1,CSNK1G1,ADCY4,CSNK1A1,HRAS,PLCH2,TUBB,FGFR3,MAP2K2,FGFR4,PPP3R1,MRAS,PLCB1,ACTG2,FRS2,PRKD3,ACTA1,TUBB3,TJP2,GUCY1A1,ITPR2,ITPR1,DRD2,PIK3R3,ADCY9,GAB1,PLCG2,PRKACA,PLCB3,PIK3CD,MAPK7,NPR2,ACTG1,PDIA3,KLB,PRKAG1,PLCH1,TUBB2B,SP3,ADRB1,AKT1,PPP3CB,DRD1,PIK3C3,AKT3,TUBB4A,PIK3R2,CTNNB1,ACTC1,PPP3CA,SRC,GNAS,PIK3C2A,TUBB4B,TJP1,ACTB,CSNK1G3,TUBG1,TUBA4A,PLCG1,PRKCG,GNAI2,PRKAR2B,T…
Prostate Cancer Signaling	0.455	0.473	NaN	RAF1,RELA,PA2G4,BAD,SRD5A1,SUV39H1,HRAS,KLB,CCND1,PTEN,FGFR3,RB1,HSP90B1,IKBKG,AR,AKT1,HSP90AB1,MAP2K2,PIK3C3,FGFR4,CREB1,MRAS,ATF4,AKT3,CHUK,PIK3R2,NFKBIB,CTNNB1,FRS2,TP53,PIK3C2A,TFDP1,CREBBP,MDM2,NFKB2,CREB5,PIK3R3,CCNE1,GAB1,CDKN1A,NKX3-1,HSP90AA1,PIK3CD,GSTP1
Paxillin Signaling	0.452	0.471	0.316	ARF1,ITGA8,HRAS,PTK2,NCK2,ITGAE,FGFR3,PAK1,ITGA11,FGFR4,ITGAV,MRAS,ACTG2,ITGB4,FRS2,ITGB5,ACTA1,ITGA6,RAC1,MAPK12,PIK3R3,DOCK1,ITGAM,GAB1,MAPK10,PIK3CD,ITGA7,ACTG1,ARHGEF7,CRK,KLB,PTPN12,BCAR1,PIK3C3,PIK3R2,ACTC1,ACTN1,ITGB1,SRC,PXN,PAK4,PIK3C2A,ACTB,ACTN2,CSK,ITGA2,MAPK8,GIT2,MAPK14
TNFR2 Signaling	0.447	0.5	-0.302	TANK,IKBKB,RELA,IKBKG,LTA,MAPK8,TNFAIP3,TBK1,CHUK,NFKB2,NFKBIB,TNF,XIAP,BIRC2
Caveolar-mediated Endocytosis Signaling	0.438	0.477	NaN	COPZ1,FLNB,RAB5C,ITSN1,HLA-A,COPA,ITGA8,HLA-B,COPE,ITGAE,CD55,FLNA,ITGA11,ITGAV,ITGB4,ACTG2,ACTC1,ACTA1,DNM2,ITGB5,ITGB1,SRC,ACTB,ITGA2,ITGA6,COPB1,FLOT2,ITGAM,INSR,ACTG1,ITGA7
Antiproliferative Role of TOB in T Cell Signaling	0.435	0.5	NaN	PABPC1,SMAD2,TGFBR1,CUL1,TOB1,SKP2,RB1,CCNE1,TGFB1,PABPC4,TGFB2,RPS6KA1,TWSG1
FcŒ≥ Receptor-mediated Phagocytosis in Macrophages and Monocytes	0.431	0.471	1.718	ARPC1B,ARPC5,CRK,FCGR1A,PTEN,NCK2,PAK1,AKT1,ACTR3,RAB11B,EZR,RPS6KB2,ARPC3,AKT3,PIK3R2,ACTG2,PRKD3,ACTC1,ACTA1,SRC,RPS6KB1,PXN,PLD3,ARPC5L,FCGR2A,ACTB,RAC1,PLCG1,RAC3,PRKCG,PIK3R3,MYO5A,DOCK1,NCF1,PIP5K1A,PRKCI,WAS,ARPC2,VAV1,ACTG1,ARPC4
Synaptic Long Term Potentiation	0.427	0.468	1.571	PRKACB,RAF1,HRAS,PLCH2,GRIA4,PPP1R14B,MAP2K2,GRIN2C,PPP3R1,MRAS,PLCB1,ATF4,PPP1CA,PRKD3,GRM8,ITPR2,CREBBP,GRIA2,CACNA1C,PPP1R11,ITPR1,CREB5,GRIN3A,PLCG2,PRKACA,PLCB3,RPS6KA1,RAP1B,CAMK4,PDIA3,GRIA1,GNA11,PLCH1,PRKAG1,GRINA,PPP1CC,PPP1R12A,PPP3CB,CREB1,PPP3CA,CAMK2B,GRIN1,CHP1,PLCG1,PRKCG,CALM1 (includes others),PRKAR2B,PRKCI,ADCY1,GRIA3,PRKAR1A
Prostanoid Biosynthesis	0.427	0.556	NaN	PTGES,PTGS1,PTGDS,HPGDS,PTGS2
Oleate Biosynthesis II (Animals)	0.427	0.556	NaN	SCD,SCD5,UFSP2,FADS2,FADS1
Glycogen Degradation II	0.427	0.556	NaN	PYGM,PGM3,PGM1,PYGB,PGM2
Role of JAK family kinases in IL-6-type Cytokine Signaling	0.423	0.5	NaN	IL6ST,MAPK14,JAK1,IL6R,TYK2,MAPK10,MAPK8,OSMR,STAT3,IL6,STAT1,MAPK12
Molecular Mechanisms of Cancer	0.421	0.458	NaN	RAPGEF1,RAF1,SHH,BMP4,TGFBR1,SUV39H1,ADCY4,TAB2,HRAS,CCND1,ZBTB17,RB1,PAK1,BBC3,CCND3,PLCB1,NFKBIB,PRKD3,FRS2,CASP10,TP53,SMAD2,STK36,TFDP1,CDK7,PTCH1,CREBBP,ARHGEF17,NFKB2,TCF3,DAXX,CCND2,MAX,GAB1,APH1A,PRKACA,APH1B,PIK3CD,MAP2K3,ARHGEF18,CFLAR,GNAL,WNT1,RAP1B,MAP2K6,RALA,PSENEN,ARHGEF7,RHOT2,LRP6,GNA11,CDK4,CTNNA1,CRK,CHEK1,SYNGAP1,AKT1,HHAT,PIK3C3,RHOU,BID,PIK3R2,ARHGEF3,CTNNB1,BMP1,CAMK2B,ITG…
SAPK/JNK Signaling	0.42	0.469	-0.603	MAP3K11,NFATC3,HRAS,CRK,MAP3K4,KLB,GNG7,HNRNPK,GNB1,FGFR3,TRADD,SHC1,MAP3K10,LCK,GNG11,GADD45A,PIK3C3,FGFR4,DUSP10,MRAS,PIK3R2,GNG5,FRS2,TP53,MAP2K7,PIK3C2A,GNA12,MAP3K13,MAPK8IP2,GNG2,MAPK8,RAC1,MAPK12,RAC3,PIK3R3,MAP3K12,DAXX,MINK1,GAB1,MAP3K20,MAPK10,FCER1G,PIK3CD,DUSP4,MAP4K4
Calcium Signaling	0.419	0.464	-0.926	PRKACB,MYH9,MYL6,NFATC3,ATP2B1,HDAC10,ATP2A2,GRIA4,MYH7B,CABIN1,HDAC6,GRIN2C,HDAC11,PPP3R1,RYR3,HDAC7,ATF4,CHRNA3,ACTA1,HDAC8,HDAC2,ITPR2,MYH14,CREBBP,GRIA2,TPM3,ATP2A3,SLC8A2,ITPR1,CREB5,CHRND,HDAC5,GRIN3A,CHRNG,HDAC3,PRKACA,MYH3,SLC8A1,RAP1B,TNNT1,CAMK4,GRIA1,CHRNB4,MYH11,PRKAG1,GRINA,NFAT5,PPP3CB,CREB1,ASPH,ACTC1,PPP3CA,CAMK2B,GRIN1,TP63,CHRNA4,ATP2C1,CHP1,HDAC1,SLC8A3,MCU,NFATC4,ATP2B2,CALM1 …
Telomerase Signaling	0.412	0.467	-0.164	RAF1,PPP2R2A,PPP2R5B,HRAS,HDAC10,KLB,HDAC6,FGFR3,ELF4,SHC1,RB1,HSP90B1,AKT1,ELF3,HSP90AB1,MAP2K2,PIK3C3,FGFR4,HDAC11,HDAC7,MRAS,AKT3,PPP2R2C,PPP2R5C,PIK3R2,TERF1,FRS2,TP53,IL2RG,PIK3C2A,HDAC8,HDAC2,HDAC1,DKC1,ELF1,HDAC5,PIK3R3,PPP2CB,ELF2,PPP2R1A,HDAC3,GAB1,PPP2R3A,PTPA,CDKN1A,PPP2R2B,HSP90AA1,PIK3CD,PPP2R5E
Glucose and Glucose-1-phosphate Degradation	0.411	0.571	NaN	PGM3,GCK,PGM1,PGM2
Phosphatidylcholine Biosynthesis I	0.411	0.571	NaN	PCYT1B,CEPT1,CHPT1,PCYT1A
IGF-1 Signaling	0.405	0.466	2.197	PRKACB,IGFBP4,RAF1,CSNK2A1,CTGF,JAK1,YWHAH,BAD,HRAS,IGFBP7,KLB,PRKAG1,PTK2,FGFR3,SHC1,AKT1,MAP2K2,PIK3C3,FGFR4,IGF1R,RPS6KB2,MRAS,AKT3,CSNK2B,IGFBP1,PIK3R2,FRS2,RPS6KB1,PXN,NEDD4,PIK3C2A,YWHAE,YWHAB,MAPK8,YWHAZ,IGFBP5,STAT3,IGFBP2,PIK3R3,PRKAR2B,PRKCI,NOV,GAB1,PRKACA,PIK3CD,CYR61,SFN,PRKAR1A
Ethanol Degradation IV	0.396	0.5	NaN	ALDH2,ALDH4A1,ALDH3A2,ALDH1A2,ACSS2,ACSS1,CYGB,GPX7,ALDH3A1,ALDH9A1
Endoplasmic Reticulum Stress Pathway	0.396	0.5	NaN	HSP90B1,DDIT3,MBTPS1,XBP1,MAPK8,DNAJC3,ATF4,EIF2AK3,CASP7,MBTPS2
Serotonin and Melatonin Biosynthesis	0.394	0.6	NaN	TPH1,DDC,TPH2
UDP-N-acetyl-D-glucosamine Biosynthesis II	0.394	0.6	NaN	PGM3,UAP1,GFPT2
Purine Ribonucleosides Degradation to Ribose-1-phosphate	0.394	0.6	NaN	ADAL,PNP,PGM2
Lysine Degradation V	0.394	0.6	NaN	AADAT,AASDHPPT,PIPOX
2-oxobutanoate Degradation I	0.394	0.6	NaN	PCCA,DLD,PCCB
Glycogen Biosynthesis II (from UDP-D-Glucose)	0.394	0.6	NaN	GYS1,UGP2,GYG1
Galactose Degradation I (Leloir Pathway)	0.394	0.6	NaN	GALT,GALK1,GALM
iNOS Signaling	0.393	0.477	0.243	RELA,CAMK4,JAK1,CREBBP,TYK2,IFNGR2,IFNGR1,NFKB2,HMGA1,MAPK12,IRF1,IRAK1,CALM1 (includes others),IKBKB,IKBKG,MAPK14,CD14,CHUK,STAT1,NFKBIB,IRAK4
Inhibition of Matrix Metalloproteases	0.386	0.484	NaN	ADAM17,SDC1,MMP15,MMP13,MMP2,TFPI2,MMP24,TIMP1,SDC2,ADAM10,MMP11,LRP1,MMP17,MMP19,TIMP2
Regulation of eIF4 and p70S6K Signaling	0.381	0.46	0	RAF1,EIF3C,PPP2R5B,HRAS,EIF4A2,EIF2A,RPS11,FGFR3,EIF1,EIF4G2,MAP2K2,RPS20,EIF3B,RPS13,FGFR4,MRAS,FRS2,PABPC1,RPS6KB1,EIF3E,MAPK12,EIF3M,PIK3R3,PPP2CB,PPP2R1A,GAB1,PPP2R3A,PTPA,EIF4A3,PPP2R2B,EIF2B5,RPS25,RPS15A,PIK3CD,RPS3A,PPP2R2A,EIF4G1,KLB,RPS4X,EIF4E,EIF4EBP1,RPS28,SHC1,AKT1,PIK3C3,MKNK1,RPS9,AKT3,PPP2R5C,PPP2R2C,PIK3R2,RPS5,RPS3,RPS24,ITGB1,PIK3C2A,EIF3H,ITGA2,EIF3J,RPS21,EIF3G,MAPK14,RPS26,…
Putrescine Degradation III	0.381	0.5	NaN	ALDH2,ALDH4A1,SMOX,ALDH3A2,ALDH1A2,SAT1,SAT2,ALDH3A1,ALDH9A1
Fatty Acid Œ±-oxidation	0.381	0.5	NaN	TMLHE,ALDH2,ALDH4A1,ALOX12B,ALDH3A2,ALDH1A2,PTGS2,ALDH3A1,ALDH9A1
IL-15 Signaling	0.38	0.467	NaN	RAF1,RELA,IL15RA,JAK1,HRAS,IL6,KLB,FGFR3,PTK2,SHC1,LCK,AKT1,MAP2K2,PIK3C3,FGFR4,MRAS,AKT3,PIK3R2,FRS2,STAT6,IL2RG,PIK3C2A,TYK2,PLCG1,STAT3,NFKB2,MAPK12,RAC3,IL17A,PIK3R3,BCL2L1,MAPK14,GAB1,PIK3CD,TNF
GPCR-Mediated Integration of Enteroendocrine Signaling Exemplified by an L Cell	0.38	0.469	NaN	PRKACB,PDIA3,ADCY4,GNA11,PLCH2,PLCH1,PRKAG1,CHRM2,ADRB1,GAL,PLCB1,GNAS,ITPR2,PLCG1,GRP,ITPR1,VIP,GNAI2,ADCY9,PRKAR2B,VIPR1,PLCG2,ADCY1,NPY2R,PRKACA,PLCB3,GALR1,ADCYAP1,PRKAR1A,CALCA
RhoGDI Signaling	0.377	0.459	-0.267	MYL6,RACK1,ARPC5,GNB5,PIP4K2B,GNB1,PAK1,RHOG,EZR,MRAS,ARHGAP12,ACTG2,ACTA1,CFL1,CREBBP,GNG2,RDX,RAC1,ARHGEF17,GNAZ,GNG3,ARHGDIB,GNG10,ARHGAP5,PIP5K1A,CDH2,RHOQ,RND3,PIP5K1C,CDH20,ARPC2,GNAO1,GNB2,ARHGEF18,PIP4K2A,ARHGAP1,ACTG1,GNAL,GDI1,ARPC1B,ARHGEF7,RHOT2,GNA11,GNG7,ACTR3,GNG11,PPP1R12A,RHOT1,RHOU,PIP5KL1,ARPC3,ARHGEF3,GNG5,RHOF,ACTC1,GNG4,ITGB1,SRC,PAK4,GNAS,RHOC,ARPC5L,ACTB,GNA12,MYLPF,ITGA2,…
Dopamine-DARPP32 Feedback in cAMP Signaling	0.375	0.459	2.286	PRKACB,CSNK1G1,ADCY4,PPP2R5B,CSNK1A1,PLCH2,PPP1R14B,ATP2A2,CACNA1E,GRIN2C,PPP3R1,PLCB1,ATF4,PPP1CA,PRKD3,KCNJ8,GUCY1A1,ITPR2,CREBBP,ATP2A3,CACNA1C,PAWR,PPP1R11,ITPR1,DRD2,CREB5,GRIN3A,ADCY9,PPP2CB,PPP2R1A,PPP2R3A,PTPA,PLCG2,PPP2R2B,CREM,PRKACA,PLCB3,CAMK4,PPP2R2A,PDIA3,PRKAG1,PLCH1,GRINA,PPP1CC,PPP3CB,PPP1R12A,DRD1,CDK5,CREB1,PPP2R5C,PPP2R2C,PPP3CA,CALY,GRIN1,GNAS,CSNK1G3,CHP1,PLCG1,PRKCG,GNAI2,C…
Pyruvate Fermentation to Lactate	0.374	0.667	NaN	LDHA,LDHB
NADH Repair	0.374	0.667	NaN	NAXE,GAPDH
Branched-chain Œ±-keto acid Dehydrogenase Complex	0.374	0.667	NaN	DLD,BCKDHB
5-aminoimidazole Ribonucleotide Biosynthesis I	0.374	0.667	NaN	PPAT,GART
Thyronamine and Iodothyronamine Metabolism	0.374	0.667	NaN	DIO1,DIO3
Hypusine Biosynthesis	0.374	0.667	NaN	DHPS,DOHH
Biotin-carboxyl Carrier Protein Assembly	0.374	0.667	NaN	HLCS,ACACA
Thyroid Hormone Metabolism I (via Deiodination)	0.374	0.667	NaN	DIO1,DIO3
1D-myo-inositol Hexakisphosphate Biosynthesis V (from Ins(1,3,4)P3)	0.374	0.667	NaN	ITPK1,IPPK
Acetate Conversion to Acetyl-CoA	0.374	0.667	NaN	ACSS2,ACSS1
G Beta Gamma Signaling	0.373	0.464	-0.333	PRKACB,RAF1,GNA11,RACK1,GNB5,HRAS,GNG7,PRKAG1,GNB1,SHC1,PAK1,GNG11,AKT1,MRAS,AKT3,GNG5,PRKD3,DNM2,GNG4,SRC,GNAS,GNA12,GNG2,HBEGF,PLCG1,GNG3,GNAZ,GNG10,PRKCG,GNAI2,PRKAR2B,PRKCI,PLCG2,GNAO1,ADCY1,GNB2,PRKACA,GNAL,PRKAR1A
Oxidative Ethanol Degradation III	0.366	0.5	NaN	ALDH2,ALDH4A1,ALDH3A2,ACSS2,ALDH1A2,ACSS1,ALDH3A1,ALDH9A1
IL-8 Signaling	0.365	0.457	0.906	RAF1,RACK1,GNB5,HRAS,CXCR1,CCND1,FGFR3,PTK2,GNB1,IKBKB,IKBKG,RHOG,CCND3,MAP2K2,FGFR4,ITGAV,MRAS,IL9,NFKBIB,FRS2,PRKD3,ITGB5,RPS6KB1,PLD3,GNG2,RAC1,HBEGF,MMP2,GNG3,MAPK12,RAC3,GNG10,PIK3R3,BCL2L1,ARRB2,MPO,RHOQ,ITGAM,CCND2,GAB1,RND3,NCF2,GNB2,MAPK10,PIK3CD,RELA,ANGPT2,ICAM1,RHOT2,VEGFB,IQGAP1,KLB,GNG7,EIF4EBP1,IRAK1,GNG11,AKT1,RHOT1,PIK3C3,RHOU,AKT3,PIK3R2,CHUK,GNG5,RHOF,LASP1,GNG4,SRC,GNAS,PIK3C2…
Role of Cytokines in Mediating Communication between Immune Cells	0.361	0.481	NaN	IL18,IL1A,IL12B,IL20,TGFB1,IL32,IL6,IL23A,IL17F,CSF3,TNF,IL25,IL17A
CXCR4 Signaling	0.358	0.458	0	RAF1,MYL6,ADCY4,CD4,RACK1,CXCL12,GNB5,HRAS,FGFR3,PTK2,GNB1,PAK1,RHOG,MAP2K2,FGFR4,MRAS,PLCB1,FRS2,PRKD3,ITPR2,GNG2,RAC1,GNAZ,GNG3,ITPR1,MAPK12,GNG10,PIK3R3,ADCY9,DOCK1,RHOQ,GAB1,RND3,GNAO1,GNB2,MAPK10,PLCB3,PIK3CD,ELMO2,GNAL,RHOT2,GNA11,CRK,BCAR1,KLB,GNG7,AKT1,GNG11,RHOT1,PIK3C3,RHOU,AKT3,PIK3R2,GNG5,RHOF,GNG4,SRC,PXN,PAK4,GNAS,PIK3C2A,RHOC,GNA12,MYLPF,MAPK8,PRKCG,GNAI2,ROCK1,PRKCI,ADCY1
NF-Œ∫B Signaling	0.354	0.457	2.357	PRKACB,RAF1,CSNK2A1,TGFBR1,BMP4,TGFBR3,TAB2,HRAS,TNFRSF17,FGFR3,IKBKB,IKBKG,LCK,FGFR4,MRAS,TDP2,LTBR,NFKBIB,FRS2,TNFSF13B,PDGFRB,HDAC2,CREBBP,TBK1,NFKB2,MALT1,DDR1,TAB3,PIK3R3,IL18,GAB1,PLCG2,PRKACA,PIK3CD,INSR,TNF,MAP2K6,RELA,AZI2,IL1A,UBE2N,TNFAIP3,KLB,IRAK1,TANK,TRADD,AKT1,PIK3C3,UBE2V1,NTRK1,PDGFRA,IGF1R,AKT3,PIK3R2,CHUK,CSNK2B,TLR3,MAP2K7,PIK3C2A,FLT1,TNFRSF1A,HDAC1,FLT4,MAPK8,TNFRSF11A,IGF2…
BMP signaling pathway	0.354	0.464	-0.73	PRKACB,RELA,RAF1,MAGED1,CAMK4,BMP4,HRAS,SMAD5,TLX2,PRKAG1,CHRD,MAP2K2,CREB1,MRAS,SMAD1,BMP1,FST,CREBBP,SMAD6,SMAD7,MAPK8,GREM1,NFKB2,MAPK12,XIAP,PRKAR2B,MAPK14,MAPK10,PRKACA,BMP7,BMP6,PRKAR1A
CNTF Signaling	0.352	0.466	1.347	IL6ST,RAF1,JAK1,CNTF,HRAS,KLB,LIFR,FGFR3,AKT1,MAP2K2,PIK3C3,FGFR4,MRAS,RPS6KB2,PIK3R2,RPS6KA2,STAT1,FRS2,RPS6KB1,PIK3C2A,CNTFR,TYK2,STAT3,PIK3R3,GAB1,PIK3CD,RPS6KA1
Telomere Extension by Telomerase	0.349	0.5	NaN	TNKS,HNRNPA1,XRCC6,HNRNPA2B1,PINX1,TERF1,NBN
Retinoate Biosynthesis II	0.349	1	NaN	RBP1
Protein Citrullination	0.349	1	NaN	PADI2
Acyl Carrier Protein Metabolism	0.349	1	NaN	AASDHPPT
Acetyl-CoA Biosynthesis III (from Citrate)	0.349	1	NaN	ACLY
Melatonin Degradation III	0.349	1	NaN	MPO
Glutamine Biosynthesis I	0.349	1	NaN	GLUL
Mitochondrial L-carnitine Shuttle Pathway	0.349	0.5	NaN	ACSL3,CPT1B,CPT2,ACSL4,SLC27A3,CPT1C,SLC27A4
Glutamate Removal from Folates	0.349	1	NaN	GGH
Colanic Acid Building Blocks Biosynthesis	0.349	0.5	NaN	TSTA3,UGDH,UGP2,GALK1,GALT,MPI,PMM2
4-hydroxyproline Degradation I	0.349	1	NaN	ALDH4A1
Anandamide Degradation	0.349	1	NaN	FAAH
Xanthine and Xanthosine Salvage	0.349	1	NaN	PNP
Threonine Degradation II	0.349	1	NaN	GCAT
Histamine Biosynthesis	0.349	1	NaN	HDC
L-cysteine Degradation II	0.349	1	NaN	CTH
Asparagine Biosynthesis I	0.349	1	NaN	ASNS
Adenine and Adenosine Salvage VI	0.349	1	NaN	ADK
Sulfite Oxidation IV	0.349	1	NaN	SUOX
4-hydroxybenzoate Biosynthesis	0.349	1	NaN	TAT
D-mannose Degradation	0.349	1	NaN	MPI
Alanine Biosynthesis III	0.349	1	NaN	NFS1
4-hydroxyphenylpyruvate Biosynthesis	0.349	1	NaN	TAT
Netrin Signaling	0.348	0.472	NaN	PRKACB,UNC5A,NFATC3,CHP1,RAC1,NFATC4,RAC3,PRKAG1,NCK2,NFAT5,PRKAR2B,PPP3CB,PPP3R1,RYR3,PRKACA,PPP3CA,PRKAR1A
Glutamate Receptor Signaling	0.342	0.464	-0.277	SLC17A8,GRIN1,CAMK4,SLC1A4,GRM8,SLC17A6,GLS,GRIA1,GNG2,SLC17A2,GRIA2,GRIA4,GNG7,GRIN3A,GRINA,GNB1,CALM1 (includes others),PICK1,GNG11,GRIK5,GRIK4,SLC17A7,GRIN2C,GLUL,GNG5,GRIA3
Non-Small Cell Lung Cancer Signaling	0.339	0.461	0	CDKN2A,RAF1,PA2G4,BAD,SUV39H1,CDK4,HRAS,KLB,CCND1,FGFR3,RB1,STK4,AKT1,MAP2K2,PIK3C3,FGFR4,RARB,MRAS,AKT3,PIK3R2,ERBB2,FRS2,RASSF1,TP53,FHIT,PIK3C2A,TFDP1,ITPR2,PLCG1,ITPR1,PIK3R3,RXRG,GAB1,PIK3CD,RXRA
IL-12 Signaling and Production in Macrophages	0.336	0.457	NaN	MAF,SPI1,FGFR3,IKBKB,JMJD6,IKBKG,MAP2K2,TGFB1,FGFR4,IL23A,NFKBIB,PRKD3,FRS2,STAT6,APOM,IFNGR1,PCYOX1,NFKB2,MAPK12,IRF1,PIK3R3,IL18,GAB1,MAPK10,NCOA1,PIK3CD,IRF8,RXRA,TNF,APOE,RELA,APOA4,ALOX12,KLB,AKT1,PIK3C3,TGFB2,AKT3,SERPINA1,PIK3R2,CHUK,STAT1,PPARG,ALOX15,PIK3C2A,RAB7A,MAPK8,PRKCG,PRKCI,MAPK14,APOA1,IL12B,CLU
Leukocyte Extravasation Signaling	0.333	0.454	1.501	MYL6,CLDN19,CXCL12,MMP13,MAP3K4,CLDN6,MMP24,FGFR3,PTK2,CTNNA2,MAP2K2,FGFR4,EZR,CYBA,ARHGAP12,ACTG2,FRS2,PRKD3,ACTA1,TIMP2,ITK,ITGA6,RDX,RAC1,THY1,MMP2,MAPK12,ARHGAP5,PIK3R3,NCF1,ITGAM,CLDN23,GAB1,PLCG2,NCF2,MAPK10,PECAM1,VAV1,PIK3CD,CTTN,ARHGAP1,ACTG1,RAP1B,CD99,ICAM1,CLDN15,MMP15,CTNNA1,CRK,KLB,BCAR1,TIMP1,PIK3C3,SIPA1,MMP11,PIK3R2,CTNNB1,ACTC1,ACTN1,MMP17,MMP19,ITGB1,SRC,PXN,PIK3C2A,ACTB,ACTN2,…
IL-17A Signaling in Gastric Cells	0.333	0.478	NaN	CXCL10,RELA,CXCL11,MAPK14,MAPK10,MAPK8,IL17RC,CCL5,MAPK12,TNF,IL17A
Melanoma Signaling	0.332	0.463	NaN	TP53,CDKN2A,RAF1,BAD,PIK3C2A,CDK4,HRAS,MDM2,CCND1,KLB,PTEN,FGFR3,PIK3R3,RB1,AKT1,GAB1,MAP2K2,FGFR4,PIK3C3,CDKN1A,MRAS,AKT3,PIK3CD,PIK3R2,FRS2
Cleavage and Polyadenylation of Pre-mRNA	0.33	0.5	NaN	PAPOLA,NUDT21,PABPN1,CPSF3,CSTF3,CPSF4
Guanosine Nucleotides Degradation III	0.33	0.5	NaN	NT5C3B,NT5C3A,GDA,NT5M,PNP,NT5C
nNOS Signaling in Neurons	0.328	0.465	0	GRIN1,CAMK4,CHP1,DLG2,PRKCG,GRIN3A,PFKM,GRINA,CALM1 (includes others),CAPNS1,PRKCI,PPP3CB,GRIN2C,CAPN1,PPP3R1,CAPN7,PRKD3,CAPN10,PPP3CA,CAPN3
Serotonin Degradation	0.328	0.465	NaN	HSD17B10,ALDH4A1,UGT3A1,ALDH9A1,B4GAT1,ADH5,LARGE1,ALDH2,EXT2,AKR1A1,SULT4A1,SMOX,ALDH3A2,RDH14,ALDH1A2,PECR,B3GAT3,ADHFE1,ALDH3A1,DHRS4
GŒ±q Signaling	0.318	0.453	1.152	RAF1,GRK2,NFATC3,RACK1,GNB5,FGFR3,GNB1,IKBKB,IKBKG,RHOG,GYS1,MAP2K2,FGFR4,PPP3R1,MRAS,PLCB1,NFKBIB,FRS2,PRKD3,PLD3,ITPR2,GNG2,RGS4,GNG3,NFKB2,ITPR1,GNG10,PIK3R3,RHOQ,GAB1,RND3,PLCG2,GNB2,PLCB3,PIK3CD,AGTR1,RELA,CAMK4,RHOT2,GNA11,AVPR1A,KLB,GNG7,AKT1,GNG11,PPP3CB,RHOT1,PIK3C3,RHOU,AKT3,PIK3R2,CHUK,GNG5,RHOF,PPP3CA,GNG4,GNAS,PIK3C2A,RHOC,CSK,CHP1,PLCG1,NFATC4,PRKCG,ROCK1,CALM1 (includes others),PRK…
NRF2-mediated Oxidative Stress Response	0.311	0.452	0	RAF1,MAF,HRAS,DNAJC3,DNAJB2,CLPP,FGFR3,GSTM2,MAP2K2,SCARB1,FGFR4,KEAP1,ABCC1,MRAS,DNAJA3,ATF4,DNAJA2,FOSL1,ACTG2,DNAJC16,FRS2,PRKD3,ACTA1,CBR1,GSTK1,CREBBP,JUNB,TXNRD1,BACH1,PIK3R3,ERP29,GAB1,DNAJC18,MAP2K3,PIK3CD,DNAJB6,MAPK7,HACD3,ACTG1,ENC1,GSTP1,MGST3,FTH1,EPHX1,MAP2K6,USP14,GSTM5,PPIB,ABCC2,DNAJA4,DNAJA1,KLB,CUL3,AKR1A1,AKT1,DNAJC4,PIK3C3,PMF1/PMF1-BGLAP,PIK3R2,FKBP5,ACTC1,NFE2L2,MAP2K7,PIK3…
IL-4 Signaling	0.31	0.456	NaN	JAK1,NFATC3,HLA-A,HLA-B,HRAS,OCRL,KLB,NR3C1,FGFR3,SHC1,AKT1,NFAT5,HLA-DMA,PIK3C3,FGFR4,INPP5B,RPS6KB2,MRAS,AKT3,PIK3R2,FRS2,FCER2,STAT6,RPS6KB1,IL2RG,IRF4,PIK3C2A,TYK2,HMGA1,NFATC4,PIK3R3,GAB1,SYNJ1,NR3C2,PIK3CD,INPP5K
HGF Signaling	0.309	0.454	0.603	RAP1B,CDKN2A,RAPGEF1,RAF1,MAP3K11,HRAS,IL6,MAP3K4,KLB,CCND1,FGFR3,PTK2,ELF4,MAP3K10,PAK1,AKT1,ELF3,MAP2K2,PIK3C3,FGFR4,MRAS,AKT3,PIK3R2,FRS2,PRKD3,ITGB1,PXN,MAP2K7,PIK3C2A,MAP3K13,ITGA2,MAPK8,RAC1,PLCG1,STAT3,MAPK12,PRKCG,ELF1,PIK3R3,MAP3K12,DOCK1,ELF2,PRKCI,GAB1,PLCG2,CDKN1A,MAPK10,PIK3CD,PTGS2
Extrinsic Prothrombin Activation Pathway	0.309	0.5	NaN	SERPINC1,PROC,F13A1,THBD,F3
Assembly of RNA Polymerase I Complex	0.309	0.5	NaN	POLR1D,POLR1C,POLR1B,POLR1E,TBP
Induction of Apoptosis by HIV1	0.308	0.458	-0.192	RELA,TRADD,IKBKB,IKBKG,BBC3,BID,HTRA2,CHUK,NFKBIB,TP53,MAP2K7,TNFRSF1A,APAF1,MAPK8,SLC25A3,BAX,NFKB2,MAPK12,XIAP,BCL2L1,DAXX,MAPK10,DFFB,ELP1,SLC25A5,TNF,BIRC2
Antioxidant Action of Vitamin C	0.306	0.455	-1.461	PAFAH1B2,RELA,PDIA3,PLA2R1,PLCH2,GLRX,SLC2A3,PLCH1,PLBD1,SLC23A2,IKBKB,IKBKG,SLC23A1,SELENOT,PLA2G5,PLCB1,PLA2G4F,PNPLA3,CHUK,NFKBIB,PNPLA8,PLD3,SLC2A1,ABHD3,PLA2G4C,MAPK8,PLCG1,NFKB2,MAPK12,TXNRD1,MAPK14,SLC2A8,PLCG2,MAPK10,PLCB3,NXN,PAFAH1B1,TNF,TXNRD2,PAFAH1B3
1D-myo-inositol Hexakisphosphate Biosynthesis II (Mammalian)	0.301	0.474	NaN	ITPK1,SYNJ1,INPP5B,ITPKC,IPPK,INPP5K,ITPKA,OCRL,PMPCA
autophagy	0.301	0.458	NaN	STX17,ATG12,ULK1,VPS18,VPS39,ATG10,ATG4B,VPS33B,BECN1,CTSF,CTSZ,CTSD,CTSA,ATG9A,CTSS,PIK3C3,LAMP1,CTSB,MAP1LC3A,MAP1LC3B,ATG16L1,ACE
Pancreatic Adenocarcinoma Signaling	0.299	0.452	0.169	CDKN2A,RELA,RAF1,RALA,JAK1,TGFBR1,PA2G4,BAD,SUV39H1,CDK4,VEGFB,KLB,CCND1,RAD51,FGFR3,E2F6,RB1,AKT1,MAP2K2,TGFB1,PIK3C3,FGFR4,TGFB2,AKT3,PIK3R2,ERBB2,STAT1,FRS2,RALGDS,TP53,SMAD2,E2F4,PLD3,PIK3C2A,TFDP1,TYK2,MAPK8,RAC1,HBEGF,MDM2,NFKB2,STAT3,MAPK12,BIRC5,PIK3R3,BCL2L1,CCNE1,GAB1,CDKN1A,MAPK10,PIK3CD,PTGS2
Phototransduction Pathway	0.293	0.459	NaN	PRKACB,PDE6G,GUCA1A,GUCY1A1,GNGT1,GNB5,OPN3,PRKAG1,GNB1,ARR3,PRKAR2B,CNGB1,PRKACA,SAG,PDE6B,PRKAR1A,PDE6D
RANK Signaling in Osteoclasts	0.289	0.452	0.781	MAP2K6,RAF1,RELA,MAP3K11,CAMK4,TAB2,MAP3K4,KLB,FGFR3,MAP3K10,IKBKB,IKBKG,AKT1,MAP2K2,PPP3CB,PPP3R1,PIK3C3,FGFR4,AKT3,PIK3R2,CHUK,NFKBIB,FRS2,PPP3CA,SRC,MAP2K7,PIK3C2A,MAP3K13,CHP1,MAPK8,NFKB2,TNFRSF11A,MAPK12,XIAP,PIK3R3,CALM1 (includes others),MAP3K12,MAPK14,GAB1,MAPK10,PIK3CD,BIRC2
Sperm Motility	0.287	0.451	2.03	PRKACB,PAFAH1B2,TWF1,MAP3K11,CAMK4,PDIA3,PLA2R1,CACNA1H,PLCH2,PLCH1,PRKAG1,PLBD1,PTK2,PLA2G5,MRAS,PLCB1,PLA2G4F,PDE4D,PNPLA3,PRKD3,PTK7,PNPLA8,SLC16A10,PDE2A,CNGA4,GNAS,GUCY1A1,ITPR2,ABHD3,SLC12A2,PLA2G4C,PLCG1,ITPR1,PRKCG,CALM1 (includes others),CNGB1,PRKAR2B,PRKCI,PLCG2,PDE1B,PRKACA,PLCB3,NPPA,PAFAH1B1,PAFAH1B3,PRKAR1A
Lipid Antigen Presentation by CD1	0.284	0.471	NaN	AP2A1,AP2M1,AP1G2,PDIA3,FCER1G,CANX,PSAP,AP2S1
Purine Nucleotides Degradation II (Aerobic)	0.284	0.471	NaN	NT5C3B,NT5C3A,GDA,ADAL,IMPDH1,NT5M,PNP,NT5C
Coagulation System	0.283	0.462	0	SERPINC1,F2R,F8,SERPINA5,PROC,PLAUR,F13A1,SERPINA1,PLAU,THBD,SERPINE1,F3
Nur77 Signaling in T Lymphocytes	0.269	0.452	NaN	CD247,CAMK4,HDAC2,HLA-A,HDAC1,HLA-B,CHP1,APAF1,CABIN1,CALM1 (includes others),CD80,PPP3CB,HLA-DMA,PPP3R1,NR4A1,FCER1G,MAPK7,RXRA,PPP3CA
Superpathway of D-myo-inositol (1,4,5)-trisphosphate Metabolism	0.268	0.458	NaN	INPP1,IMPAD1,SYNJ1,INPP5B,ITPKC,BPNT1,INPP5K,ITPKA,OCRL,PMPCA,PTEN
Serotonin Receptor Signaling	0.258	0.45	NaN	HTR6,GCH1,HTR4,HTR5A,DDC,ADCY4,HTR3C,ADCY9,TPH1,SMOX,HTR3D,HTR1E,PTS,TPH2,ADCY1,SLC6A4,SPR,PCBD1
IL-22 Signaling	0.253	0.455	1.265	MAPK14,AKT1,JAK1,TYK2,MAPK10,MAPK8,AKT3,STAT3,STAT1,MAPK12
Role of Hypercytokinemia/hyperchemokinemia in the Pathogenesis of Influenza	0.253	0.455	NaN	CXCL10,IL18,IL1A,CCL4,IL12B,IL9,CCL5,IL6,TNF,IL17A
Dopamine Degradation	0.253	0.455	NaN	ALDH2,ALDH4A1,SULT4A1,SMOX,ALDH3A2,COMT,ALDH1A2,ALDH3A1,ALDH9A1,LRTOMT
Urate Biosynthesis/Inosine 5'-phosphate Degradation	0.246	0.462	NaN	NT5C3B,NT5C3A,IMPDH1,NT5M,PNP,NT5C
Arsenate Detoxification I (Glutaredoxin)	0.218	0.5	NaN	GLRX2,PNP
Methylmalonyl Pathway	0.218	0.5	NaN	PCCA,PCCB
Glycine Cleavage Complex	0.218	0.5	NaN	TBXT,DLD
Proline Biosynthesis I	0.218	0.5	NaN	PYCR3,PYCR1
N-acetylglucosamine Degradation II	0.218	0.5	NaN	GNPDA1,NAGK
Molybdenum Cofactor Biosynthesis	0.218	0.5	NaN	GPHN,NFS1
Spliceosomal Cycle	0.157	0.5	NaN	U2AF1/U2AF1L5
UDP-D-xylose and UDP-D-glucuronate Biosynthesis	0.157	0.5	NaN	UGDH
Dolichol and Dolichyl Phosphate Biosynthesis	0.157	0.5	NaN	DOLK
Guanine and Guanosine Salvage I	0.157	0.5	NaN	PNP
Spermine Biosynthesis	0.157	0.5	NaN	AMD1
Proline Degradation	0.157	0.5	NaN	ALDH4A1
Alanine Degradation III	0.157	0.5	NaN	GPT
1,25-dihydroxyvitamin D3 Biosynthesis	0.157	0.5	NaN	POR
Alanine Biosynthesis II	0.157	0.5	NaN	GPT
Ascorbate Recycling (Cytosolic)	0.157	0.5	NaN	GLRX
L-cysteine Degradation III	0.157	0.5	NaN	MPST
Thyroid Hormone Biosynthesis	0.157	0.5	NaN	CTSD
Cysteine Biosynthesis/Homocysteine Degradation	0.157	0.5	NaN	CTH
GDP-L-fucose Biosynthesis I (from GDP-D-mannose)	0.157	0.5	NaN	TSTA3
Putrescine Biosynthesis III	0.157	0.5	NaN	ODC1
Tyrosine Biosynthesis IV	0.157	0.5	NaN	PCBD1
L-serine Degradation	0.157	0.5	NaN	SDSL
Glutamine Degradation I	0.157	0.5	NaN	GLS
Glutamate Dependent Acid Resistance	0.157	0.5	NaN	GAD2
Natural Killer Cell Signaling	0	0.387	NaN	CD247,RAF1,HRAS,OCRL,KLB,FGFR3,SHC1,LCK,PAK1,AKT1,MAP2K2,PIK3C3,FGFR4,INPP5B,MRAS,AKT3,PIK3R2,PRKD3,FRS2,PAK4,PIK3C2A,FCGR2A,RAC1,PLCG1,RAC3,PRKCG,PIK3R3,PRKCI,GAB1,SYNJ1,PLCG2,LAT,FCER1G,PIK3CD,VAV1,INPP5K
IL-10 Signaling	0	0.367	NaN	MAP2K6,RELA,IL1A,JAK1,FCGR2A,TYK2,MAPK8,STAT3,NFKB2,IL6,FCGR2B,MAPK12,IKBKB,IKBKG,IL18,MAPK14,CD14,MAP2K3,CHUK,NFKBIB,MAP4K4,TNF
Neuregulin Signaling	0	0.439	0.392	RAF1,ADAM17,BAD,HRAS,CRK,PTEN,SHC1,HSP90B1,AKT1,CDK5,MAP2K2,HSP90AB1,GRB7,RPS6KB2,MRAS,AKT3,ERRFI1,PIK3R2,ERBB2,PRKD3,RNF41,ITGB1,SRC,RPS6KB1,ERBIN,ITGA2,HBEGF,PLCG1,ERBB3,PRKCG,PIK3R3,PICK1,PRKCI,PLCG2,HSP90AA1,PSEN1
Amyotrophic Lateral Sclerosis Signaling	0	0.448	NaN	RAB5C,GDNF,GRIA1,VEGFB,KLB,GRIA4,GRINA,FGFR3,PAK1,CACNA1E,GRIK5,GRIN2C,PIK3C3,FGFR4,BID,AKT3,PIK3R2,FRS2,RNF19A,PPP3CA,CAPN10,TP53,GRIN1,PIK3C2A,APAF1,GRIA2,RAC1,NEFH,CACNA1C,BAX,ALS2,XIAP,GRIN3A,PIK3R3,BCL2L1,CAPNS1,GAB1,GRIK4,CAPN1,GLUL,PIK3CD,CAPN7,CASP7,BIRC2,GRIA3,CAPN3,SSR4
Fc Epsilon RI Signaling	0	0.387	0.949	MAP2K6,RAF1,HRAS,OCRL,KLB,FGFR3,AKT1,MAP2K2,INPP5B,FGFR4,PIK3C3,PLA2G5,MRAS,AKT3,PLA2G4F,PIK3R2,PRKD3,FRS2,MAP2K7,PIK3C2A,PLA2G4C,RAC1,MAPK8,PLCG1,MAPK12,RAC3,PRKCG,PIK3R3,MAPK14,PRKCI,GAB1,SYNJ1,PLCG2,LAT,MAPK10,FCER1G,PIK3CD,MAP2K3,VAV1,INPP5K,TNF
Actin Cytoskeleton Signaling	0	0.433	1.162	RAF1,PFN1,MYH9,MYL6,F2R,ARPC5,HRAS,PIP4K2B,SLC9A1,MYH7B,FGFR3,PTK2,PAK1,CYFIP2,FGF18,MAP2K2,FGFR4,EZR,BAIAP2,MRAS,ACTG2,TMSB10/TMSB4X,FRS2,ACTA1,TIAM1,CFL1,FGF9,MYH14,RAC1,RDX,RAC3,APC,FGF17,PIK3R3,DOCK1,PIP5K1A,GAB1,PIP5K1C,ARPC2,MYH3,CD14,VAV1,PIK3CD,PIP4K2A,ACTG1,ABI2,ARPC1B,FGF2,ARHGEF7,MYLK3,MYLK,CRK,MYH11,IQGAP1,KLB,BCAR1,FGF4,SHC1,DIAPH1,ACTR3,PPP1R12A,FLNA,PIK3C3,ARPC3,PFN2,PIK3R2,ACTC1,A…
Synaptic Long Term Depression	0	0.429	0.816	RAF1,PLA2R1,PPP2R5B,HRAS,PLCH2,GRIA4,PLBD1,MAP2K2,RYR3,PLA2G5,MRAS,PLCB1,PLA2G4F,PRKD3,GUCY1A1,GRM8,ITPR2,GRIA2,GNAZ,ITPR1,PPP2CB,PPP2R1A,PPP2R3A,PTPA,PLCG2,PPP2R2B,GNAO1,PLCB3,NPR2,GNAL,PAFAH1B2,PDIA3,PPP2R2A,GRIA1,GNA11,PLCH1,IGF1R,PPP2R5C,PNPLA3,PPP2R2C,PNPLA8,GNAS,ABHD3,GNA12,PLA2G4C,CRH,PLCG1,PRKCG,GNAI2,PRKCI,PPP2R5E,PAFAH1B1,PAFAH1B3,GRIA3
PPARŒ±/RXRŒ± Activation	0	0.439	0.378	PRKACB,RAF1,TGFBR1,PRKAB2,TGFBR3,CPT1B,ADCY4,HRAS,IL6,PLCH2,ADIPOR1,NR2F1,IKBKB,IKBKG,MAP2K2,TGFB1,FASN,PRKAA1,MRAS,PLCB1,NFKBIB,ITGB5,SMAD2,MED1,CREBBP,NR2C2,NCOA6,NFKB2,ADCY9,HELZ2,PLCG2,PRKACA,HSP90AA1,PLCB3,MAP2K3,INSR,RXRA,MAP2K6,RELA,MED23,PDIA3,GNA11,ADIPOQ,PRKAG1,PLCH1,SHC1,HSP90B1,HSP90AB1,TGFB2,CLOCK,NCOR1,CHUK,ACVR1C,MAP2K7,GNAS,ACOX1,ACVR1,MAPK8,PLCG1,TGS1,PRKAR2B,APOA1,MAPK14,ADCY1,N…
LPS/IL-1 Mediated Inhibition of RXR Function	0	0.355	-0.408	CPT1B,SLC27A4,HS6ST1,GSTM2,SCARB1,CYP3A5,ALDH3A2,RARA,XPO1,ALDH3A1,GSTK1,ACSL3,ALDH8A1,NR1H3,ALDH9A1,HS3ST3B1,IL18,SULT4A1,SMOX,ALDH1A2,CPT2,NCOA1,CD14,PLTP,RXRA,NDST1,TNF,MGST3,GSTP1,ECSIT,APOE,ALDH4A1,IL1A,GSTM5,CHST7,ABCC2,HS2ST1,ALAS1,IRAK1,CYP7A1,CHST3,ACSL4,FABP5,CHST10,CPT1C,ALDH5A1,ABCB1,MAP2K7,TNFRSF1A,ACOX1,MAPK8,SLC35A2,CHST12,SULT2B1,CHST1,NR1H2,SREBF1,SLC27A3,PPARGC1A
Acute Phase Response Signaling	0	0.426	0.447	RAF1,HRAS,CP,RBP3,IL6,RBP1,IKBKB,IKBKG,MAP2K2,ITIH4,MRAS,OSMR,SERPINE1,NOLC1,NFKBIB,C3,C1S,IL6R,NFKB2,STAT3,MAPK12,TCF3,CRABP1,HMOX2,PIK3R3,IL18,PIK3CD,MAP2K3,CRABP2,TNF,C2,IL6ST,HAMP,MAP2K6,ECSIT,RELA,SERPING1,IL1A,NR3C1,HNRNPK,IRAK1,C1R,SHC1,TRADD,AKT1,F8,AKT3,SERPINA1,PIK3R2,CHUK,MAP2K7,C4BPB,TNFRSF1A,AHSG,MAPK8,SERPINF1,HP,FTL,MAPK14,APOA1
Hepatic Cholestasis	0	0.391	NaN	PRKACB,ADCY4,MAP3K4,IL6,IKBKB,IKBKG,TGFB1,PPRC1,FGFR4,RARA,ABCC1,IL17F,NFKBIB,PRKD3,CYP7B1,TJP2,NR1H3,NFKB2,MAPK12,ADCY9,IL18,MAPK10,PRKACA,CD14,INSR,RXRA,TNF,RELA,IL1A,SLC4A2,CNTF,ABCC2,IL25,PRKAG1,IRAK1,SLC10A2,CYP7A1,TGFB2,CHUK,ABCB1,TNFRSF1A,MAPK8,PRKCG,IL17A,PRKAR2B,PRKCI,ABCB4,SREBF1,IL12B,LTA,ADCY1,TIRAP,IRAK4,PRKAR1A
LXR/RXR Activation	0	0.427	-0.784	SCD,RELA,APOE,IL1A,APOA4,ABCG4,IL6,FDFT1,ITIH4,FASN,CYP7A1,SERPINA1,NCOR1,TLR3,CYP51A1,APOM,C3,TNFRSF1A,AHSG,SERPINF1,NR1H3,NFKB2,PCYOX1,RXRG,IL18,NR1H2,APOA1,SREBF1,MYLIP,CD14,ACACA,NCOR2,PTGS2,PLTP,HMGCR,RXRA,TNF,CLU
Hepatic Fibrosis / Hepatic Stellate Cell Activation	0	0.35	NaN	CTGF,MYH9,TGFBR1,MYL6,LHX2,MMP13,IL6,CXCL9,MYH7B,TGFB1,SERPINE1,PDGFRB,TIMP2,SMAD2,MYH14,IL6R,COL2A1,IGFBP5,IFNGR1,MMP2,NFKB2,IGF2,MYH3,CD14,TNF,AGTR1,RELA,IGFBP4,COL8A2,IL1A,ICAM1,FGF2,CXCR3,VEGFB,MYH11,CCL5,COL17A1,COL1A2,COL6A1,EDN1,TIMP1,PDGFRA,TGFB2,IGF1R,COL18A1,STAT1,FLT1,COL6A2,TNFRSF1A,COL12A1,FLT4,SMAD7,IFNGR2,BAX,FGF1,COL5A3,KDR
VDR/RXR Activation	0	0.425	2.111	CSNK2A1,CYP24A1,CCNC,CCL5,PSMC5,CXCL10,GTF2B,YY1,GADD45A,HOXA10,MXD1,TGFB2,NCOR1,SEMA3B,IGFBP1,PRKD3,LRP5,SPP1,MED1,PPARD,IGFBP5,THBD,PRKCG,RXRG,PRKCI,CAMP,CDKN1A,NCOA1,CD14,NCOR2,RXRA
Ceramide Signaling	0	0.411	-1.029	RAF1,RELA,BAD,PPP2R2A,SPHK2,PPP2R5B,HRAS,SMPD1,KLB,FGFR3,CTSD,AKT1,SMPD4,PIK3C3,FGFR4,SPHK1,MRAS,AKT3,PPP2R2C,PPP2R5C,PIK3R2,FRS2,PIK3C2A,TNFRSF1A,MAPK8,NFKB2,SMPD2,PIK3R3,PPP2CB,PPP2R1A,GAB1,PTPA,PPP2R3A,PPP2R2B,PIK3CD,PPP2R5E,TNF
Erythropoietin Signaling	0	0.354	NaN	RELA,RAF1,HRAS,KLB,FGFR3,SHC1,IKBKG,AKT1,MAP2K2,PIK3C3,FGFR4,MRAS,AKT3,PIK3R2,NFKBIB,FRS2,PRKD3,RPS6KB1,SRC,PIK3C2A,PLCG1,NFKB2,PRKCG,PIK3R3,PRKCI,GAB1,PLCG2,PIK3CD
Activation of IRF by Cytosolic Pattern Recognition Receptors	0	0.438	1.091	RELA,PPIB,CREBBP,MAPK8,TBK1,NFKB2,IL6,MAPK12,TANK,IKBKB,IRF7,IKBKG,LTA,MAPK10,STAT2,ELP1,CHUK,PIN1,STAT1,NFKBIB,TNF
Role of RIG1-like Receptors in Antiviral Innate Immunity	0	0.4	1.265	TANK,IKBKB,RELA,IKBKG,IRF7,CREBBP,TBK1,NFKB2,CHUK,NFKBIB,TRIM25,CASP10
Role of Pattern Recognition Receptors in Recognition of Bacteria and Viruses	0	0.339	1.732	RELA,IL1A,CNTF,IL6,CCL5,KLB,RNASEL,IL25,FGFR3,TGFB1,FGFR4,PIK3C3,CREB1,TGFB2,NOD1,PIK3R2,TLR3,IL17F,PRKD3,FRS2,C3,PIK3C2A,MAPK8,NFKB2,MAPK12,IL17A,PRKCG,PIK3R3,IRF7,IL18,PRKCI,GAB1,IL12B,LTA,PLCG2,MAPK10,PIK3CD,C3AR1,TNF
TREM1 Signaling	0	0.328	1.606	ITGB1,RELA,ICAM1,PLCG1,STAT3,NFKB2,IL6,FCGR2B,IRAK1,NLRC5,IL18,AKT1,MPO,PLCG2,AKT3,NOD1,TLR3,NLRP2,TNF
MIF Regulation of Innate Immunity	0	0.378	0.535	TP53,RELA,PLA2G4C,MAPK8,CD74,NFKB2,MAPK12,IKBKG,PLA2G5,MAPK10,CD14,PLA2G4F,PTGS2,NFKBIB
FcŒ≥RIIB Signaling in B Lymphocytes	0	0.412	0.447	BLNK,PIK3C2A,MAPK8,HRAS,FCGR2B,MAPK12,KLB,PIK3R3,FGFR3,SHC1,AKT1,GAB1,PLCG2,FGFR4,PIK3C3,MRAS,MAPK10,PIK3CD,DOK1,PIK3R2,FRS2
LPS-stimulated MAPK Signaling	0	0.388	1.219	MAP2K6,RAF1,RELA,HRAS,KLB,FGFR3,IKBKB,IKBKG,PAK1,MAP2K2,FGFR4,PIK3C3,CREB1,MRAS,PIK3R2,CHUK,NFKBIB,PRKD3,FRS2,PIK3C2A,RAC1,MAPK8,NFKB2,MAPK12,PRKCG,PIK3R3,MAPK14,PRKCI,GAB1,MAPK10,CD14,PIK3CD,MAP2K3
NF-Œ∫B Activation by Viruses	0	0.398	1.915	RAF1,RELA,CD4,HRAS,KLB,FGFR3,IKBKB,IKBKG,LCK,AKT1,FGFR4,PIK3C3,MRAS,ITGAV,AKT3,PIK3R2,CHUK,NFKBIB,PRKD3,FRS2,ITGB5,ITGB1,PIK3C2A,ITGA2,TBP,ITGA6,NFKB2,PRKCG,PIK3R3,PRKCI,GAB1,PIK3CD,ELP1
CD40 Signaling	0	0.434	0.539	MAP2K6,RELA,ICAM1,TNFAIP3,KLB,FGFR3,TANK,IKBKB,IKBKG,MAP2K2,FGFR4,PIK3C3,PIK3R2,CHUK,NFKBIB,FRS2,FCER2,MAP2K7,PIK3C2A,PTGS1,MAPK8,NFKB2,STAT3,MAPK12,PIK3R3,MAPK14,GAB1,LTA,MAPK10,PIK3CD,MAP2K3,ELP1,PTGS2
Cytotoxic T Lymphocyte-mediated Apoptosis of Target Cells	0	0.364	0	CD247,HLA-A,HLA-B,FCER1G,APAF1,BID,DFFB,CASP7
IL-3 Signaling	0	0.41	1.768	RAF1,RAPGEF1,JAK1,BAD,HRAS,KLB,FGFR3,SHC1,PAK1,AKT1,PPP3CB,MAP2K2,PPP3R1,FGFR4,PIK3C3,MRAS,AKT3,PIK3R2,STAT1,FRS2,PRKD3,PPP3CA,STAT6,PIK3C2A,CHP1,RAC1,STAT3,PRKCG,PIK3R3,PRKCI,GAB1,PIK3CD
Lymphotoxin Œ≤ Receptor Signaling	0	0.413	2.4	RELA,PIK3C2A,CREBBP,APAF1,NFKB2,KLB,PIK3R3,FGFR3,BCL2L1,IKBKB,IKBKG,AKT1,GAB1,LTA,FGFR4,PIK3C3,TRAF4,AKT3,ELP1,PIK3CD,LTBR,PIK3R2,CHUK,FRS2,TNFSF14,BIRC2
IL-17 Signaling	0	0.416	NaN	MAP2K6,RELA,JAK1,HRAS,IL17RC,IL6,KLB,CXCL10,FGFR3,TRAF3IP2,AKT1,MAP2K2,TIMP1,FGFR4,PIK3C3,MRAS,AKT3,PIK3R2,IL17F,FRS2,CXCL11,PIK3C2A,MAPK8,MAPK12,IL17A,PIK3R3,MAPK14,GAB1,MAPK10,MAP2K3,PIK3CD,PTGS2
Airway Pathology in Chronic Obstructive Pulmonary Disease	0	0.333	NaN	MMP2,TNF
4-1BB Signaling in T Lymphocytes	0	0.419	0.577	RELA,MAPK8,NFKB2,MAPK12,IKBKB,IKBKG,MAPK14,MAP2K2,TNFSF9,MAPK10,ELP1,CHUK,NFKBIB
Thrombopoietin Signaling	0	0.344	1.279	RAF1,PIK3C2A,HRAS,PLCG1,STAT3,KLB,PRKCG,PIK3R3,FGFR3,SHC1,PRKCI,GAB1,MAP2K2,PLCG2,FGFR4,PIK3C3,MRAS,PIK3CD,PIK3R2,STAT1,PRKD3,FRS2
B Cell Activating Factor Signaling	0	0.447	0.5	RELA,MAP2K7,NFATC3,MAPK8,NFKB2,NFATC4,MAPK12,TNFRSF17,IKBKB,IKBKG,NFAT5,MAPK14,MAPK10,ELP1,CHUK,NFKBIB,TNFSF13B
Airway Inflammation in Asthma	0	0.333	NaN	TNF
IL-9 Signaling	0	0.442	1.886	RELA,IL2RG,JAK1,PIK3C2A,STAT3,NFKB2,KLB,PIK3R3,FGFR3,GAB1,PIK3C3,FGFR4,CISH,IL9,PIK3CD,PIK3R2,STAT1,TNF,FRS2
CCR3 Signaling in Eosinophils	0	0.41	NaN	RAF1,CAMK4,RACK1,GNB5,HRAS,MYLK,KLB,GNG7,GNB1,FGFR3,PAK1,GNG11,MAP2K2,PPP1R12A,PIK3C3,FGFR4,PLA2G5,MRAS,PLCB1,PLA2G4F,PIK3R2,GNG5,PRKD3,FRS2,GNG4,PAK4,GNAS,PIK3C2A,CFL1,ITPR2,PLA2G4C,GNG2,RAC1,GNG3,ITPR1,MAPK12,GNG10,PRKCG,GNAI2,ROCK1,PIK3R3,CALM1 (includes others),MAPK14,PRKCI,GAB1,GNB2,PLCB3,PIK3CD
Oncostatin M Signaling	0	0.438	0.832	IL6ST,RAF1,JAK1,EPAS1,TYK2,HRAS,MMP13,STAT3,SHC1,MAP2K2,MRAS,OSMR,PLAU,STAT1
Dendritic Cell Maturation	0	0.425	3.151	IL32,HLA-B,IL6,PLCH2,FCGR1A,FGFR3,IKBKB,IKBKG,FGFR4,ATF4,PLCB1,LTBR,NFKBIB,IL23A,FRS2,CREBBP,COL2A1,NFKB2,CREB5,MAPK12,PIK3R3,IL18,GAB1,PLCG2,FSCN1,MAPK10,PLCB3,PIK3CD,STAT2,IRF8,TNF,RELA,IL1A,ICAM1,HLA-A,PDIA3,FCGR2B,KLB,PLCH1,COL1A2,AKT1,DDR2,HLA-DMA,PIK3C3,CREB1,AKT3,PIK3R2,TLR3,CHUK,STAT1,COL18A1,PIK3C2A,FCGR2A,TNFRSF1A,MAPK8,PLCG1,COL5A3,MAPK14,CD80,IL12B,LTA,FCER1G
Reelin Signaling in Neurons	0	0.395	NaN	PAFAH1B2,APOE,MAP3K11,KLB,FGFR3,MAP3K10,LCK,AKT1,CDK5,FGFR4,PIK3C3,CNR2,PIK3R2,ARHGEF3,FRS2,ITGB1,SRC,MAP2K7,PIK3C2A,MAPK8IP2,ITGA2,ITGA6,MAPK8,MAPK12,APP,PIK3R3,APBB1,GAB1,NDEL1,MAPT,MAPK10,PIK3CD,PAFAH1B1,PAFAH1B3
HIF1Œ± Signaling	0	0.442	NaN	MMP15,VEGFB,MMP13,HRAS,HIF1A,NAA10,KLB,ELOC,SLC2A3,MMP24,LDHB,ARNT,FGFR3,AKT1,EDN1,PIK3C3,FGFR4,MRAS,EGLN3,AKT3,MMP11,PIK3R2,FRS2,MMP17,MMP19,TP53,PIK3C2A,SLC2A1,MAPK4,COPS5,CREBBP,MAPK8,MMP2,MDM2,MAPK12,P4HTM,PIK3R3,MAPK14,SLC2A8,GAB1,MAPK10,NCOA1,HSP90AA1,PIK3CD,MAPK7,LDHA
Melatonin Signaling	0	0.446	0.756	PRKACB,MAP2K6,RAF1,CAMK4,PDIA3,GNRH2,PLCH2,PLCH1,PRKAG1,MAP2K2,RORA,PLCB1,PRKD3,CAMK2B,MAP2K7,PLCG1,RORC,PRKCG,GNAI2,CALM1 (includes others),PRKAR2B,PRKCI,PLCG2,GNAO1,GNRH1,PRKACA,PLCB3,MAP2K3,PRKAR1A
Angiopoietin Signaling	0	0.413	-0.655	RELA,ANGPT2,BAD,HRAS,CRK,KLB,PTK2,FGFR3,IKBKB,PAK1,IKBKG,AKT1,FGFR4,PIK3C3,GRB7,MRAS,AKT3,PIK3R2,CHUK,NFKBIB,FRS2,PAK4,PIK3C2A,ANGPT1,DOK2,NFKB2,BIRC5,PIK3R3,GAB1,ELP1,PIK3CD
Neuropathic Pain Signaling In Dorsal Horn Neurons	0	0.444	1.155	PRKACB,KCNN3,CAMK4,BDNF,PDIA3,GRIA1,TAC1,KCNN2,PLCH2,KLB,GRIA4,PRKAG1,PLCH1,GRINA,FGFR3,KCNN1,GRIN2C,PIK3C3,FGFR4,CREB1,PLCB1,PIK3R2,PRKD3,FRS2,CAMK2B,GRIN1,SRC,PIK3C2A,ITPR2,GRM8,GRIA2,PLCG1,ITPR1,KCNH2,GRIN3A,PRKCG,PIK3R3,PRKAR2B,KCNQ2,PRKCI,NTRK2,GAB1,PLCG2,PRKACA,PLCB3,PIK3CD,GRIA3,PRKAR1A
Endothelin-1 Signaling	0	0.395	1.116	RAF1,ADCY4,PLA2R1,HRAS,PLCH2,FGFR3,PLBD1,ECE2,FGFR4,PLA2G5,MRAS,PLCB1,PLA2G4F,SHF,FRS2,PRKD3,CASP10,PLD3,GUCY1A1,ITPR2,MAPK4,ITPR1,GNAZ,MAPK12,PIK3R3,ADCY9,GAB1,PLCG2,CASP2,SHC2,GNAO1,MAPK10,PLCB3,PIK3CD,MAPK7,PTGER2,GNAL,PAFAH1B2,PDIA3,GNA11,KLB,PLCH1,SHC1,EDN1,PIK3C3,PNPLA3,PIK3R2,PNPLA8,SRC,GNAS,PIK3C2A,ABHD3,GNA12,PLA2G4C,PTGS1,MAPK8,PLCG1,PRKCG,GNAI2,MAPK14,PRKCI,ADCY1,PTGS2,PAFAH1B1,CASP7,P…
Relaxin Signaling	0	0.418	0.667	PRKACB,PDE6G,PDE12,ADCY4,RACK1,GNB5,GNB1,FGFR3,IKBKG,FGFR4,MRAS,TDP2,NFKBIB,FRS2,PDE6B,PDE2A,GUCY1A1,GNG2,GNG3,NFKB2,GNAZ,GNG10,PIK3R3,PDE8A,ADCY9,GAB1,PDE1B,GNAO1,PRKACA,GNB2,PIK3CD,RLN3,NPR2,GNAL,PDE6D,RAP1B,RELA,GNA11,KLB,GNG7,PRKAG1,MPPE1,GNG11,AKT1,PIK3C3,CREB1,AKT3,PDE4D,PIK3R2,GNG5,GNG4,GNAS,PIK3C2A,PDE9A,GNA12,GNAI2,PRKAR2B,ADCY1,PRKAR1A
Factors Promoting Cardiogenesis in Vertebrates	0	0.39	NaN	TGFBR1,BMP4,WNT3,FZD3,TGFBR3,LRP6,SMAD5,TGFB1,SMO,TGFB2,CTNNB1,SMAD1,ACVR1C,PRKD3,BMP1,SMAD2,LRP5,DVL1,ACVR1,TCF3,APC,PRKCG,CCNE1,PRKCI,MAPK14,BMP7,NPPA,DKK1,BMP6,LRP1,GATA4,ACVR2A
Cardiomyocyte Differentiation via BMP Receptors	0	0.333	NaN	BMP4,SMAD6,BMP7,NPPA,GATA4
Renin-Angiotensin Signaling	0	0.415	0.885	PRKACB,RAF1,RELA,ADCY4,HRAS,CCL5,KLB,PRKAG1,PTK2,FGFR3,SHC1,PAK1,MAP2K2,PIK3C3,FGFR4,MRAS,PIK3R2,STAT1,SHF,PRKD3,FRS2,ACE,PAK4,PIK3C2A,ITPR2,MAPK8,RAC1,PLCG1,STAT3,ITPR1,NFKB2,MAPK12,PRKCG,PIK3R3,ADCY9,PRKAR2B,MAPK14,PRKCI,GAB1,PLCG2,ADCY1,SHC2,MAPK10,PRKACA,PIK3CD,PTGER2,TNF,AGTR1,PRKAR1A
Docosahexaenoic Acid (DHA) Signaling	0	0.429	NaN	ALOX15,BAD,PIK3C2A,SERPINF1,APAF1,BAX,KLB,PNPLA2,APP,PIK3R3,FGFR3,BCL2L1,AKT1,GAB1,FGFR4,PIK3C3,AKT3,BID,PIK3CD,PIK3R2,FRS2
Thrombin Signaling	0	0.438	0.126	RAF1,MYL6,F2R,ADCY4,RACK1,GNB5,HRAS,PLCH2,GATA2,FGFR3,PTK2,GNB1,IKBKB,RHOG,MAP2K2,FGFR4,MRAS,PLCB1,FRS2,PRKD3,RPS6KB1,ITPR2,GNG2,TBP,GNG3,NFKB2,GNAZ,ITPR1,MAPK12,GNG10,PIK3R3,ADCY9,RHOQ,GAB1,RND3,PLCG2,GNAO1,GNB2,PLCB3,PIK3CD,GNAL,RELA,CAMK4,PDIA3,RHOT2,GNA11,MYLK,KLB,GNG7,PLCH1,SHC1,GNG11,AKT1,PPP1R12A,RHOT1,PIK3C3,CREB1,RHOU,AKT3,GATA6,ARHGEF3,PIK3R2,GNG5,RHOF,CAMK2B,GNG4,SRC,GNAS,PIK3C2A,RHOC,…
Corticotropin Releasing Hormone Signaling	0	0.416	1.667	PRKACB,RAP1B,RAF1,SHH,CRHR2,CAMK4,BDNF,ADCY4,ARPC5,PRKAG1,GLI3,MAP2K2,CREB1,SMO,ATF4,PRKD3,GNAS,GUCY1A1,ITPR2,CREBBP,PTCH1,CRH,PLCG1,ITPR1,MAPK12,CREB5,PRKCG,GNAI2,CALM1 (includes others),ADCY9,MAPK14,PRKAR2B,PRKCI,PLCG2,GNAO1,ADCY1,NR4A1,PRKACA,PTGS2,GLI1,NPR2,PRKAR1A
HMGB1 Signaling	0	0.447	1.633	HRAS,IL6,FGFR3,RHOG,MAP2K2,TGFB1,FGFR4,MRAS,SERPINE1,IL17F,FRS2,SELE,KAT7,RAC1,IFNGR1,NFKB2,MAPK12,PIK3R3,IL18,RHOQ,GAB1,RND3,KAT6A,MAPK10,PIK3CD,MAP2K3,TNF,MAP2K6,RELA,IL1A,ICAM1,CNTF,RHOT2,RBBP7,KLB,IL25,AKT1,RHOT1,PIK3C3,TGFB2,RHOU,AKT3,PIK3R2,RHOF,MAP2K7,PIK3C2A,RHOC,TNFRSF1A,HAT1,MAPK8,IFNGR2,IL17A,MAPK14,IL12B,LTA
Maturity Onset Diabetes of Young (MODY) Signaling	0	0.333	NaN	CACNA1E,PKLR,GCK,CACNA1C,GAPDH,INSR
FLT3 Signaling in Hematopoietic Progenitor Cells	0	0.42	2.058	RAF1,BAD,HRAS,KLB,EIF4E,EIF4EBP1,FGFR3,SHC1,AKT1,MAP2K2,FGFR4,PIK3C3,CREB1,MRAS,ATF4,AKT3,RPS6KA2,PIK3R2,STAT1,FRS2,STAT6,RPS6KB1,PIK3C2A,CREBBP,STAT3,MAPK12,CREB5,PIK3R3,MAPK14,GAB1,FLT3LG,PIK3CD,STAT2,RPS6KA1
GNRH Signaling	0	0.442	1.236	PRKACB,RAF1,MAP3K11,ADCY4,HRAS,GNRH2,MAP3K4,PTK2,MAP3K10,PAK1,MAP2K2,MRAS,ATF4,PLCB1,PRKD3,DNM2,ITPR2,MAP3K13,CREBBP,RAC1,DNM3,NFKB2,ITPR1,MAPK12,CREB5,ADCY9,MAP3K12,MAPK10,GNRH1,PRKACA,PLCB3,MAP2K3,MAPK7,MAP2K6,RELA,GNA11,PRKAG1,CREB1,CAMK2B,SRC,MAP2K7,PAK4,GNAS,MAPK8,PRKCG,DNM1,GNAI2,PRKCI,MAPK14,PRKAR2B,ADCY1,DNM1L,PRKAR1A
Cholecystokinin/Gastrin-mediated Signaling	0	0.446	0.781	MAP2K6,RAF1,IL1A,RHOT2,HRAS,EPHA4,BCAR1,PTK2,SHC1,RHOG,MAP2K2,RHOT1,RHOU,MRAS,PLCB1,RHOF,PRKD3,CCKBR,SRC,PXN,RHOC,ITPR2,GNA12,MAPK8,ITPR1,MAPK12,PRKCG,ROCK1,GAST,IL18,MAPK14,RHOQ,PRKCI,RND3,CREM,MAPK10,PLCB3,MAP2K3,MAPK7,PTGS2,TNF
Human Embryonic Stem Cell Pluripotency	0	0.366	NaN	BMP4,TGFBR1,WNT3,FZD3,BDNF,FGF2,WNT16,WNT6,SMAD5,KLB,FGFR3,FGF4,AKT1,TGFB1,PIK3C3,FGFR4,NTRK1,TGFB2,PDGFRA,SPHK1,SMO,MRAS,AKT3,PIK3R2,CTNNB1,FRS2,SMAD1,PDGFRB,BMP1,SMAD2,GNAS,PIK3C2A,WNT9A,WNT2B,DVL1,SMAD6,SMAD7,ACVR1,TCF3,APC,PIK3R3,NTRK2,GAB1,ZIC3,PIK3CD,BMP7,BMP6,WNT1
RAN Signaling	0	0.333	NaN	KPNA3,KPNB1,KPNA5,XPO1,IPO5
Melanocyte Development and Pigmentation Signaling	0	0.409	0.667	PRKACB,RAF1,ADCY4,HRAS,CRK,KLB,PRKAG1,FGFR3,SHC1,MAP2K2,FGFR4,PIK3C3,CREB1,RPS6KB2,MRAS,ATF4,RPS6KA2,PIK3R2,FRS2,SRC,RPS6KB1,GNAS,PIK3C2A,CREBBP,PLCG1,CREB5,PIK3R3,ADCY9,PRKAR2B,GAB1,PAX3,PLCG2,ADCY1,SH2B2,PRKACA,PIK3CD,RPS6KA1,PRKAR1A
Antiproliferative Role of Somatostatin Receptor 2	0	0.42	-0.655	RAP1B,RACK1,GNB5,HRAS,KLB,GNG7,FGFR3,GNB1,GNG11,MAP2K2,PIK3C3,FGFR4,MRAS,PIK3R2,GNG5,FRS2,GNG4,SRC,PIK3C2A,GUCY1A1,GNG2,GNG3,GNG10,PIK3R3,GAB1,CDKN1A,GNB2,PIK3CD,NPR2
Aldosterone Signaling in Epithelial Cells	0	0.447	2.53	ICMT,RAF1,CRYAB,ASIC2,HSPA14,SGK1,DNAJC3,PIP4K2B,DNAJB2,PLCH2,SLC9A1,FGFR3,SCNN1A,DNAJC28,HSPA4,SACS,MAP2K2,SLC12A1,FGFR4,PLCB1,DNAJC16,FRS2,PRKD3,ITPR2,DNAJC27,DNAJC2,ITPR1,HSPA8,PIK3R3,PIP5K1A,SCNN1G,GAB1,PIP5K1C,PLCG2,DNAJC18,ASIC1,HSP90AA1,PLCB3,CRYAA/CRYAA2,HSPB7,PIK3CD,NR3C2,DNAJB6,PIP4K2A,PDIA3,HSPA6,DNAJA1,KLB,PLCH1,HSP90B1,HSP90AB1,DNAJC4,PIK3C3,HSPE1,PIP5KL1,PIK3R2,NEDD4,PIK3C2A,HSPH1,S…
Role of NANOG in Mammalian Embryonic Stem Cell Pluripotency	0	0.387	0.6	IL6ST,RAF1,BMP4,JAK1,WNT3,TBXT,FZD3,WNT16,HRAS,WNT6,SMAD5,KLB,LIFR,FGFR3,SHC1,AKT1,MAP2K2,PIK3C3,FGFR4,SMO,MRAS,GATA6,AKT3,PIK3R2,CTNNB1,FRS2,SMAD1,BMP1,TP53,PIK3C2A,WNT9A,WNT2B,TYK2,DVL1,STAT3,APC,PIK3R3,GAB1,PIK3CD,BMP7,BMP6,GATA4,WNT1
Growth Hormone Signaling	0	0.308	2.4	RPS6KB1,PIK3C2A,PLCG1,STAT3,KLB,ONECUT1,PRKCG,PIK3R3,FGFR3,IGF2,PRKCI,GAB1,PLCG2,FGFR4,PIK3C3,RPS6KB2,IGF1R,PIK3CD,PIK3R2,RPS6KA2,RPS6KA1,STAT1,PRKD3,FRS2
Prolactin Signaling	0	0.317	1.225	RAF1,HRAS,KLB,NR3C1,FGFR3,SHC1,MAP2K2,PIK3C3,FGFR4,MRAS,PIK3R2,STAT1,FRS2,PRKD3,PIK3C2A,CREBBP,PLCG1,STAT3,IRF1,PRKCG,PIK3R3,PRKCI,GAB1,PLCG2,PIK3CD,TCF7
Renal Cell Carcinoma Signaling	0	0.38	-0.218	RAF1,RAPGEF1,HRAS,CRK,HIF1A,ELOC,KLB,ARNT,FGFR3,PAK1,AKT1,MAP2K2,UBA52,TGFB1,FGFR4,PIK3C3,MRAS,AKT3,EGLN3,PIK3R2,FRS2,PAK4,PIK3C2A,SLC2A1,CREBBP,RAC1,PIK3R3,GAB1,PIK3CD,UBC
Type I Diabetes Mellitus Signaling	0	0.404	0	MAP2K6,CD247,RELA,JAK1,HLA-A,PIAS1,HLA-B,IRAK1,IKBKB,TRADD,IKBKG,GAD2,HLA-DMA,BID,CHUK,NFKBIB,STAT1,PTPRN,MAP2K7,ICA1,TNFRSF1A,MAPK8,IFNGR2,APAF1,IFNGR1,NFKB2,MAPK12,IRF1,MAPK14,CD80,IL12B,LTA,MAPK10,FCER1G,MAP2K3,TNF,HLA-E,CPE
Endometrial Cancer Signaling	0	0.397	NaN	TP53,RAF1,BAD,PIK3C2A,CTNNA1,HRAS,CCND1,KLB,PTEN,PIK3R3,FGFR3,CTNNA2,AKT1,GAB1,MAP2K2,APC2,FGFR4,PIK3C3,MRAS,AKT3,PIK3CD,ERBB2,PIK3R2,CTNNB1,FRS2
Basal Cell Carcinoma Signaling	0	0.406	-1.213	TP53,SHH,STK36,BMP4,WNT3,FZD3,WNT9A,DVL1,WNT2B,PTCH1,WNT16,WNT6,TCF3,HKR1,APC,GLI3,APC2,SUFU,SMO,BMP7,DVL3,BMP6,CTNNB1,GLI1,WNT1,BMP1
Primary Immunodeficiency Signaling	0	0.28	NaN	BLNK,IL2RG,LCK,IKBKG,RFX5,DCLRE1C,CD4
Allograft Rejection Signaling	0	0.233	NaN	CD80,HLA-A,HLA-DMA,HLA-B,FCER1G,TNF,HLA-E
Glioma Signaling	0	0.409	-1.093	CDKN2A,RAF1,CAMK4,PA2G4,SUV39H1,CDK4,HRAS,KLB,CCND1,PTEN,FGFR3,SHC1,RB1,E2F6,AKT1,MAP2K2,PIK3C3,FGFR4,IGF1R,PDGFRA,MRAS,AKT3,PIK3R2,FRS2,PRKD3,CAMK2B,PDGFRB,TP53,RBL2,E2F4,PIK3C2A,TFDP1,PLCG1,MDM2,IGF2R,PRKCG,PIK3R3,CALM1 (includes others),IGF2,PRKCI,GAB1,PLCG2,CDKN1A,PIK3CD,IDH2
Autoimmune Thyroid Disease Signaling	0	0.233	NaN	CD80,HLA-A,HLA-DMA,HLA-B,FCER1G,CGA,HLA-E
Acute Myeloid Leukemia Signaling	0	0.4	0.18	RUNX1,MAP2K6,RAF1,RELA,BAD,HRAS,KLB,SPI1,CCND1,EIF4EBP1,FGFR3,AKT1,MAP2K2,PIK3C3,FGFR4,RARA,RPS6KB2,MRAS,AKT3,PIK3R2,JUP,FRS2,RPS6KB1,MAP2K7,PIK3C2A,STAT3,NFKB2,TCF3,PIK3R3,GAB1,FLT3LG,PIK3CD,MAP2K3,IDH2,PML,PIM2
Thyroid Cancer Signaling	0	0.436	NaN	TP53,PPARG,GDNF,BDNF,CXCL12,HRAS,TCF3,CCND1,SHC1,RXRG,NTRK2,MAP2K2,NTRK1,MRAS,CTNNB1,RET,RXRA
Bladder Cancer Signaling	0	0.447	NaN	CDKN2A,RAF1,PA2G4,FGF2,SUV39H1,MMP15,CDK4,VEGFB,MMP13,HRAS,CCND1,MMP24,FGFR3,RB1,FGF4,MAP2K2,FGF18,MRAS,MMP11,ERBB2,MMP17,RASSF1,MMP19,TP53,FGF16,DAPK1,TFDP1,FGF9,MMP2,MDM2,FGF1,FGF17,CDKN1A,FGF22
Graft-versus-Host Disease Signaling	0	0.345	NaN	IL18,IL1A,CD80,HLA-A,HLA-DMA,HLA-B,FCER1G,IL6,TNF,HLA-E
Type II Diabetes Mellitus Signaling	0	0.402	-0.164	RELA,PKLR,PRKAB2,PKM,ADIPOQ,SMPD1,ADIPOR1,KLB,SLC27A4,PRKAG1,FGFR3,TRADD,IKBKB,IKBKG,AKT1,SMPD4,PIK3C3,FGFR4,PRKAA1,ACSL4,AKT3,PIK3R2,CHUK,NFKBIB,FRS2,PRKD3,PPARG,MAP2K7,ACSL3,PIK3C2A,TNFRSF1A,MAPK8,IRS4,NFKB2,MAPK12,SMPD2,PRKCG,PIK3R3,PRKCI,GAB1,GCK,SH2B2,MAPK10,PIK3CD,INSR,SLC27A3,TNF
GŒ±12/13 Signaling	0	0.331	0.16	RAF1,RELA,F2R,MYL6,HRAS,KLB,FGFR3,PTK2,IKBKB,IKBKG,AKT1,MAP2K2,LPAR2,PIK3C3,FGFR4,MRAS,AKT3,PIK3R2,CHUK,CTNNB1,NFKBIB,FRS2,SRC,MAP2K7,PXN,PIK3C2A,GNA12,MYLPF,MAPK8,NFKB2,MAPK12,ROCK1,PIK3R3,CDH2,GAB1,CDH20,MAPK10,PIK3CD,VAV1,MAPK7
p70S6K Signaling	0	0.427	0	RAF1,JAK1,F2R,BAD,YWHAH,PDIA3,PPP2R2A,PPP2R5B,HRAS,PLCH2,KLB,PLCH1,FGFR3,SHC1,AKT1,MAP2K2,PIK3C3,FGFR4,MRAS,PLCB1,AKT3,PPP2R2C,PPP2R5C,PIK3R2,BCAP31,FRS2,PRKD3,RPS6KB1,SRC,IL2RG,PIK3C2A,YWHAE,EEF2,YWHAB,YWHAZ,PLCG1,PRKCG,PIK3R3,GNAI2,PPP2CB,PPP2R1A,PRKCI,GAB1,PTPA,PPP2R3A,MAPT,PLCG2,PPP2R2B,PLCB3,PIK3CD,PPP2R5E,SFN,AGTR1
ERK5 Signaling	0	0.419	0	IL6ST,YWHAH,BAD,SGK1,HRAS,AKT1,NTRK1,CREB1,RPS6KB2,MRAS,ATF4,FOSL1,RPS6KA2,RPS6KB1,SRC,YWHAE,YWHAB,GNA12,CREBBP,YWHAZ,CREB5,GAB1,RPS6KA1,MAPK7,SFN,WNK1
Colorectal Cancer Metastasis Signaling	0	0.445	-1.153	TGFBR1,ADCY4,HRAS,IL6,CCND1,MMP24,GNB1,FRS2,TP53,SMAD2,MMP2,NFKB2,STAT3,TCF3,GNG10,GAB1,GNB2,PRKACA,PIK3CD,PTGER2,TNF,WNT1,LRP6,RHOT2,VEGFB,GNG7,AKT1,PIK3C3,RHOU,PIK3R2,TLR3,CTNNB1,GNG5,MMP17,GNG4,RHOC,TNFRSF1A,MAPK8,ADCY1,PTGS2,LRP1,PRKACB,JAK1,WNT3,BAD,GRK2,FZD3,RACK1,GNB5,MMP13,WNT16,WNT6,FGFR3,RHOG,MAP2K2,TGFB1,FGFR4,MRAS,RALGDS,E2F4,WNT9A,IL6R,GNG2,TYK2,RAC1,IFNGR1,GNG3,MAPK12,APC,PIK3R3,BCL…
Myc Mediated Apoptosis Signaling	0	0.435	NaN	CDKN2A,BAD,YWHAH,HRAS,KLB,FGFR3,SHC1,AKT1,PIK3C3,FGFR4,IGF1R,MRAS,BID,AKT3,PIK3R2,FRS2,TP53,PIK3C2A,YWHAE,YWHAB,YWHAZ,APAF1,MAPK8,BAX,MAPK12,PIK3R3,GAB1,MAPK10,PIK3CD,SFN
Communication between Innate and Adaptive Immune Cells	0	0.293	NaN	IL1A,HLA-A,CD4,HLA-B,IL6,CCL5,TNFRSF17,CXCL10,IL18,CCL4,CD80,IL12B,FCER1G,TLR3,TNF,TNFSF13B,HLA-E
Sphingosine-1-phosphate Signaling	0	0.384	0.152	PDIA3,ADCY4,RHOT2,SMPD1,PLCH2,KLB,PLCH1,FGFR3,PTK2,AKT1,RHOG,SMPD4,RHOT1,PIK3C3,FGFR4,RHOU,PDGFRA,SPHK1,PLCB1,AKT3,PIK3R2,RHOF,FRS2,PDGFRB,CASP10,PIK3C2A,RHOC,GNA12,RAC1,PLCG1,SMPD2,GNAI2,PIK3R3,ADCY9,RHOQ,GAB1,RND3,CASP2,PLCG2,ADCY1,PLCB3,PIK3CD,CASP7
Crosstalk between Dendritic Cells and Natural Killer Cells	0	0.387	NaN	RELA,IL2RG,IL15RA,HLA-A,ACTB,HLA-B,TNFSF10,NFKB2,IL6,IL18,CD80,IL12B,LTA,FSCN1,LTBR,TLR3,ACTG2,ACTC1,ACTG1,TNF,HLA-E,ACTA1,CAMK2B,NECTIN2
Systemic Lupus Erythematosus Signaling	0	0.368	NaN	CD247,NFATC3,HLA-B,HRAS,IL6,FCGR1A,FGFR3,LCK,PRPF4B,FGFR4,MRAS,PRPF40A,SNU13,FRS2,LSM4,SNRPA1,TNFSF13B,PRPF38A,SNRPA,IL6R,PIK3R3,IL18,GAB1,PLCG2,LAT,CREM,LSM1,PIK3CD,LSM7,TNF,HLA-E,IL1A,CAMK4,HLA-A,HNRNPA2B1,PRPF39,FCGR2B,KLB,LSM14A,AKT1,NFAT5,PIK3C3,AKT3,PIK3R2,SNRPD2,HNRNPC,SNRPB,PIK3C2A,FCGR2A,PLCG1,NFATC4,LSM8,CD80,SNRNP70,FCER1G,C8B,PIM2
Cdc42 Signaling	0	0.417	1.151	CD247,RAF1,MAP3K11,RALA,ARPC1B,MYL6,HLA-A,ARPC5,HLA-B,MYLK,EXOC6,IQGAP1,PARD6A,CLIP1,PAK1,DIAPH1,ACTR3,PPP1R12A,HLA-DMA,BAIAP2,ARPC3,ITK,ITGB1,SRC,PAK4,CFL1,ARPC5L,MYLPF,ITGA2,MAPK8,TNK2,MAPK12,APC,WIPF1,MAPK14,PRKCI,EXOC4,WAS,APC2,ARPC2,MAPK10,FCER1G,VAV1,ARPC4,HLA-E
April Mediated Signaling	0	0.417	0.258	RELA,MAP2K7,NFATC3,MAPK8,NFATC4,NFKB2,MAPK12,TNFRSF17,IKBKB,IKBKG,NFAT5,MAPK14,MAPK10,CHUK,NFKBIB
PAK Signaling	0	0.368	0.686	RAF1,MYL6,ARHGEF7,HRAS,MYLK,KLB,FGFR3,PTK2,NCK2,SHC1,PAK1,MAP2K2,PIK3C3,FGFR4,PDGFRA,MRAS,PIK3R2,FRS2,PDGFRB,ITGB1,PAK4,PXN,CFL1,PIK3C2A,MYLPF,ITGA2,MAPK8,RAC1,MAPK12,GIT1,PIK3R3,GAB1,MAPK10,PIK3CD,TNF
Rac Signaling	0	0.435	0.289	RELA,ABI2,RAF1,MAP3K11,ARPC1B,ARPC5,HRAS,PIP4K2B,IQGAP1,KLB,PARD6A,ANK1,FGFR3,PTK2,PAK1,ACTR3,CYFIP2,MAP2K2,PIK3C3,FGFR4,BAIAP2,MRAS,ARPC3,PIP5KL1,PIK3R2,FRS2,NCKAP1,ITGB1,RPS6KB1,PAK4,MAP2K7,TIAM1,PIK3C2A,CFL1,ARPC5L,ITGA2,MAPK8,RAC1,NFKB2,PIK3R3,MCF2L,PIP5K1A,PRKCI,GAB1,PIP5K1C,ARPC2,NCF2,PIK3CD,PIP4K2A,ARPC4
Role of Osteoblasts, Osteoclasts and Chondrocytes in Rheumatoid Arthritis	0	0.371	NaN	BMP4,WNT3,BAD,NFATC3,FZD3,TAB2,CSNK1A1,WNT16,MMP13,WNT6,IL6,FGFR3,IKBKB,IKBKG,TGFB1,FGFR4,PPP3R1,NFKBIB,FRS2,SMAD1,SPP1,WNT9A,MAPK12,TCF3,APC,PIK3R3,IL18,GAB1,MAPK10,MAP2K3,PIK3CD,TNF,WNT1,MAP2K6,RELA,ADAM17,IL1A,CAMK4,LRP6,SMAD5,KLB,TRADD,NFAT5,AKT1,PPP3CB,PIK3C3,SMO,AKT3,PIK3R2,CHUK,CTNNB1,PPP3CA,BMP1,ITGB1,SRC,LRP5,MAP2K7,PIK3C2A,TNFRSF1A,CHP1,WNT2B,ITGA2,DVL1,SMAD6,MAPK8,NFATC4,TNFRSF11A,XIAP…
Phospholipase C Signaling	0	0.438	-0.593	CD247,RAF1,MYL6,NFATC3,ADCY4,RACK1,GNB5,HRAS,HDAC10,HDAC6,GNB1,LCK,RHOG,MAP2K2,HDAC11,PPP3R1,PLA2G5,HDAC7,MRAS,PLCB1,ATF4,PLA2G4F,PRKD3,RALGDS,ITK,PLD3,HDAC2,HDAC8,ITPR2,GNG2,CREBBP,RAC1,ARHGEF17,GNG3,NFKB2,ITPR1,CREB5,GNG10,HDAC5,ADCY9,RHOQ,HDAC3,RND3,PLCG2,LAT,GNB2,PLCB3,ARHGEF18,PEBP1,RAP1B,BLNK,RELA,CAMK4,RALA,ARHGEF7,RHOT2,FCGR2B,GNG7,SHC1,GNG11,NFAT5,PPP1R12A,PPP3CB,RHOT1,CREB1,RHOU,ARHGEF3…
Ovarian Cancer Signaling	0	0.407	NaN	CDKN2A,PRKACB,RAF1,WNT3,FZD3,SUV39H1,HRAS,WNT16,WNT6,CCND1,PTEN,FGFR3,RB1,MAP2K2,FGFR4,MRAS,BRCA1,FRS2,TP53,RPS6KB1,TFDP1,FGF9,WNT9A,MMP2,TCF3,APC,PIK3R3,GAB1,PRKACA,PIK3CD,WNT1,PA2G4,CDK4,VEGFB,KLB,PRKAG1,RAD51,AKT1,EDN1,PIK3C3,SMO,RPS6KB2,AKT3,PIK3R2,CTNNB1,SRC,PIK3C2A,DVL1,PTGS1,WNT2B,CGA,PRKAR2B,MSH6,PTGS2,PRKAR1A
HER-2 Signaling in Breast Cancer	0	0.386	NaN	TSC1,BAD,HRAS,KLB,PARD6A,CCND1,FGFR3,AKT1,PIK3C3,FGFR4,MRAS,AKT3,ITGB4,PIK3R2,ERBB2,FRS2,PRKD3,ITGB5,TP53,ITGB1,PIK3C2A,PLCG1,MMP2,ERBB3,MDM2,PRKCG,PIK3R3,CCNE1,PRKCI,GAB1,CDKN1A,PIK3CD
Altered T Cell and B Cell Signaling in Rheumatoid Arthritis	0	0.339	NaN	RELA,IL1A,SPP1,HLA-A,HLA-B,NFKB2,IL6,IL17A,TNFRSF17,IL18,CD80,TGFB1,HLA-DMA,IL12B,LTA,FCER1G,CHUK,TLR3,IL23A,TNF,TNFSF13B
Atherosclerosis Signaling	0	0.443	NaN	PAFAH1B2,RELA,APOE,ALOX12B,IL1A,APOA4,ICAM1,PLA2R1,CXCL12,MMP13,ALOX12,IL6,PLBD1,COL1A2,TNFSF12,TGFB1,PLA2G5,SERPINA1,PLA2G4F,PNPLA3,COL18A1,PNPLA8,ALOX15,SELE,APOM,ABHD3,PLA2G4C,COL2A1,PCYOX1,NFKB2,F3,GLG1,SELPLG,COL5A3,IL18,APOA1,SELP,PAFAH1B1,ALOX5,TNF,TNFSF14,CLU,PAFAH1B3
Protein Kinase A Signaling	0	0.447	1.643	RAF1,SHH,PDE6G,TGFBR1,MYL6,ADCY4,PLCH2,PPP1R14B,GNB1,GYS1,PHKB,PTPRO,ATF4,PLCB1,TDP2,DUSP12,ANAPC11,NFKBIB,PRKD3,PDE6B,KDELR1,PDE2A,PTPRG,ADD2,PTCH1,CREBBP,YWHAZ,ITPR1,NFKB2,ANAPC7,CREB5,TCF3,GNG10,PDE8A,AKAP13,PLCG2,EYA3,CREM,PDE1B,GNB2,PRKACA,DUSP4,PDE6D,RAP1B,FLNB,PTPN2,AKAP8,PDIA3,PTPN9,PTPN13,DUSP6,MYLK3,DUSP22,CDC23,AKAP7,PTPN12,GNG7,PLCH1,MPPE1,CDKN3,PTPN4,HHAT,CREB1,PDE4D,GNG5,CTNNB1,PPP3…
Role of Macrophages, Fibroblasts and Endothelial Cells in Rheumatoid Arthritis	0	0.385	NaN	RAF1,HRAS,IL6,PLCH2,CCND1,TRAF4,PLCB1,ATF4,NFKBIB,PRKD3,FRS2,SELE,CREBBP,STAT3,TCF3,CREB5,GAB1,PLCG2,PIK3CD,MAP2K3,TNF,WNT1,MAP2K6,ICAM1,PDIA3,FGF2,LRP6,VEGFB,CCL5,PLCH1,TRADD,AKT1,PIK3C3,CREB1,PIK3R2,TLR3,CTNNB1,PPP3CA,CAMK2B,TNFRSF1A,DAAM1,PLCG1,PRKCG,IL16,CALM1 (includes others),LTA,SOST,LRP1,IRAK4,RYK,WNT3,NFATC3,FZD3,IL32,CXCL12,CSNK1A1,MMP13,WNT16,IL17RC,WNT6,FCGR1A,FGFR3,IKBKB,IKBKG,TRAF3I…
Estrogen-Dependent Breast Cancer Signaling	0	0.394	0.209	HSD17B10,RELA,HRAS,KLB,CCND1,HSD17B8,FGFR3,AKT1,PIK3C3,FGFR4,CREB1,MRAS,IGF1R,AKT3,HSD17B12,ATF4,PIK3R2,HSD17B4,FRS2,SRC,PIK3C2A,CREBBP,HSD17B7,NFKB2,CREB5,PIK3R3,GAB1,PIK3CD
Leptin Signaling in Obesity	0	0.392	1.291	PRKACB,PDIA3,ADCY4,PLCH2,KLB,PLCH1,PRKAG1,FGFR3,AKT1,MAP2K2,PIK3C3,FGFR4,AKT3,PLCB1,PIK3R2,FRS2,GHRL,NPY,PIK3C2A,PLCG1,STAT3,PIK3R3,ADCY9,PRKAR2B,GAB1,PLCG2,ADCY1,PRKACA,PLCB3,PIK3CD,PRKAR1A
Glioma Invasiveness Signaling	0	0.433	0.928	F2R,RHOT2,HRAS,KLB,PTK2,FGFR3,RHOG,RHOT1,TIMP1,PIK3C3,FGFR4,RHOU,ITGAV,MRAS,PIK3R2,RHOF,FRS2,ITGB5,TIMP2,PIK3C2A,RHOC,PLAUR,MMP2,PIK3R3,RHOQ,RND3,GAB1,PIK3CD,PLAU
Granzyme B Signaling	0	0.357	-0.447	APAF1,DFFB,BID,LMNB1,PARP1
B Cell Development	0	0.211	NaN	CD80,HLA-A,HLA-DMA,HLA-B
Breast Cancer Regulation by Stathmin1	0	0.448	NaN	PRKACB,TUBA1B,RAF1,ADCY4,RACK1,PPP2R5B,GNB5,HRAS,TUBB,PPP1R14B,GNB1,STMN1,FGFR3,E2F6,PAK1,MAP2K2,FGFR4,MRAS,PLCB1,PPP1CA,FRS2,PRKD3,TP53,E2F4,TUBB3,ITPR2,GNG2,RAC1,PPP1R11,ARHGEF17,GNG3,ITPR1,GNG10,PIK3R3,ADCY9,PPP2CB,PPP2R1A,GAB1,PPP2R3A,PTPA,PPP2R2B,PRKACA,GNB2,PLCB3,ARHGEF18,PIK3CD,UHMK1,CAMK4,PPP2R2A,ARHGEF7,KLB,GNG7,PRKAG1,TUBB2B,SHC1,PPP1CC,GNG11,PPP1R12A,PIK3C3,PPP2R5C,PPP2R2C,TUBB4A,ARHGE…
Glioblastoma Multiforme Signaling	0	0.44	-0.516	CDKN2A,RAF1,WNT3,FZD3,NF2,HRAS,WNT16,WNT6,PLCH2,CCND1,PTEN,FGFR3,E2F6,RB1,RHOG,MAP2K2,FGFR4,MRAS,PLCB1,FRS2,PDGFRB,TP53,RPS6KB1,E2F4,ITPR2,WNT9A,RAC1,ITPR1,TCF3,APC,PIK3R3,IGF2,RHOQ,GAB1,RND3,PLCG2,PLCB3,PIK3CD,WNT1,TSC1,PDIA3,RHOT2,CDK4,KLB,PLCH1,SHC1,AKT1,RHOT1,PIK3C3,SMO,PDGFRA,IGF1R,RHOU,AKT3,PIK3R2,CTNNB1,RHOF,SRC,PIK3C2A,RHOC,WNT2B,PLCG1,MDM2,CCNE1,NF1,CDKN1A
Neuroprotective Role of THOP1 in Alzheimer's Disease	0	0.333	-0.632	HGFAC,PRKACB,HLA-A,HLA-B,TAC1,GNRH2,PRKAG1,C1R,ECE2,CREB1,HTRA2,LONP1,ACE,PRSS3,YWHAE,TMPRSS2,CTRL,APP,PRKAR2B,MAPT,PRKACA,GNRH1,HTRA1,PRSS21,HLA-E,PRKAR1A
Granzyme A Signaling	0	0.273	NaN	SET,NME1,CREBBP
Role of Wnt/GSK-3Œ≤ Signaling in the Pathogenesis of Influenza	0	0.333	-0.277	CSNK1G1,WNT3,FZD3,WNT9A,CSNK1G3,WNT2B,DVL1,CSNK1A1,WNT16,WNT6,TCF3,APC,NCOA4,APC2,NCOA1,SMO,DVL3,CTNNB1,WNT1
TWEAK Signaling	0	0.424	-0.535	RELA,APAF1,NFKB2,XIAP,IKBKB,TRADD,IKBKG,TNFSF12,TNFRSF25,BID,CHUK,NFKBIB,CASP7,BIRC2
PKCŒ∏ Signaling in T Lymphocytes	0	0.44	0.59	CD247,RELA,MAP3K11,NFATC3,HLA-A,CD4,HLA-B,HRAS,MAP3K4,KLB,FGFR3,IKBKB,MAP3K10,LCK,IKBKG,NFAT5,PPP3CB,HLA-DMA,PPP3R1,PIK3C3,FGFR4,MRAS,PIK3R2,CHUK,NFKBIB,FRS2,PPP3CA,CAMK2B,PIK3C2A,MAP3K13,CHP1,MAPK8,RAC1,PLCG1,MALT1,NFATC4,NFKB2,RAC3,PIK3R3,MAP3K12,POU2F1,GAB1,CD80,PLCG2,LAT,FCER1G,PIK3CD,VAV1
Role of Lipids/Lipid Rafts in the Pathogenesis of Influenza	0	0.167	NaN	FDPS
TNFR1 Signaling	0	0.426	-0.688	RELA,PAK4,TNFRSF1A,MAPK8,APAF1,TNFAIP3,NFKB2,XIAP,TANK,TRADD,IKBKB,PAK1,IKBKG,CASP2,BID,CHUK,NFKBIB,TNF,CASP7,BIRC2
Role of PI3K/AKT Signaling in the Pathogenesis of Influenza	0	0.361	0.229	KPNA3,RELA,PIK3C2A,CRK,NFKB2,CCL5,KLB,GNAI2,PIK3R3,FGFR3,IKBKG,AKT1,GAB1,MAP2K2,FGFR4,PIK3C3,AKT3,PIK3CD,PIK3R2,NFKBIB,PLAC8,FRS2
MSP-RON Signaling Pathway	0	0.302	NaN	PIK3C2A,ACTB,KLB,PIK3R3,FGFR3,ITGAM,GAB1,IL12B,PIK3C3,FGFR4,PIK3CD,PIK3R2,RPS6KA2,ACTG2,ACTC1,ACTG1,TNF,FRS2,ACTA1
OX40 Signaling Pathway	0	0.39	-1.155	CD247,RELA,TNFSF4,HLA-A,CD4,HLA-B,MAPK8,NFKB2,MAPK12,BCL2L1,IKBKG,HLA-DMA,FCER1G,MAPK10,NFKBIB,HLA-E
PI3K Signaling in B Lymphocytes	0	0.442	0.447	BLNK,CD81,RELA,RAF1,CAMK4,ATF7,PDIA3,NFATC3,HRAS,FCGR2B,PLCH2,PLEKHA3,PLCH1,PTEN,IKBKB,IKBKG,NFAT5,AKT1,PPP3CB,MAP2K2,PPP3R1,CREB1,MRAS,AKT3,PLCB1,ATF4,CHUK,PIK3R2,NFKBIB,PPP3CA,CAMK2B,C3,ATF3,ITPR2,CHP1,IRS4,RAC1,PLCG1,NFATC4,MALT1,ITPR1,NFKB2,CALM1 (includes others),PRKCI,PLCG2,SH2B2,PLCB3,VAV1,PIK3CD,PLEKHA2
Inhibition of Angiogenesis by TSP1	0	0.406	1	TP53,TGFBR1,SDC1,GUCY1A1,MAPK8,MAPK12,MAPK14,AKT1,TGFB1,SDC2,MAPK10,AKT3,KDR
MIF-mediated Glucocorticoid Regulation	0	0.379	0.632	RELA,IKBKG,PLA2G4C,PLA2G5,CD14,PLA2G4F,NFKB2,CD74,PTGS2,NFKBIB,NR3C1
P2Y Purigenic Receptor Signaling Pathway	0	0.424	1.021	PRKACB,RAF1,ADCY4,RACK1,GNB5,HRAS,PLCH2,GNB1,FGFR3,MAP2K2,FGFR4,MRAS,ATF4,PLCB1,PRKD3,FRS2,CREBBP,GNG2,GNG3,NFKB2,CREB5,GNG10,PIK3R3,ADCY9,GAB1,PLCG2,PRKACA,GNB2,PLCB3,PIK3CD,P2RY1,RELA,PDIA3,KLB,GNG7,PLCH1,PRKAG1,GNG11,AKT1,PIK3C3,CREB1,AKT3,PIK3R2,GNG5,GNG4,PIK3C2A,PLCG1,PRKCG,GNAI2,PRKCI,PRKAR2B,ADCY1,PRKAR1A
Tumoricidal Function of Hepatic Natural Killer Cells	0	0.35	0	ICAM1,SRGN,APAF1,DFFB,BID,BAX,CASP7
Intrinsic Prothrombin Activation Pathway	0	0.281	0.378	COL1A2,COL5A3,SERPINC1,F8,PROC,COL2A1,F13A1,THBD,COL18A1
Cell Cycle Control of Chromosomal Replication	0	0.385	NaN	CDC45,CDK7,POLE,CDK4,MCM4,RPA2,RPA3,PCNA,PRIM1,CDK5,ORC5,MCM9,ORC4,DBF4,CHEK2
DNA Double-Strand Break Repair by Homologous Recombination	0	0.357	NaN	RAD51,GEN1,ATRX,BRCA1,NBN
DNA Double-Strand Break Repair by Non-Homologous End Joining	0	0.357	NaN	DCLRE1C,XRCC6,PARP1,XRCC1,NBN
Role of Tissue Factor in Cancer	0	0.382	NaN	CTGF,GNA11,MMP13,HRAS,KLB,EIF4E,PTEN,FGFR3,LCK,PAK1,AKT1,PIK3C3,FGFR4,MRAS,ITGAV,PLCB1,AKT3,RPS6KA2,PIK3R2,FRS2,ITGB5,ITGB1,TP53,RPS6KB1,SRC,PIK3C2A,CFL1,GNA12,ITGA6,RAC1,HBEGF,PLAUR,MAPK12,F3,PIK3R3,BCL2L1,ARRB2,MAPK14,GAB1,PIK3CD,RPS6KA1,CYR61
IL-17A Signaling in Airway Cells	0	0.437	1.257	RELA,JAK1,IL17RC,IL6,KLB,PTEN,FGFR3,IKBKB,IKBKG,TRAF3IP2,AKT1,MAP2K2,FGFR4,PIK3C3,AKT3,PIK3R2,CHUK,NFKBIB,FRS2,PIK3C2A,TYK2,MAPK8,NFKB2,STAT3,MAPK12,IL17A,PIK3R3,MAPK14,GAB1,MAPK10,PIK3CD
Role of IL-17A in Arthritis	0	0.409	NaN	MAP2K6,RELA,MMP13,IL17RC,CCL5,KLB,FGFR3,IKBKG,MAP2K2,PIK3C3,FGFR4,PIK3R2,NFKBIB,FRS2,PIK3C2A,MAPK8,NFKB2,MAPK12,IL17A,PIK3R3,MAPK14,GAB1,MAPK10,MAP2K3,PIK3CD,PTGS2,RPS6KA1
IL-17A Signaling in Fibroblasts	0	0.412	NaN	RELA,LCN2,IL17RC,IL6,NFKB2,NFKBIZ,MAPK12,IL17A,IKBKB,IKBKG,MAPK14,TRAF3IP2,CHUK,NFKBIB
Role of IL-17A in Psoriasis	0	0.222	NaN	IL17RC,IL17A
Role of IL-17F in Allergic Inflammatory Airway Diseases	0	0.436	0.775	RELA,RAF1,CREBBP,IL17RC,MMP13,NFKB2,IL6,CREB5,CXCL10,CCL4,TRAF3IP2,MAP2K2,CREB1,ATF4,RPS6KA2,RPS6KA1,IL17F
Role of JAK2 in Hormone-like Cytokine Signaling	0	0.258	NaN	SHC1,JAK1,TYK2,SH2B2,IRS4,STAT3,STAT1,SH2B1
Role of JAK1 and JAK3 in Œ≥c Cytokine Signaling	0	0.364	NaN	BLNK,STAT6,IL2RG,IL15RA,JAK1,PIK3C2A,IL21R,IRS4,HRAS,STAT3,KLB,FGFR3,PIK3R3,SHC1,GAB1,FGFR4,PIK3C3,SH2B2,MRAS,IL9,PIK3CD,PIK3R2,STAT1,FRS2
Mouse Embryonic Stem Cell Pluripotency	0	0.38	0.649	IL6ST,RAF1,ID2,BMP4,JAK1,TBXT,FZD3,HRAS,SMAD5,KLB,FGFR3,LIFR,AKT1,MAP2K2,PIK3C3,FGFR4,SMO,MRAS,AKT3,PIK3R2,CTNNB1,SMAD1,FRS2,TP53,PIK3C2A,CREBBP,TYK2,DVL1,STAT3,TCF3,MAPK12,APC,XIAP,PIK3R3,MAPK14,GAB1,PIK3CD,DVL3
Embryonic Stem Cell Differentiation into Cardiac Lineages	0	0.375	NaN	TBXT,GATA4,SP4
Hematopoiesis from Pluripotent Stem Cells	0	0.333	NaN	CD247,IL1A,IL12B,CD4,FCER1G,IL9,IL6,CSF3
Hematopoiesis from Multipotent Stem Cells	0	0.0909	NaN	CSF3
Transcriptional Regulatory Network in Embryonic Stem Cells	0	0.389	NaN	LHX5,L1CAM,EOMES,STAT3,OTX1,ONECUT1,SET,RFX4,ZIC3,CDYL,KAT6A,PAX6,GATA6,GATA4
eNOS Signaling	0	0.404	0.146	PRKACB,PRKAB2,HSPA14,ADCY4,AQP8,FGFR3,HSPA4,CHRM2,NOSIP,LPAR2,FGFR4,PRKAA1,PRKD3,FRS2,CHRNA3,DNM2,AQP7,GUCY1A1,ITPR2,ITPR1,CHRND,HSPA8,PIK3R3,ADCY9,CHRNG,CNGB1,GAB1,PLCG2,PRKACA,HSP90AA1,PIK3CD,CAMK4,HSPA6,CHRNB4,SLC7A1,VEGFB,KLB,PRKAG1,AQP3,HSP90B1,AKT1,HSP90AB1,STUB1,PIK3C3,AKT3,PIK3R2,CNGA4,CHRNA4,GNAS,FLT1,PIK3C2A,FLT4,PLCG1,NOSTRIN,PRKCG,CALM1 (includes others),PRKCI,PRKAR2B,ADCY1,KDR,PRKAR1A
VEGF Family Ligand-Receptor Interactions	0	0.37	1.671	RAF1,VEGFB,HRAS,KLB,FGFR3,SHC1,AKT1,MAP2K2,PIK3C3,FGFR4,PLA2G5,MRAS,AKT3,PLA2G4F,PIK3R2,FRS2,PRKD3,PIK3C2A,NRP2,FLT1,FLT4,PLA2G4C,PLCG1,PRKCG,PIK3R3,PRKCI,GAB1,PLCG2,PIK3CD,KDR
Ephrin A Signaling	0	0.368	NaN	EPHA7,CFL1,PIK3C2A,RAC1,EPHA4,BCAR1,KLB,ROCK1,PTK2,PIK3R3,FGFR3,PAK1,EPHA8,GAB1,FGFR4,PIK3C3,ADAM10,VAV1,PIK3CD,PIK3R2,FRS2
ErbB Signaling	0	0.366	NaN	MAP2K6,RAF1,HRAS,KLB,FGFR3,NCK2,SHC1,PAK1,AKT1,MAP2K2,FGFR4,PIK3C3,MRAS,PIK3R2,ERBB2,PRKD3,FRS2,RPS6KB1,PAK4,PIK3C2A,MAPK8,PLCG1,HBEGF,ERBB3,MAPK12,PRKCG,PIK3R3,MAPK14,PRKCI,GAB1,PLCG2,MAPK10,PIK3CD,MAP2K3
ErbB2-ErbB3 Signaling	0	0.369	0	RAF1,BAD,PIK3C2A,TYK2,HRAS,ERBB3,STAT3,KLB,CCND1,PTEN,PIK3R3,FGFR3,SHC1,AKT1,GAB1,MAP2K2,ETV4,FGFR4,PIK3C3,MRAS,PIK3CD,PIK3R2,ERBB2,FRS2
ErbB4 Signaling	0	0.382	0.853	RAF1,ADAM17,PSENEN,HRAS,KLB,FGFR3,SHC1,AKT1,MAP2K2,PIK3C3,FGFR4,MRAS,PIK3R2,FRS2,PRKD3,PIK3C2A,PLCG1,PRKCG,PIK3R3,PRKCI,GAB1,PLCG2,APH1A,APH1B,PIK3CD,PSEN1
Estrogen-mediated S-phase Entry	0	0.375	-0.707	E2F6,RB1,E2F4,CCNE1,TFDP1,CDKN1A,CDK4,CCND1,SKP2
GDNF Family Ligand-Receptor Interactions	0	0.419	-0.756	RAF1,GDNF,GFRA3,HRAS,KLB,FGFR3,SHC1,DOK4,MAP2K2,PIK3C3,FGFR4,CREB1,MRAS,PIK3R2,RET,FRS2,PIK3C2A,ITPR2,DOK2,RAC1,MAPK8,PLCG1,GFRA2,ITPR1,MAPK12,PIK3R3,GAB1,PLCG2,MAPK10,PIK3CD,DOK1
Heparan Sulfate Biosynthesis	0	0.438	NaN	PPME1,CHST7,HS2ST1,LIPE,CHST12,SULT2B1,AARSD1,CHST1,HS6ST1,HS3ST3B1,EXT2,TARS2,SULT4A1,CHST3,B3GAT1,CHST10,AARS,B3GAT3,EXTL2,NDST1,B3GAT2
NAD Biosynthesis from 2-amino-3-carboxymuconate Semialdehyde	0	0.333	NaN	NADSYN1,QPRT
Fatty Acid Activation	0	0.4	NaN	ACSL3,ACSL4,SLC27A3,SLC27A4
Bupropion Degradation	0	0.263	NaN	POR,CYP1A1,CYP3A5,CYP51A1,CYP1B1
Retinoate Biosynthesis I	0	0.35	NaN	RDH11,RDH14,ALDH1A2,ALDH8A1,RDH13,RBP1,DHRS4
Thyroid Hormone Metabolism II (via Conjugation and/or Degradation)	0	0.421	NaN	LARGE1,EXT2,UGT3A1,SULT4A1,DIO1,B3GAT3,DIO3,B4GAT1
NAD biosynthesis II (from tryptophan)	0	0.2	NaN	NADSYN1,QPRT
Nicotine Degradation III	0	0.312	NaN	POR,LARGE1,CYP1A1,EXT2,UGT3A1,CYP3A5,B3GAT3,CYP51A1,B4GAT1,CYP1B1
Arginine Biosynthesis IV	0	0.4	NaN	OAT,ASL
Heparan Sulfate Biosynthesis (Late Stages)	0	0.439	NaN	PPME1,CHST7,HS2ST1,LIPE,CHST12,SULT2B1,AARSD1,CHST1,HS6ST1,HS3ST3B1,EXT2,TARS2,SULT4A1,CHST3,CHST10,AARS,EXTL2,NDST1
Glutaryl-CoA Degradation	0	0.385	NaN	HSD17B10,PARK7,HACD1,HSD17B4,HSD17B8
Isoleucine Degradation I	0	0.333	NaN	HSD17B10,BCAT2,DLD,ACADSB
Androgen Biosynthesis	0	0.364	NaN	CYP17A1,EBP,SRD5A3,SRD5A1
Diphthamide Biosynthesis	0	0.333	NaN	EEF2
Trehalose Degradation II (Trehalase)	0	0.333	NaN	GCK
Glutathione Redox Reactions I	0	0.389	NaN	GPX3,GSTM2,GPX4,GPX7,GSTP1,MGST3,GSTK1
Ubiquinol-10 Biosynthesis (Eukaryotic)	0	0.357	NaN	CYP26B1,CYP7B1,COQ3,ECHDC1,BCKDHB
Superpathway of Citrulline Metabolism	0	0.273	NaN	OAT,GLS,ASL
Acyl-CoA Hydrolysis	0	0.444	NaN	PPT1,ACOT7,ACOT8,THEM4
Pentose Phosphate Pathway (Oxidative Branch)	0	0.25	NaN	G6PD
Superpathway of Serine and Glycine Biosynthesis I	0	0.429	NaN	PHGDH,SHMT1,SHMT2
Ketogenesis	0	0.2	NaN	BDH2,HMGCLL1
tRNA Splicing	0	0.4	NaN	PDE6G,PDE2A,PDE9A,PDE12,TRPT1,MPPE1,PDE8A,TSEN15,TSEN34,PDE1B,TDP2,PDE4D,PDE6B,PDE6D
Urea Cycle	0	0.333	NaN	ASL
Heme Degradation	0	0.25	NaN	HMOX2
D-myo-inositol-5-phosphate Metabolism	0	0.412	NaN	EPHX2,PPFIA3,PPFIBP2,PPP2R5B,PIP4K2B,NUDT14,DUSP15,PLCH2,PPP1R14B,PTEN,SACM1L,PTPRO,PPP1R13B,PLCB1,PPP1CA,DUSP12,PAWR,FIG4,PLPP6,ITPK1,MTMR4,PPP2R3A,PTPA,PLCG2,DUSP23,PLCB3,PIP4K2A,THTPA,PTPN2,PTPN13,NUDT9,NT5C,PPM1K,OCRL,PTPN12,PTPRF,PLCH1,CDC25B,SET,PPP1CC,PPP1R12A,DUSP10,INPP5B,PPM1F,ILKAP,PTPRN,PPP3CA,WBP11,PPP1R8,PLCG1,PPP4R1,DUSP14,NUDT5,SYNJ1,PPP2R5E,PTPN22
Chondroitin and Dermatan Biosynthesis	0	0.333	NaN	CHPF,CHPF2
Melatonin Degradation I	0	0.314	NaN	POR,LARGE1,CYP1A1,EXT2,SULT4A1,UGT3A1,CYP3A5,B3GAT3,CYP51A1,B4GAT1,CYP1B1
Tetrahydrofolate Salvage from 5,10-methenyltetrahydrofolate	0	0.2	NaN	GART
Ceramide Biosynthesis	0	0.333	NaN	SPTLC1,KDSR
Œ≥-linolenate Biosynthesis II (Animals)	0	0.429	NaN	ACSL3,FADS2,ACSL4,SLC27A3,SLC27A4,FADS1
NAD Salvage Pathway II	0	0.294	NaN	NT5C3B,NT5C3A,ACP2,NT5M,NT5C
Pyridoxal 5'-phosphate Salvage Pathway	0	0.41	NaN	MAP2K6,DAPK1,FAM20B,SGK1,CDK7,CDK4,MAPK8,CSNK1A1,PLK1,TTK,PKN1,IRAK1,PAK1,CDK8,CDK5,MAP2K2,PRPF4B,PRKAA1,GRK6,POMK,G6PC,MAP2K3,MAPK7,HIPK1,ACVR2A
Methylglyoxal Degradation I	0	0.333	NaN	HAGHL
Serine Biosynthesis	0	0.2	NaN	PHGDH
Heme Biosynthesis from Uroporphyrinogen-III I	0	0.25	NaN	PPOX
Phospholipases	0	0.422	NaN	PNPLA8,PAFAH1B2,PLD3,ABHD3,PDIA3,PLA2R1,PLA2G4C,PLCG1,PLCH2,PLCH1,PLBD1,PLCG2,PLA2G5,PLCB1,PLCB3,PLA2G4F,PNPLA3,PAFAH1B1,PAFAH1B3
Tetrapyrrole Biosynthesis II	0	0.25	NaN	ALAS1
Choline Biosynthesis III	0	0.417	NaN	PCYT1B,CEPT1,PLD3,CHPT1,PCYT1A
Estrogen Biosynthesis	0	0.357	NaN	POR,HSD17B10,CYP1A1,CYP3A5,HSD17B7,HSD17B12,HSD17B4,CYP51A1,CYP1B1,HSD17B8
Leukotriene Biosynthesis	0	0.286	NaN	ALOX5,GGT7
CMP-N-acetylneuraminate Biosynthesis I (Eukaryotes)	0	0.4	NaN	NAGK,CMAS
Histidine Degradation III	0	0.167	NaN	HAL
Coenzyme A Biosynthesis	0	0.333	NaN	PPCDC
Chondroitin Sulfate Biosynthesis	0	0.381	NaN	CHST7,CHPF,HS2ST1,CHST12,SULT2B1,HS3ST3B1,HS6ST1,CHST1,SULT4A1,CHST3,B3GAT1,CHST10,B3GAT3,NDST1,B3GAT2,CHPF2
Dermatan Sulfate Biosynthesis	0	0.386	NaN	CHST7,CHPF,HS2ST1,CHST12,DSE,SULT2B1,CHST1,HS6ST1,HS3ST3B1,SULT4A1,CHST3,B3GAT1,CHST10,B3GAT3,NDST1,B3GAT2,CHPF2
Pentose Phosphate Pathway (Non-oxidative Branch)	0	0.4	NaN	TKT,TKTL2
S-methyl-5-thio-Œ±-D-ribose 1-phosphate Degradation	0	0.333	NaN	APIP
Glutathione-mediated Detoxification	0	0.444	NaN	GSTM2,GSTM5,GGH,HPGDS,ANPEP,GSTP1,MGST3,GSTK1
Eumelanin Biosynthesis	0	0.25	NaN	DDT
Glycerol Degradation I	0	0.25	NaN	GK5
NAD Phosphorylation and Dephosphorylation	0	0.25	NaN	ACP2,NADK
Dermatan Sulfate Biosynthesis (Late Stages)	0	0.387	NaN	HS3ST3B1,HS6ST1,CHST1,SULT4A1,CHST7,HS2ST1,CHST3,CHST10,CHST12,NDST1,SULT2B1,DSE
Dermatan Sulfate Degradation (Metazoa)	0	0.417	NaN	HYAL3,HYAL2,OGA,HEXB,HEXA
Pentose Phosphate Pathway	0	0.333	NaN	TKT,G6PD,TKTL2
D-myo-inositol (1,4,5,6)-Tetrakisphosphate Biosynthesis	0	0.393	NaN	PTPN2,PTPN13,NUDT9,EPHX2,PPFIBP2,PPP2R5B,PPFIA3,DUSP15,NT5C,NUDT14,PPM1K,PTPN12,PPP1R14B,OCRL,PTPRF,SACM1L,PTEN,CDC25B,SET,PPP1CC,PPP1R12A,PTPRO,DUSP10,PPP1R13B,INPP5B,PPM1F,ILKAP,DUSP12,PPP1CA,PTPRN,PPP3CA,WBP11,PPP1R8,FIG4,PAWR,PPP4R1,DUSP14,PLPP6,NUDT5,ITPK1,MTMR4,SYNJ1,PTPA,PPP2R3A,DUSP23,PPP2R5E,PTPN22,THTPA
Nicotine Degradation II	0	0.278	NaN	POR,LARGE1,CYP1A1,EXT2,UGT3A1,CYP3A5,B3GAT3,CYP51A1,B4GAT1,CYP1B1
Citrulline Biosynthesis	0	0.4	NaN	OAT,GLS
Superpathway of Inositol Phosphate Compounds	0	0.417	NaN	EPHX2,PPFIA3,PPP2R5B,PPFIBP2,IPPK,PIP4K2B,DUSP15,NUDT14,PLCH2,PPP1R14B,SACM1L,PTEN,FGFR3,LCK,PTPRO,FGFR4,PPP1R13B,PLCB1,DUSP12,PPP1CA,FRS2,PMPCA,PDGFRB,PAWR,FIG4,PLPP6,PIK3R3,ITPK1,PIP5K1A,MTMR4,GAB1,PPP2R3A,PIP5K1C,PTPA,CDIPT,PLCG2,ITPKC,DUSP23,PLCB3,VAV1,PIK3CD,INPP5K,PIP4K2A,THTPA,PTPN2,PTPN13,NUDT9,NT5C,PPM1K,OCRL,KLB,PTPN12,PTPRF,PLCH1,CDC25B,SET,PPP1CC,PPP1R12A,DUSP10,INPP5B,PIK3C3,PDGFRA,P…
Selenocysteine Biosynthesis II (Archaea and Eukaryotes)	0	0.333	NaN	SEPHS1,SARS
Inositol Pyrophosphates Biosynthesis	0	0.429	NaN	IPPK,IP6K2,PPIP5K2
Mevalonate Pathway I	0	0.333	NaN	MVD,IDI1,IDI2,HMGCR
Valine Degradation I	0	0.333	NaN	HIBCH,BCAT2,DLD,ACADSB,BCKDHB
Lysine Degradation II	0	0.4	NaN	AADAT,AASDHPPT
Superoxide Radicals Degradation	0	0.375	NaN	NQO1,CYGB,GPX7
D-myo-inositol (1,3,4)-trisphosphate Biosynthesis	0	0.421	NaN	SYNJ1,INPP5B,ITPKC,ITPKA,INPP5K,OCRL,PMPCA,PTEN
D-myo-inositol (3,4,5,6)-tetrakisphosphate Biosynthesis	0	0.393	NaN	PTPN2,PTPN13,NUDT9,EPHX2,PPFIBP2,PPP2R5B,PPFIA3,DUSP15,NT5C,NUDT14,PPM1K,PTPN12,PPP1R14B,OCRL,PTPRF,SACM1L,PTEN,CDC25B,SET,PPP1CC,PPP1R12A,PTPRO,DUSP10,PPP1R13B,INPP5B,PPM1F,ILKAP,DUSP12,PPP1CA,PTPRN,PPP3CA,WBP11,PPP1R8,FIG4,PAWR,PPP4R1,DUSP14,PLPP6,NUDT5,ITPK1,MTMR4,SYNJ1,PTPA,PPP2R3A,DUSP23,PPP2R5E,PTPN22,THTPA
Leucine Degradation I	0	0.444	NaN	BCAT2,HMGCLL1,MCCC1,ACADM
3-phosphoinositide Degradation	0	0.397	NaN	EPHX2,PPFIA3,PPFIBP2,PPP2R5B,NUDT14,DUSP15,PPP1R14B,PTEN,SACM1L,PTPRO,PPP1R13B,PPP1CA,DUSP12,PAWR,FIG4,PLPP6,INPP4A,ITPK1,MTMR4,PPP2R3A,PTPA,DUSP23,INPP5K,THTPA,PTPN2,PTPN13,NUDT9,PTPMT1,NT5C,PPM1K,OCRL,PTPN12,PTPRF,CDC25B,SET,PPP1CC,PPP1R12A,DUSP10,INPP5B,MTM1,PPM1F,ILKAP,PTPRN,PPP3CA,MTMR3,WBP11,PPP1R8,MTMR14,PPP4R1,DUSP14,NUDT5,SYNJ1,PPP2R5E,PTPN22
Phenylalanine Degradation IV (Mammalian, via Side Chain)	0	0.333	NaN	ALDH2,SMOX,ALDH3A2,SLC27A3
Bile Acid Biosynthesis, Neutral Pathway	0	0.25	NaN	AMACR,CYP7A1
Adenine and Adenosine Salvage III	0	0.4	NaN	ADAL,PNP
D-myo-inositol (1,4,5)-trisphosphate Degradation	0	0.444	NaN	INPP1,SYNJ1,IMPAD1,INPP5B,BPNT1,INPP5K,OCRL,PMPCA
3-phosphoinositide Biosynthesis	0	0.414	NaN	EPHX2,PPFIA3,PPP2R5B,PPFIBP2,PIP4K2B,DUSP15,NUDT14,PPP1R14B,SACM1L,PTEN,FGFR3,LCK,PTPRO,FGFR4,PPP1R13B,DUSP12,PPP1CA,FRS2,PDGFRB,FIG4,PAWR,PIK3R3,PLPP6,ITPK1,PIP5K1A,MTMR4,GAB1,PPP2R3A,PIP5K1C,PTPA,CDIPT,DUSP23,VAV1,PIK3CD,PIP4K2A,THTPA,PTPN2,PTPN13,NUDT9,NT5C,PPM1K,PTPN12,KLB,OCRL,PTPRF,CDC25B,SET,PPP1CC,PPP1R12A,DUSP10,INPP5B,PIK3C3,PDGFRA,PIP5KL1,PPM1F,ILKAP,ERBB2,PIK3R2,PTPRN,PI4KB,PPP3CA,WBP…
Œ≥-glutamyl Cycle	0	0.273	NaN	GGCT,ANPEP,GGT7
Heme Biosynthesis II	0	0.25	NaN	PPOX,ALAS1
Myo-inositol Biosynthesis	0	0.4	NaN	ISYNA1,IMPAD1
Tryptophan Degradation III (Eukaryotic)	0	0.294	NaN	HSD17B10,PARK7,HACD1,HSD17B4,HSD17B8
Geranylgeranyldiphosphate Biosynthesis	0	0.333	NaN	FDPS
Ketolysis	0	0.143	NaN	BDH2
Thiosulfate Disproportionation III (Rhodanese)	0	0.333	NaN	MPST
Salvage Pathways of Pyrimidine Ribonucleotides	0	0.434	NaN	MAP2K6,NME1,FAM20B,AK8,SGK1,CSNK1A1,CDK4,TTK,NME7,IRAK1,NME6,PAK1,AK1,CDK8,MAP2K2,CDK5,PRPF4B,PRKAA1,HIPK1,PYCR3,DAPK1,NME5,CDK7,UPP1,MAPK8,PLK1,PCK1,PKN1,NME3,AK5,GRK6,POMK,G6PC,MAP2K3,MAPK7,ACVR2A
Methylglyoxal Degradation III	0	0.3	NaN	AKR1A1,FAM213B,AKR1B1
Histamine Degradation	0	0.4	NaN	ALDH2,ALDH4A1,ALDH3A2,ALDH1A2,ALDH3A1,ALDH9A1
Melatonin Degradation II	0	0.333	NaN	SMOX
Chondroitin Sulfate Biosynthesis (Late Stages)	0	0.353	NaN	HS3ST3B1,HS6ST1,CHST1,SULT4A1,CHST7,CHPF,HS2ST1,CHST3,CHST10,CHST12,NDST1,SULT2B1
Salvage Pathways of Pyrimidine Deoxyribonucleotides	0	0.2	NaN	TK2
Adenosine Nucleotides Degradation II	0	0.429	NaN	NT5C3B,NT5C3A,ADAL,NT5M,PNP,NT5C
Superpathway of Melatonin Degradation	0	0.333	NaN	CYP1A1,UGT3A1,B4GAT1,CYP1B1,LARGE1,POR,EXT2,MPO,SULT4A1,SMOX,CYP3A5,B3GAT3,CYP51A1
Histidine Degradation VI	0	0.3	NaN	CYP26B1,CYP7B1,HAL
Glycoaminoglycan-protein Linkage Region Biosynthesis	0	0.429	NaN	B3GAT1,B3GAT3,B3GAT2
Oxidized GTP and dGTP Detoxification	0	0.333	NaN	DDX6
Citrulline-Nitric Oxide Cycle	0	0.2	NaN	ASL
Pregnenolone Biosynthesis	0	0.222	NaN	CYP26B1,CYP7B1
Acetone Degradation I (to Methylglyoxal)	0	0.286	NaN	POR,CYP1A1,FAM213B,CYP3A5,CYP51A1,CYP1B1
Rapoport-Luebering Glycolytic Shunt	0	0.25	NaN	PGAM1
NAD Biosynthesis III	0	0.25	NaN	NAMPT
Glucocorticoid Biosynthesis	0	0.375	NaN	CYP17A1,EBP,CYP21A2
L-cysteine Degradation I	0	0.25	NaN	CDO1
Mineralocorticoid Biosynthesis	0	0.286	NaN	EBP,CYP21A2
UDP-N-acetyl-D-galactosamine Biosynthesis II	0	0.4	NaN	GNPDA1,PGM3,GCK,UAP1
Fatty Acid Œ≤-oxidation I	0	0.44	NaN	HSD17B10,ACSL3,ECI2,ACSL4,SLC27A3,HSD17B4,ACADM,ECI1,ACAA2,SLC27A4,HSD17B8
Tyrosine Degradation I	0	0.25	NaN	TAT
Phenylalanine Degradation I (Aerobic)	0	0.333	NaN	PCBD1
Glutamate Degradation III (via 4-aminobutyrate)	0	0.4	NaN	GAD2,ALDH5A1
Aspartate Degradation II	0	0.333	NaN	MDH1,MDH2
Methionine Degradation I (to Homocysteine)	0	0.368	NaN	PRMT8,PRMT5,MAT2A,MRM2,EEF1AKMT1,NSUN4,PRMT1
Superpathway of Methionine Degradation	0	0.406	NaN	PCCB,CDO1,MRM2,PRMT1,PCCA,PRMT8,PRMT5,DLD,CTH,MAT2A,EEF1AKMT1,SUOX,NSUN4
Folate Polyglutamylation	0	0.4	NaN	SHMT1,SHMT2
Folate Transformations I	0	0.222	NaN	SHMT1,SHMT2
Superpathway of Geranylgeranyldiphosphate Biosynthesis I (via Mevalonate)	0	0.333	NaN	MVD,FDPS,IDI2,IDI1,HMGCR
GDP-mannose Biosynthesis	0	0.333	NaN	MPI,PMM2
S-adenosyl-L-methionine Biosynthesis	0	0.333	NaN	MAT2A
DNA damage-induced 14-3-3œÉ Signaling	0	0.444	NaN	TP53,CCNE1,AKT1,RAD17,AKT3,BRCA1,SFN,CCNB1
GŒ±i Signaling	0	0.387	-0.48	PRKACB,ADRA2B,RAF1,RALA,PTGER3,ADCY4,RACK1,GNB5,HRAS,RGS12,HRH3,PRKAG1,GNG7,OPRL1,GNB1,SHC1,CHRM2,GNG11,CNR2,HTR1E,MRAS,RGS14,ADORA1,GNG5,RALGDS,GNG4,SRC,GNAS,GRM8,GNG2,FPR2,RGS4,STAT3,GNG3,DRD2,GNG10,FPR1,GNAI2,ADCY9,PRKAR2B,ADCY1,GNB2,PRKACA,HTR1F,AGTR1,PRKAR1A
GŒ±s Signaling	0	0.429	0.164	PRKACB,HTR5A,HTR4,ADCY4,RACK1,GNB5,GNG7,PRKAG1,GNB1,GNG11,ADRB1,MAP2K2,DRD1,RYR3,CREB1,MRAS,ATF4,GNG5,PTGER4,GNG4,HTR6,SRC,CNGA4,GNAS,PTGIR,ADD2,CREBBP,GNG2,GNG3,CREB5,MC4R,GNG10,ADCY9,CNGB1,PRKAR2B,GPER1,RAPGEF2,VIPR1,ADCY1,ADD1,GNB2,PRKACA,PTGER2,ADORA2A,PRKAR1A
PEDF Signaling	0	0.435	1.333	RAF1,RELA,GDNF,BDNF,HRAS,KLB,TCF12,FGFR3,IKBKB,IKBKG,AKT1,PIK3C3,FGFR4,MRAS,AKT3,PIK3R2,CHUK,NFKBIB,FRS2,TP53,PPARG,PIK3C2A,RAC1,SERPINF1,ZEB1,NFKB2,MAPK12,PNPLA2,ROCK1,PIK3R3,BCL2L1,MAPK14,GAB1,PIK3CD,CFLAR,TCF7,CASP7
Regulation of Cellular Mechanics by Calpain Protease	0	0.404	0.277	ITGB1,SRC,PXN,CNGA4,ACTN2,ITGA2,CDK4,HRAS,CCND1,PTK2,RB1,CCNE1,CNGB1,CAPNS1,CAPN1,EZR,MRAS,CAPN7,ACTN1,CAPN10,CAPN3
Cysteine Biosynthesis III (mammalia)	0	0.381	NaN	PRMT8,PRMT5,CTH,MAT2A,MRM2,EEF1AKMT1,NSUN4,PRMT1
4-aminobutyrate Degradation I	0	0.333	NaN	ALDH5A1
N-acetylglucosamine Degradation I	0	0.333	NaN	GNPDA1
Agranulocyte Adhesion and Diapedesis	0	0.437	NaN	MYH9,MYL6,CLDN19,CXCL12,MMP13,CXCR1,CXCL9,CLDN6,MYH7B,MMP24,CXCL10,EZR,ACTG2,ACTA1,SELE,MYH14,ITGA6,RDX,MMP2,IL18,CCL4,CLDN23,PODXL2,SELP,MYH3,PECAM1,ACTG1,CD34,TNF,CD99,IL1A,ICAM1,CLDN15,MMP15,CCL22,MYH11,CCL5,ICAM2,CCL28,MMP11,ACTC1,MMP17,MMP19,ITGB1,CXCL11,TNFRSF1A,ACTB,ITGA2,CKLF,GLG1,SELPLG,GNAI2,CLDN1,CLDN2,CXCL2
Granulocyte Adhesion and Diapedesis	0	0.408	NaN	CLDN19,CXCL12,MMP13,CXCL9,CLDN6,MMP24,CXCL10,EZR,SELE,RDX,ITGA6,THY1,MMP2,CSF3,FPR1,IL18,CCL4,ITGAM,CLDN23,SELP,PECAM1,TNF,CD99,IL1A,ICAM1,CLDN15,MMP15,CCL22,SDC3,CCL5,HRH3,ICAM2,SDC2,CCL28,MMP11,MMP17,MMP19,ITGB1,CXCL11,SDC1,TNFRSF1A,ITGA2,CKLF,FPR2,GLG1,SELPLG,GNAI2,CLDN1,CLDN2,HRH4,CXCL2
Regulation of the Epithelial-Mesenchymal Transition Pathway	0	0.399	NaN	RAF1,JAK1,TGFBR1,WNT3,FZD3,HRAS,WNT16,WNT6,PARD6A,FGFR3,MAP2K2,FGF18,TGFB1,FGFR4,MRAS,FRS2,HMGA2,PDGFRB,SMAD2,NOTCH3,JAG2,FGF9,WNT9A,TYK2,SNAI1,MMP2,NFKB2,ZEB1,STAT3,TCF3,APC,FGF17,PIK3R3,CDH2,GAB1,APH1A,APH1B,MAP2K3,PIK3CD,JAG1,WNT1,MAP2K6,RELA,ID2,ADAM17,PSENEN,FGF2,TWIST1,HIF1A,KLB,FGF4,AKT1,PIK3C3,SMO,TGFB2,AKT3,PIK3R2,CTNNB1,FGF16,MAP2K7,PIK3C2A,ESRP2,WNT2B,DVL1,FGF1,NOTCH4,ZEB2,DVL3,RBPJ,FG…
UVA-Induced MAPK Signaling	0	0.448	1.234	PARP6,PDIA3,PARP2,HRAS,SMPD1,PLCH2,PARP9,KLB,PLCH1,FGFR3,TNKS,SMPD4,TIPARP,PIK3C3,FGFR4,RPS6KB2,MRAS,PLCB1,PARP11,RPS6KA2,PIK3R2,STAT1,FRS2,TP53,RPS6KB1,PARP16,PIK3C2A,PARP10,MAPK8,PARP8,PLCG1,MAPK12,SMPD2,PARP1,PIK3R3,BCL2L1,MAPK14,GAB1,PLCG2,MAPK10,PLCB3,PIK3CD,RPS6KA1
UVB-Induced MAPK Signaling	0	0.387	NaN	TP53,RPS6KB1,BAD,PIK3C2A,MAPK8,MAPK12,KLB,EIF4E,PRKCG,EIF4EBP1,PIK3R3,FGFR3,MAPK14,AKT1,H3F3A/H3F3B,PRKCI,GAB1,FGFR4,PIK3C3,MAPK10,PIK3CD,PIK3R2,PRKD3,FRS2
UVC-Induced MAPK Signaling	0	0.381	-0.5	TP53,SRC,RAF1,MAPK8,HRAS,SMPD1,MAPK12,SMPD2,PRKCG,PRKCI,MAPK14,MAP2K2,SMPD4,MAPK10,MRAS,PRKD3
PCP pathway	0	0.417	-0.218	PFN1,SDC1,WNT3,FZD3,VANGL1,WNT9A,DVL1,DAAM1,WNT2B,RAC1,MAPK8,CTHRC1,WNT16,WNT6,JUNB,SDC3,MAPK12,ROCK1,RSPO3,SDC2,MAPK10,SMO,PFN2,DVL3,WNT1
Wnt/Ca+ pathway	0	0.412	-0.218	RELA,FZD3,PDIA3,NFATC3,CREBBP,DVL1,PLCG1,NFKB2,NFATC4,PLCH2,CREB5,PLCH1,NFAT5,PLCG2,CREB1,SMO,PLCB1,ATF4,PLCB3,DVL3,PPP3CA
Parkinson's Signaling	0	0.438	NaN	UCHL1,SEPT5,MAPK14,PARK7,MAPK8,MAPK12,SNCA
Toll-like Receptor Signaling	0	0.418	0.894	ECSIT,MAP2K6,RELA,IL1A,TOLLIP,TICAM2,TAB2,TNFAIP3,IRAK1,IKBKB,IKBKG,UBA52,TRAF4,TLR3,CHUK,MAPK8,NFKB2,MAPK12,IL18,MAPK14,IL12B,CD14,MAP2K3,UBC,TIRAP,MAP4K4,TNF,IRAK4
EGF Signaling	0	0.433	1.3	RAF1,CSNK2A1,JAK1,HRAS,KLB,FGFR3,SHC1,AKT1,PIK3C3,FGFR4,AKT3,PIK3R2,CSNK2B,STAT1,FRS2,RPS6KB1,SRC,MAP2K7,PIK3C2A,ITPR2,MAPK8,PLCG1,STAT3,ITPR1,MAPK12,PIK3R3,MAPK14,GAB1,PIK3CD
ERK/MAPK Signaling	0	0.442	1.481	PRKACB,RAPGEF1,RAF1,YWHAH,BAD,PPP2R5B,HRAS,PPP1R14B,FGFR3,PTK2,PAK1,ELF3,MAP2K2,FGFR4,PLA2G5,MRAS,ATF4,PLA2G4F,PPP1CA,FRS2,YWHAB,CREBBP,YWHAZ,RAC1,PPP1R11,STAT3,CREB5,RAC3,ELF1,PIK3R3,DOCK1,PPP2CB,PPP2R1A,H3F3A/H3F3B,GAB1,PPP2R3A,PTPA,PLCG2,PPP2R2B,PRKACA,DUSP4,HSPB7,PIK3CD,RPS6KA1,RAP1B,PPP2R2A,DUSP6,CRK,KLB,BCAR1,PRKAG1,EIF4E,EIF4EBP1,ELF4,SHC1,PPP1CC,PPP1R12A,PIK3C3,CREB1,MKNK1,PPP2R5C,PPP2R2C…
Nitric Oxide Signaling in the Cardiovascular System	0	0.416	2.343	PRKACB,CAMK4,VEGFB,SLC7A1,KLB,ATP2A2,PRKAG1,FGFR3,HSP90B1,AKT1,CACNA1E,ADRB1,HSP90AB1,MAP2K2,PIK3C3,FGFR4,PRKAA1,AKT3,PIK3R2,PRKD3,FRS2,PDE2A,PIK3C2A,FLT1,GUCY1A1,ITPR2,FLT4,ATP2A3,CACNA1C,ITPR1,PRKCG,PIK3R3,CALM1 (includes others),PRKAR2B,PRKCI,GAB1,PDE1B,PRKACA,HSP90AA1,PIK3CD,KDR,PRKAR1A
Interferon Signaling	0	0.438	1.069	RELA,JAK1,PTPN2,PIAS1,TYK2,IFNGR2,IFI35,IFNGR1,BAX,IRF1,IFIT1,IFI6,STAT2,STAT1
IL-2 Signaling	0	0.365	0.894	RAF1,CSNK2A1,IL2RG,JAK1,PIK3C2A,MAPK8,HRAS,KLB,PIK3R3,FGFR3,SHC1,LCK,AKT1,GAB1,MAP2K2,FGFR4,PIK3C3,MRAS,AKT3,PIK3CD,CSNK2B,PIK3R2,FRS2
FGF Signaling	0	0.424	1	MAP2K6,RAF1,FGF2,HRAS,CRK,KLB,FGFR3,FGF4,AKT1,FGF18,FGFR4,PIK3C3,CREB1,ATF4,AKT3,PIK3R2,FRS2,FGF16,PIK3C2A,FGF9,CREBBP,RAC1,MAPK8,PLCG1,STAT3,ITPR1,MAPK12,CREB5,FGF1,PIK3R3,FGF17,MAPK14,GAB1,PIK3CD,MAP2K3,FGF22
JAK/Stat Signaling	0	0.42	0.686	RAF1,RELA,PIAS2,JAK1,PIAS1,HRAS,IL6,KLB,FGFR3,SHC1,AKT1,MAP2K2,PIK3C3,FGFR4,CISH,MRAS,AKT3,PIK3R2,STAT1,FRS2,CCKBR,STAT6,PIK3C2A,TYK2,STAT3,NFKB2,PIK3R3,PIAS3,BCL2L1,GAST,GAB1,CDKN1A,PIK3CD,STAT2
GABA Receptor Signaling	0	0.415	NaN	AP2M1,KCNN3,AP2A1,GNAS,ADCY4,GPHN,KCNN2,KCNH2,SLC6A13,GABRE,ALDH9A1,AP2S1,DNM1,ADCY9,NSF,GABRR2,KCNN1,GABRB3,GAD2,KCNQ2,AP1G2,UBA52,ADCY1,MRAS,GABARAP,UBC,ALDH5A1
Xenobiotic Metabolism Signaling	0	0.434	NaN	RAF1,MAF,HRAS,IL6,MAP3K4,ARNT,MAP3K10,SUMO1,KEAP1,ALDH3A1,PRKD3,FRS2,AHR,GSTK1,MED1,CREBBP,NFKB2,MAP3K12,HS3ST3B1,SULT4A1,GAB1,PTPA,PPP2R3A,PPP2R2B,MAP2K3,PIK3CD,MAPK7,RXRA,TNF,NDST1,GSTP1,MAP2K6,ALDH4A1,GSTM5,PPP2R2A,ABCC2,HS2ST1,HSP90AB1,PIK3C3,CHST3,CHST10,PIK3R2,NFE2L2,ALDH5A1,CAMK2B,ABCB1,CYP1A1,MAPK8,CYP1B1,PRKCG,SULT2B1,FTL,NCOR2,PPP2R5E,PPARGC1A,MAP3K11,PPP2R5B,FGFR3,HS6ST1,GSTM2,MAP2K2,C…
Antigen Presentation Pathway	0	0.345	NaN	NLRC5,PSMB9,PSMB5,HLA-A,HLA-DMA,PDIA3,HLA-B,CANX,CD74,HLA-E
B Cell Receptor Signaling	0	0.433	0.855	RAF1,MAP3K11,BAD,NFATC3,HRAS,MAP3K4,BCL6,PTEN,FGFR3,PTK2,IKBKB,MAP3K10,IKBKG,MAP2K2,FGFR4,PPP3R1,MRAS,ATF4,NFKBIB,FRS2,RPS6KB1,CFL1,MAP3K13,CREBBP,RAC1,NFKB2,MALT1,TCF3,CREB5,MAPK12,PIK3R3,MAP3K12,BCL2L1,GAB1,PLCG2,MAP2K3,VAV1,PIK3CD,INPP5K,BLNK,MAP2K6,RAP1B,RELA,CAMK4,POU2F2,FCGR2B,KLB,OCRL,SHC1,AKT1,NFAT5,PPP3CB,INPP5B,PIK3C3,CREB1,RPS6KB2,AKT3,PIK3R2,CHUK,PPP3CA,CAMK2B,MAP2K7,PIK3C2A,FCGR2A,CS…
Wnt/Œ≤-catenin Signaling	0	0.447	-1.286	CDKN2A,CSNK2A1,TGFBR1,WNT3,CSNK1G1,FZD3,TGFBR3,PPP2R5B,CSNK1A1,WNT16,WNT6,SOX13,CCND1,RARG,TGFB1,RARA,KREMEN2,TP53,AXIN2,APPL2,WNT9A,CREBBP,TCF3,APC,PPP2CB,PPP2R1A,CDH2,PPP2R3A,PTPA,PPP2R2B,GNAO1,TLE3,SOX8,WNT1,PPP2R2A,FRAT1,MARK2,LRP6,KREMEN1,SOX17,AKT1,UBA52,RARB,TGFB2,SMO,AKT3,PPP2R2C,PPP2R5C,CSNK2B,CTNNB1,ACVR1C,SOX5,SRC,LRP5,PPARD,CSNK1G3,WNT2B,HDAC1,DVL1,ACVR1,MDM2,APC2,TLE4,DVL3,SOX9,BTRC,…
Chemokine Signaling	0	0.349	-0.853	RAF1,SRC,CAMK4,CFL1,MAPK8,CXCL12,HRAS,PLCG1,CCL5,MAPK12,GNAI2,PTK2,CALM1 (includes others),MAPK14,CCL4,PPP1R12A,MAP2K2,PLCG2,MRAS,PLCB1,PLCB3,CAMK2B
Neurotrophin/TRK Signaling	0	0.427	0.378	MAP2K6,RAF1,BDNF,HRAS,KLB,FGFR3,SHC1,AKT1,MAP2K2,PIK3C3,FGFR4,NTRK1,CREB1,MRAS,ATF4,SORCS1,PIK3R2,FRS2,MAP2K7,PIK3C2A,SPRY1,CREBBP,MAPK8,PLCG1,CREB5,PIK3R3,NTRK2,GAB1,SPRY2,MAP2K3,PIK3CD,RPS6KA1
PPAR Signaling	0	0.412	0.686	RAF1,RELA,IL1A,HRAS,NR2F1,IKBKB,SHC1,IKBKG,HSP90B1,MAP2K2,HSP90AB1,PDGFRA,MRAS,NCOR1,CHUK,NFKBIB,PDGFRB,PPARG,PPARD,MED1,TNFRSF1A,CREBBP,NR1H3,SNW1,NFKB2,IL18,NCOA1,HSP90AA1,NCOR2,INSR,PTGS2,RXRA,TNF,MAP4K4,PPARGC1A
cAMP-mediated signaling	0	0.373	2.018	ADRA2B,PRKACB,RAF1,PDE6G,GRK2,ADCY4,PDE12,CHRM2,MAP2K2,CNR2,HTR1E,PPP3R1,TDP2,ATF4,RGS14,PDE6B,PDE2A,GRM8,CREBBP,RGS4,STAT3,CREB5,DRD2,MC4R,FPR1,PDE8A,ADCY9,AKAP13,CNGB1,PKIB,PDE1B,CREM,GNAO1,PRKACA,DUSP4,RPS6KA1,PTGER2,GNAL,AGTR1,PDE6D,PKIG,CAMK4,HTR4,AKAP8,HTR5A,PTGER3,DUSP6,RGS12,AKAP7,HRH3,MPPE1,OPRL1,ADRB1,DRD1,PPP3CB,CREB1,PDE4D,ADORA1,PTGER4,PPP3CA,CAMK2B,SRC,HTR6,CNGA4,PTGIR,GNAS,PDE9A,FP…
p38 MAPK Signaling	0	0.392	1.257	MAP2K6,IL1A,TGFBR1,DDIT3,HMGN1,TAB2,IRAK1,CDC25B,TRADD,TGFB1,DUSP10,MKNK1,PLA2G5,CREB1,TGFB2,RPS6KB2,ATF4,PLA2G4F,RPS6KA2,STAT1,TP53,RPS6KB1,MAPKAPK3,TNFRSF1A,CREBBP,PLA2G4C,MKNK2,MAPK12,CREB5,DAXX,IL18,MAPK14,MAX,H3F3A/H3F3B,MAPT,HSPB7,MAP2K3,RPS6KA1,TNF,IRAK4
TGF-Œ≤ Signaling	0	0.39	0.557	MAP2K6,RAF1,TGFBR1,BMP4,HRAS,SMAD5,TLX2,MAP2K2,TGFB1,TGFB2,MRAS,SERPINE1,SMAD1,ACVR1C,RUNX3,SMAD2,CREBBP,HDAC1,ACVR1,SMAD6,SMAD7,MAPK8,MAPK12,INHBB,IRF7,MAPK14,RNF111,BMP7,MAP2K3,SMURF2,ACVR2A,PMEPA1
VEGF Signaling	0	0.448	0.973	RAF1,BAD,VEGFB,HRAS,HIF1A,KLB,ELAVL1,ARNT,FGFR3,PTK2,SHC1,EIF1,AKT1,MAP2K2,PIK3C3,FGFR4,MRAS,AKT3,PIK3R2,ACTG2,FRS2,ACTC1,ACTA1,ACTN1,SRC,PXN,PIK3C2A,YWHAE,FLT1,ACTB,ACTN2,FLT4,PLCG1,ROCK1,PIK3R3,BCL2L1,GAB1,PLCG2,EIF2B5,PIK3CD,SFN,KDR,ACTG1
T Cell Receptor Signaling	0	0.429	NaN	CD247,RAF1,RELA,CAMK4,NFATC3,CD4,HRAS,KLB,FGFR3,IKBKB,IKBKG,LCK,NFAT5,MAP2K2,PPP3CB,PPP3R1,PIK3C3,FGFR4,MRAS,PIK3R2,CHUK,FRS2,PPP3CA,ITK,PIK3C2A,CSK,MAPK8,RAC1,PLCG1,MALT1,NFATC4,NFKB2,PIK3R3,CALM1 (includes others),SHB,GAB1,LAT,PIK3CD,VAV1
G-Protein Coupled Receptor Signaling	0	0.363	NaN	ADRA2B,PRKACB,RAF1,PDE6G,GRK2,ADCY4,PDE12,HRAS,FGFR3,CHRM2,IKBKB,IKBKG,MAP2K2,FGFR4,HTR1E,CNR2,MRAS,TDP2,PLCB1,ATF4,RGS14,NFKBIB,FRS2,PDE6B,PDE2A,GRM8,CREBBP,RGS4,NFKB2,STAT3,DRD2,CREB5,MC4R,FPR1,PDE8A,PIK3R3,ADCY9,GAB1,PDE1B,GNAO1,PRKACA,PLCB3,DUSP4,PIK3CD,RPS6KA1,PTGER2,GNAL,AGTR1,PDE6D,RELA,CAMK4,HTR5A,HTR4,PTGER3,DUSP6,GNA11,RGS12,KLB,AVPR1A,HRH3,PRKAG1,MPPE1,OPRL1,SYNGAP1,SHC1,AKT1,ADRB1,DRD…
IL-6 Signaling	0	0.367	0.457	IL6ST,MAP2K6,RAF1,RELA,IL1A,CSNK2A1,HRAS,IL6,KLB,FGFR3,IKBKB,SHC1,IKBKG,AKT1,MAP2K2,PIK3C3,FGFR4,MRAS,AKT3,PIK3R2,CSNK2B,CHUK,NFKBIB,FRS2,ABCB1,MAP2K7,PIK3C2A,TNFRSF1A,IL6R,MAPK8,STAT3,NFKB2,MAPK12,PIK3R3,IL18,MAPK14,GAB1,MAPK10,CD14,PIK3CD,HSPB7,MAP2K3,TNF,MAP4K4
PDGF Signaling	0	0.391	0.686	RAF1,CSNK2A1,JAK1,SPHK2,HRAS,CRK,OCRL,KLB,FGFR3,SHC1,MAP2K2,PIK3C3,FGFR4,INPP5B,PDGFRA,SPHK1,MRAS,PIK3R2,CSNK2B,STAT1,FRS2,PDGFRB,SRC,PIK3C2A,TYK2,MAPK8,PLCG1,STAT3,PIK3R3,GAB1,SYNJ1,PLCG2,PIK3CD,INPP5K
GPCR-Mediated Nutrient Sensing in Enteroendocrine Cells	0	0.44	NaN	PRKACB,PDIA3,ADCY4,GNA11,PLCH2,GNG7,PLCH1,PRKAG1,GNG11,PLCB1,GNG5,PRKD3,GNG4,GNAS,FFAR4,ITPR2,GNG2,PLCG1,ITPR1,GNG3,PRKCG,GNG10,GNAI2,ADCY9,GAST,PRKAR2B,PRKCI,GPBAR1,PLCG2,ADCY1,PRKACA,PLCB3,PRKAR1A
Gustation Pathway	0	0.371	NaN	PRKACB,PDE6G,ASIC2,PDE12,ADCY4,GNG7,PRKAG1,MPPE1,GNB1,SCNN1A,GNG11,TDP2,PDE4D,GNG5,P2RX2,PDE6B,PDE2A,PDE9A,ITPR2,GNG2,P2RX5,ITPR1,PDE8A,ADCY9,SCNN1G,PRKAR2B,ADCY1,PDE1B,ASIC1,PRKACA,P2RY1,PDE6D,PRKAR1A
Phagosome Formation	0	0.398	NaN	PDIA3,RHOT2,PLA2R1,FCGR2B,PLCH2,FCGR1A,KLB,PLCH1,FGFR3,RHOG,RHOT1,PIK3C3,FGFR4,RHOU,PLCB1,PIK3R2,TLR3,RHOF,PRKD3,FRS2,FCER2,ITGB1,PIK3C2A,MRC2,RHOC,FCGR2A,ITGA2,PLCG1,PRKCG,PIK3R3,RHOQ,PRKCI,GAB1,SCARA3,RND3,PLCG2,FCER1G,PLCB3,PIK3CD
Macropinocytosis Signaling	0	0.321	1.091	ITGB1,SRC,PIK3C2A,RAC1,HRAS,PLCG1,RAB34,KLB,PRKCG,PIK3R3,FGFR3,PAK1,PRKCI,GAB1,FGFR4,PIK3C3,PLCG2,MRAS,CD14,PIK3CD,PIK3R2,ITGB4,FRS2,PRKD3,ITGB5
Inflammasome pathway	0	0.222	0	IL18,PYCARD,CTSB,NFKB2
Cancer Drug Resistance By Drug Efflux	0	0.347	NaN	TP53,FOXO4,RAF1,ABCB1,ABCC2,HRAS,MDM2,PTEN,PIK3R3,AKT1,MAP2K2,ABCC1,MRAS,AKT3,PIK3CD,PIK3R2,PTGS2
Th1 and Th2 Activation Pathway	0	0.404	NaN	CD247,TGFBR1,JAK1,NFATC3,CD4,TGFBR3,MAF,HLA-B,IL6,TBX21,SPI1,FGFR3,TGFB1,FGFR4,IL9,FRS2,ICOSLG/LOC102723996,STAT6,IL2RG,DLL1,NOTCH3,JAG2,IL6R,TYK2,IFNGR1,STAT3,IRF1,PIK3R3,IL18,GAB1,APH1A,APH1B,PIK3CD,VAV1,JAG1,MAP2K6,TNFSF4,ICAM1,PSENEN,HLA-A,CXCR3,LGALS9,KLB,IL25,HLA-DMA,PIK3C3,PIK3R2,STAT1,ACVR1C,RUNX3,PIK3C2A,ACVR1,IFNGR2,NFATC4,NOTCH4,CD80,IL12B,LTA,GATA3,ACVR2A,PSEN1
Th1 Pathway	0	0.422	2.655	MAP2K6,CD247,JAK1,ICAM1,PSENEN,NFATC3,HLA-A,CD4,HLA-B,LGALS9,CXCR3,IL6,TBX21,KLB,FGFR3,HLA-DMA,PIK3C3,FGFR4,PIK3R2,STAT1,FRS2,ICOSLG/LOC102723996,RUNX3,DLL1,NOTCH3,PIK3C2A,IL6R,TYK2,IFNGR2,IFNGR1,STAT3,NFATC4,IRF1,PIK3R3,NOTCH4,IL18,GAB1,CD80,IL12B,APH1A,LTA,APH1B,PIK3CD,VAV1,GATA3,PSEN1
Th2 Pathway	0	0.382	0.926	CD247,TNFSF4,TGFBR1,JAK1,ICAM1,PSENEN,HLA-A,CD4,TGFBR3,MAF,HLA-B,TBX21,SPI1,KLB,IL25,FGFR3,HLA-DMA,TGFB1,PIK3C3,FGFR4,IL9,PIK3R2,FRS2,ACVR1C,ICOSLG/LOC102723996,STAT6,RUNX3,IL2RG,DLL1,JAG2,NOTCH3,PIK3C2A,TYK2,ACVR1,PIK3R3,NOTCH4,GAB1,CD80,IL12B,APH1A,APH1B,PIK3CD,VAV1,GATA3,JAG1,ACVR2A,PSEN1
Osteoarthritis Pathway	0	0.371	0.384	SIK3,TGFBR1,PRKAB2,FZD3,WNT16,MMP13,ACVRL1,FGFR3,CTNNA2,ELF3,FGF18,TGFB1,MTF1,PRKAA1,ATF4,SMAD1,CASP10,SMAD2,SPP1,H19,PTCH1,CREBBP,COL2A1,RAC1,ANXA2,NFKB2,TCF3,CREB5,HDAC3,CASP2,JAG1,HTRA1,TNF,RELA,FGF2,CTNNA1,ADIPOQ,VEGFB,HIF1A,SMAD5,OCRL,PRKAG1,GLI3,DDR2,ANXA5,CREB1,SPHK1,SMO,NAMPT,CHUK,CTNNB1,PPARG,ITGB1,EPAS1,TNFRSF1A,PPARD,ITGA2,SMAD6,SMAD7,GREM1,HKR1,SOX9,RBPJ,DKK1,PTGS2,GLI1,LRP1,CASP7,PPA…
GM-CSF Signaling	0	0.394	0.2	RUNX1,RAF1,RACK1,HRAS,CCND1,KLB,FGFR3,SHC1,AKT1,PPP3CB,MAP2K2,FGFR4,PIK3C3,PPP3R1,CISH,MRAS,AKT3,PIK3R2,STAT1,FRS2,PPP3CA,CAMK2B,PIK3C2A,STAT3,PIK3R3,BCL2L1,GAB1,PIK3CD

## Sheet: KOS 12 hpi - pathways
Supplementary Table 3 (tab #3). Host neuronal pathways significantly regulated by infection with HSV-1 KOS at 12 hpi.
Ingenuity Canonical Pathways	-log(p-value)	Ratio	z-score	Molecules
Remodeling of Epithelial Adherens Junctions	4.89	0.508	1.604	TUBA1B,NME1,ARPC5,TUBB,IQGAP1,MAPRE2,CTNNA2,ACTR3,ARPC3,TUBB4A,ACTG2,VCL,ACTC1,ACTA1,DNM2,ACTN1,SRC,TUBB3,ARPC5L,TUBB4B,ACTN2,TUBA4A,RAB7A,DNM3,APC,CDH1,TUBA1A,TUBB6,ARPC2,DNM1L,CTNND1
Protein Ubiquitination Pathway	3.19	0.344	NaN	FZR1,USP45,HSPA14,UBE3B,HLA-B,FBXW7,ELOC,PSMC5,HSPA4,USP8,DNAJC28,USP7,SACS,USP10,SUGT1,USP40,ANAPC11,PSMC2,USP28,PSMA6,UBE4B,USP38,DNAJC27,USP9X,PSMD6,DNAJC2,SKP2,PSMD11,ANAPC4,PSMB7,UBE2L3,UBR1,PSMA5,BAP1,PSMA4,HSP90AA1,PSMD1,DNAJB6,UBE2J2,PSMB3,USP24,USP12,HLA-A,USP53,UBE2N,PSMD9,HSPA6,UBE2Z,UBE2W,CDC23,DNAJA1,USP39,HSP90B1,USP13,USP47,HSPE1,USP16,PSMA3,PSMD14,AMFR,IFNG,NEDD4,HSPH1,USP30,DNAJC…
Cell Cycle: G2/M DNA Damage Checkpoint Regulation	2.85	0.458	-0.655	TP53,CDKN2A,YWHAH,YWHAE,YWHAB,WEE1,CDK7,PLK1,MDM2,AURKA,SKP2,CHEK1,CCNB1,MDM4,GADD45A,CDKN1A,PKMYT1,BTRC,BORA,RPS6KA1,SFN,CHEK2
Epithelial Adherens Junction Signaling	2.85	0.372	NaN	MYH4,TUBA1B,MYH9,MYL6,TGFBR3,ARPC5,MYH11,IQGAP1,TUBB,MYH7B,CTNNA2,AGGF1,ACTR3,SORBS1,TGFB2,MRAS,ARPC3,AKT3,TUBB4A,JUP,ACTG2,VCL,ACTC1,ACTN1,FARP2,ACTA1,SRC,TUBB3,DLL1,ARPC5L,TUBB4B,MYH14,ACTN2,SNAI1,TUBA4A,ACVR1,TCF7L1,APC,FGF1,CDH1,TUBA1A,TUBB6,RHOA,ARPC2,MYH3,CLINT1,ACVR2A,CTNND1
GADD45 Signaling	2.63	0.579	NaN	TP53,CCND2,GADD45B,CCND3,GADD45A,GADD45G,CDKN1A,MAP3K4,CCND1,CDK2,CCNB1
p53 Signaling	2.35	0.367	0.962	CDKN2A,GADD45B,GADD45G,PLAGL1,PIAS1,ST13,KLB,CCND1,CHEK1,CCNG1,FGFR3,SCO2,RB1,BBC3,JUN,GADD45A,STAG1,PIK3C3,FGFR4,ADGRB1,AKT3,SERPINB5,TRIM29,FRS2,CHEK2,TP53,WT1,PMAIP1,TP63,MED1,APAF1,MDM2,PIK3R3,MDM4,MAPK14,CCND2,CDKN1A,GNL3,SFN,CDK2
tRNA Charging	2.19	0.447	NaN	CARS,RARS2,CARS2,HARS,LARS2,DARS2,MARS,EPRS,FARSA,QARS,LARS,TARS2,RARS,YARS,EARS2,AARS,SARS
Estrogen Receptor Signaling	2.19	0.355	NaN	MED13,POLR2D,MED23,CCNC,GTF2F2,POLR2B,NR3C1,PGR,GTF2B,DDX5,POLR2A,CDK8,MED17,PCK2,MED15,MED21,MRAS,IGFBP1,TAF2,POLR2L,TAF12,SRC,CCNH,MED1,CDK7,TAF5L,TBP,HNRNPD,GTF2F1,PCK1,TAF7L,MED27,TAF4B,POLR2G,HDAC3,GTF2H4,GTF2E1,TRRAP,ERCC3,NCOA1,GTF2H1,ESR1,TAF15
Assembly of RNA Polymerase II Complex	2.19	0.426	NaN	TAF12,CCNH,POLR2D,TAF5L,CDK7,TBP,GTF2F1,POLR2B,TAF7L,POLR2G,TAF4B,GTF2B,POLR2A,GTF2H4,GTF2E1,ERCC3,GTF2H1,TAF2,POLR2L,TAF15
Differential Regulation of Cytokine Production in Intestinal Epithelial Cells by IL-17A and IL-17F	2.12	0.562	NaN	IFNG,IL1A,CCL4,IL10,IL9,CCL5,CSF3,IL17F,TNF
Androgen Signaling	2.07	0.358	0.832	POLR2D,GNA11,GNB5,POLR2B,NFKB1,CCND1,NCOA4,GNB1,HSPA4,GTF2B,POLR2A,AR,JUN,MRAS,TAF2,POLR2L,SRC,CCNH,GNAS,SHBG,CDK7,GNG2,GNAQ,TBP,GTF2F1,GNAZ,PRKCG,POLR2G,CALM1 (includes others),GTF2H4,GTF2E1,ERCC3,NCOA1,GNB2,PRKACA,HSP90AA1,GTF2H1,GNAL
Pathogenesis of Multiple Sclerosis	2	0.667	NaN	CXCL10,CXCL11,CCL4,CXCR3,CCL5,CXCL9
Role of BRCA1 in DNA Damage Response	1.8	0.37	2.138	PBRM1,ARID1A,BARD1,UIMC1,CHEK1,RAD51,RB1,GADD45A,SMARCB1,SMARCC2,STAT1,CHEK2,TP53,IFNG,RBL2,E2F4,PLK1,RFC1,RFC5,FANCL,RFC4,SMARCA2,CDKN1A,MSH6,BABAM1,BABAM2,FANCA
Sumoylation Pathway	1.8	0.355	0.522	GDI1,PIAS1,RHOT2,NFKB1,NR3C1,TDG,JUN,NFKBIA,AR,SP3,RHOT1,SUMO1,SENP3,SENP5,TP53,RHOC,GDI2,SENP7,MDM2,RFC1,SENP2,RFC5,XIAP,ARHGDIB,DAXX,RNF4,CDH1,RHOQ,RFC4,RND3,SENP6,RHOA,ARHGDIA
Mitotic Roles of Polo-Like Kinase	1.71	0.377	1.508	FZR1,PPP2R2A,WEE1,PRC1,PLK1,CDC23,ANAPC7,CCNB1,PPP2CB,ANAPC4,PPP2R1A,HSP90B1,PLK5,PTPA,PPP2R3A,CAPN1,PLK2,PKMYT1,HSP90AA1,PPP2R5C,ANAPC11,CHEK2,CDC27
ILK Signaling	1.65	0.32	2.774	MYH4,MYH9,MYL6,RICTOR,CCND1,MYH7B,PTK2,FGFR3,FGFR4,ACTG2,ITGB4,TMSB10/TMSB4X,FRS2,TESK1,DSP,ACTA1,MYH14,SNAI1,FERMT2,CREB3L4,ATF2,PIK3R3,PPP2CB,CDH1,PPP2R1A,RHOQ,RND3,PTPA,PPP2R3A,RHOA,MYH3,TNF,FLNB,PPP2R2A,RHOT2,MYH11,NFKB1,KLB,JUN,PPP1R12A,RHOT1,FLNA,PIK3C3,AKT3,PPP2R5C,ILKAP,VCL,ACTC1,ACTN1,NACA,ITGB1,PXN,RHOC,ACTN2,LIMS1,PTGS2
Agranulocyte Adhesion and Diapedesis	1.65	0.333	NaN	MYH4,IL1A,MYH9,ICAM1,MYL6,MMP3,CLDN19,MMP15,CXCL12,MMP13,CCL22,SDC4,CXCR1,CCL5,MYH11,CXCL9,MYH7B,CXCL10,ICAM2,EZR,CCL28,MMP11,ACTG2,ACTC1,MMP17,ACTA1,MMP19,ITGB1,SELE,CXCL11,MYH14,MMP2,SELPLG,IL18,PODXL2,CCL4,SELP,MYH3,PECAM1,CLDN2,CXCL2,TNF
Glucocorticoid Receptor Signaling	1.63	0.306	NaN	CD247,POLR2D,JAK1,YWHAH,HSPA14,PRKAB2,NFATC3,SGK1,POMC,TSC22D3,PGR,IL1R2,FGFR3,HSPA4,FGFR4,SUMO1,SMARCB1,MRAS,SMARCC2,FRS2,POLR2L,SELE,MED1,CDK7,TBP,GTF2F1,TAT,PCK1,TAF4B,PIK3R3,SMARCA2,ERCC3,PRKACA,NCOA1,HSP90AA1,GTF2H1,NR3C2,TNF,ESR1,PBRM1,ICAM1,ARID1A,POU2F2,GTF2F2,HSPA6,POLR2B,CCL5,NFKB1,KLB,NR3C1,GTF2B,HSP90B1,POLR2A,NFKBIA,AR,JUN,NFAT5,PCK2,PIK3C3,ANXA1,TGFB2,AKT3,FKBP5,STAT1,TAF2,TAF12,IFN…
Hereditary Breast Cancer Signaling	1.61	0.328	NaN	PBRM1,NPM1,GADD45B,POLR2D,ARID1A,GADD45G,BARD1,POLR2B,KLB,CCND1,CHEK1,RAD51,FGFR3,RB1,POLR2A,GADD45A,PIK3C3,HDAC11,FGFR4,XPC,HDAC7,SMARCB1,MRAS,AKT3,SMARCC2,FRS2,CHEK2,POLR2L,TP53,WEE1,RFC1,RFC5,FANCL,CCNB1,PIK3R3,POLR2G,PALB2,HDAC3,RFC4,SMARCA2,CDKN1A,MSH6,UBC,SFN,FANCA
Cholesterol Biosynthesis I	1.61	0.538	NaN	SQLE,FDFT1,DHCR7,HSD17B7,TM7SF2,SC5D,LBR
Cholesterol Biosynthesis II (via 24,25-dihydrolanosterol)	1.61	0.538	NaN	SQLE,FDFT1,DHCR7,HSD17B7,TM7SF2,SC5D,LBR
Cholesterol Biosynthesis III (via Desmosterol)	1.61	0.538	NaN	SQLE,FDFT1,DHCR7,HSD17B7,TM7SF2,SC5D,LBR
Retinoic acid Mediated Apoptosis Signaling	1.59	0.395	3.051	PARP6,IFNG,PARP2,APAF1,TNFSF10,PARP8,TNFRSF10D,PARP12,PARP3,CRABP1,IRF1,RXRG,TIPARP,RARB,DAP3,CRABP2,RXRA
VDR/RXR Activation	1.54	0.356	2.53	WT1,IFNG,TNFSF11,CSNK2A1,SPP1,CYP24A1,CCNC,PPARD,MED1,IGFBP5,CCL5,PSMC5,PRKCG,CXCL10,RXRG,GTF2B,YY1,GADD45A,CDKN1A,MXD1,HOXA10,NCOA1,TGFB2,CD14,IGFBP1,RXRA
Role of JAK1, JAK2 and TYK2 in Interferon Signaling	1.54	0.474	1.342	IFNG,JAK1,PTPN2,TYK2,IFNGR1,STAT2,CGA,NFKB1,STAT1
Oxidative Phosphorylation	1.52	0.34	NaN	NDUFA9,ATP5F1D,COX6A1,COX6C,COX5B,ATP5MG,NDUFB8,MT-CO2,NDUFA1,ATP5F1E,NDUFB3,NDUFA5,NDUFB9,ATP5MF,NDUFA10,ATP5PB,ATP5MC3,COX4I1,ATP5MC2,NDUFS7,COX7C,COX7A2L,MT-ND4,NDUFB1,NDUFS5,MT-ND5,ATP5F1B,COX5A,COX7A2,SDHD,NDUFA3,MT-ND3,NDUFB2
Chondroitin Sulfate Degradation (Metazoa)	1.46	0.545	NaN	HYAL3,HYAL2,OGA,HEXB,HEXA,ARSB
Sphingomyelin Metabolism	1.42	0.667	NaN	SMPD4,SGMS2,SMPD1,SGMS1
Differential Regulation of Cytokine Production in Macrophages and T Helper Cells by IL-17A and IL-17F	1.41	0.5	NaN	CCL4,IL10,IL9,CCL5,CSF3,IL17F,TNF
Aryl Hydrocarbon Receptor Signaling	1.4	0.323	0.557	CDKN2A,IL1A,GSTM5,NFKB1,CCND1,ARNT,CHEK1,CTSD,RB1,HSP90B1,JUN,GSTM2,CCND3,ALDH3A2,RARB,TGFB2,ALDH3A1,AHR,CHEK2,TP53,SRC,RBL2,TFDP1,MED1,NQO1,APAF1,ALDH8A1,SLC35A2,MDM2,RXRG,CCND2,ALDH1A2,CDKN1A,HSP90AA1,ALDH3B1,DHFR,RXRA,TNF,ESR1,MGST3,CDK2
Bladder Cancer Signaling	1.33	0.342	NaN	TP53,CDKN2A,FGF16,DAPK1,TFDP1,MMP3,FGF9,MMP15,MMP13,MDM2,MMP2,CCND1,FGF1,FGF17,FGFR3,FGF4,RB1,CDH1,FGF18,CDKN1A,MRAS,MMP11,ERBB2,MMP17,RASSF1,MMP19
Cyclins and Cell Cycle Regulation	1.33	0.342	-1.091	CDKN2A,PPP2R2A,CCND1,RB1,CCND3,HDAC11,HDAC7,TGFB2,PPP2R5C,TP53,CCNH,E2F4,TFDP1,CDK7,WEE1,CCNB1,SKP2,PPP2CB,PPP2R1A,CCND2,HDAC3,PTPA,PPP2R3A,CDKN1A,BTRC,CDK2
Trans, trans-farnesyl Diphosphate Biosynthesis	1.29	0.75	NaN	FDPS,IDI1,IDI2
Superpathway of Cholesterol Biosynthesis	1.27	0.407	NaN	FDPS,SQLE,FDFT1,DHCR7,IDI1,IDI2,HSD17B7,HMGCR,TM7SF2,SC5D,LBR
Role of p14/p19ARF in Tumor Suppression	1.26	0.375	-1.387	CDKN2A,TP53,NPM1,NPM3,TTF1,MDM2,KLB,FGFR3,PIK3R3,RB1,PIK3C3,FGFR4,SENP3,FRS2,POLR3D
Germ Cell-Sertoli Cell Junction Signaling	1.21	0.308	NaN	TUBA1B,RHOT2,MAP3K4,IQGAP1,TUBB,KLB,BCAR1,FGFR3,PTK2,PAK1,CTNNA2,AGGF1,SORBS1,RHOT1,PIK3C3,FGFR4,TGFB2,MRAS,TUBB4A,JUP,ACTG2,VCL,FRS2,ACTC1,ACTN1,ACTA1,ITGB1,SRC,TUBB3,PXN,PAK4,TJP1,RHOC,TUBB4B,MAP3K13,ACTN2,TUBA4A,PIK3R3,CDH1,MAPK14,RHOQ,TUBA1A,TUBB6,RND3,RHOA,CLINT1,TNF,CTNND1
Ephrin B Signaling	1.21	0.338	1.941	PXN,GNAS,RGS3,ITSN1,EPHB2,GNG2,GNA11,GNB5,GNAQ,CXCL12,GNAZ,HNRNPK,GNB1,ROCK2,PTK2,ROCK1,PAK1,RHOA,MRAS,GNB2,ITSN2,VAV1,EFNB3,GNAL
Epoxysqualene Biosynthesis	1.2	1	NaN	FDFT1,SQLE
All-trans-decaprenyl Diphosphate Biosynthesis	1.2	1	NaN	PDSS1,PDSS2
Palmitate Biosynthesis I (Animals)	1.2	1	NaN	OXSM,FASN
L-glutamine Biosynthesis II (tRNA-dependent)	1.2	1	NaN	GATB,QRSL1
Fatty Acid Biosynthesis Initiation II	1.2	1	NaN	OXSM,FASN
Phosphatidylcholine Biosynthesis I	1.15	0.571	NaN	CEPT1,PCYT1B,CHKB,PCYT1A
IL-4 Signaling	1.14	0.329	NaN	RPS6KB1,IL2RG,IRF4,JAK1,NFATC3,HLA-A,TYK2,HLA-B,NFATC4,NR3C1,KLB,PIK3R3,FGFR3,NFAT5,SYNJ1,INPP5B,FGFR4,PIK3C3,HLA-DRA,RPS6KB2,MRAS,AKT3,NR3C2,INPP5K,FRS2,FCER2
Role of CHK Proteins in Cell Cycle Checkpoint Control	1.13	0.345	1.069	TP53,E2F4,PPP2R2A,PLK1,RFC1,RFC5,CHEK1,PPP2CB,PPP2R1A,RFC4,PPP2R3A,PTPA,RAD17,CDKN1A,CLSPN,PPP2R5C,TLK2,CHEK2,CDK2
HIPPO signaling	1.12	0.325	-0.229	YWHAH,PPP2R2A,WWTR1,DLG2,SMAD5,STK4,PPP1CC,PPP1R12A,PPP2R5C,MOB1A,PPP1CA,TEAD2,RASSF1,YWHAE,YWHAB,PPP1R11,SKP2,ITCH,PPP2CB,PPP2R1A,PTPA,PPP2R3A,BTRC,TAZ,SFN,PATJ,CRB1
Nucleotide Excision Repair Pathway	1.12	0.371	NaN	POLR2G,CCNH,POLR2A,POLR2D,GTF2H4,ERCC3,CDK7,XPC,ERCC8,GTF2H1,POLR2B,ERCC5,POLR2L
nNOS Signaling in Skeletal Muscle Cells	1.09	0.462	NaN	SNTB2,CALM1 (includes others),RYR3,RYR2,DMD,DAG1
RhoGDI Signaling	1.09	0.302	-1.897	GDI1,MYL6,ARHGEF7,GNA11,ARPC5,RHOT2,GNB5,GNB1,ROCK2,PAK1,ACTR3,PPP1R12A,RHOT1,EZR,MRAS,ARPC3,PIP5KL1,ARHGEF2,ACTG2,ACTC1,ACTA1,ITGB1,SRC,ARHGEF4,PAK4,GNAS,RHOC,ARPC5L,MYLPF,GNG2,GDI2,GNAQ,ARHGAP4,GNAZ,ARHGDIB,ROCK1,PIP5K1A,CDH1,RHOQ,RND3,RHOA,ARPC2,CDH10,GNB2,ARHGDIA,ARHGEF18,ESR1,GNAL
Th1 Pathway	1.06	0.312	3.657	CD247,JAK1,ICAM1,NFATC3,KLRD1,HLA-A,IL12RB1,HLA-B,LGALS9,CXCR3,NFKB1,TBX21,KLB,FGFR3,PIK3C3,FGFR4,HLA-DRA,STAT1,FRS2,RUNX3,IFNG,DLL1,TNFSF11,IL10,IL6R,TYK2,IFNGR1,NFATC4,IRF1,PIK3R3,IL18,LTA,APH1B,VAV1
Thyroid Cancer Signaling	1.06	0.359	NaN	PPARG,TP53,NTF3,GDNF,CXCL12,TCF7L1,CCND1,RXRG,CDH1,NTRK2,NTRK1,MRAS,RXRA,RET
Semaphorin Signaling in Neurons	1	0.34	NaN	ITGB1,PAK4,RND1,DPYSL3,RHOC,DPYSL4,RHOT2,ROCK1,PTK2,ROCK2,CRMP1,PAK1,SEMA4D,RHOQ,RND3,RHOT1,RHOA
Granulocyte Adhesion and Diapedesis	0.991	0.304	NaN	IL1A,ICAM1,MMP3,CLDN19,MMP15,CXCL12,MMP13,CCL22,SDC3,CCL5,SDC4,CXCL9,HRH3,CXCL10,IL1R2,ICAM2,SDC2,EZR,CCL28,MMP11,MMP17,MMP19,ITGB1,SELE,CXCL11,FPR2,THY1,MMP2,CSF3,SELPLG,IL18,ITGAM,CCL4,SELP,PECAM1,CLDN2,CXCL2,TNF
Serotonin and Melatonin Biosynthesis	0.983	0.6	NaN	TPH1,TPH2,ASMT
UDP-N-acetyl-D-glucosamine Biosynthesis II	0.983	0.6	NaN	PGM3,UAP1,GFPT2
Lysine Degradation V	0.983	0.6	NaN	AADAT,AASDHPPT,PIPOX
dTMP De Novo Biosynthesis	0.983	0.6	NaN	SHMT1,DHFR2,DHFR
Regulation of Actin-based Motility by Rho	0.951	0.316	2.6	ITGB1,PAK4,MYL6,ARPC5L,RHOC,MYLPF,RHOT2,ARPC5,MYLK,ROCK1,PAK1,PIP5K1A,RHOQ,ACTR3,RND3,PPP1R12A,RHOT1,RHOA,ARPC2,PIP5KL1,ARPC3,ARHGDIA,ACTG2,ACTC1,ACTA1
Colanic Acid Building Blocks Biosynthesis	0.947	0.429	NaN	TSTA3,UGDH,UGP2,PMM1,MPI,PMM2
Role of Cytokines in Mediating Communication between Immune Cells	0.943	0.37	NaN	IFNG,IL18,IL1A,IL20,IL10,IL23A,CSF3,IL17F,TNF,IL25
TR/RXR Activation	0.921	0.309	NaN	KLB,NCOA4,FGFR3,ADRB1,SCARB1,PIK3C3,FGFR4,FASN,CYP7A1,AKT3,FRS2,UCP2,SLC2A1,GPS2,MED1,NCOA6,MDM2,THRA,PCK1,THRSP,PIK3R3,RXRG,HP,HDAC3,SREBF1,DIO1,NCOA1,ACACA,RXRA
IL-12 Signaling and Production in Macrophages	0.914	0.302	NaN	APOA4,IL12RB1,MAF,ALOX12,NFKB1,KLB,SPI1,FGFR3,JMJD6,JUN,FGFR4,PIK3C3,TGFB2,AKT3,STAT1,IL23A,FRS2,PPARG,ALOX15,IFNG,IL10,RAB7A,IFNGR1,PCYOX1,IRF1,PRKCG,PIK3R3,IL18,MAPK14,APOA1,NCOA1,IRF8,RXRA,TNF,CLU
Superpathway of D-myo-inositol (1,4,5)-trisphosphate Metabolism	0.91	0.375	NaN	MINPP1,INPP1,IMPAD1,SYNJ1,INPP5B,BPNT1,INPP5K,ITPKA,PMPCA
ATM Signaling	0.893	0.315	0.943	TP53,GADD45B,GADD45G,MDM2,CREB3L4,ZNF420,CHEK1,CCNB1,ATF2,RAD51,USP7,MDM4,JUN,MAPK14,NFKBIA,GADD45A,RAD17,TRRAP,CDKN1A,TP53BP1,TLK2,CHEK2,CDK2
RhoA Signaling	0.886	0.301	2.475	MYL6,SEPT9,SEPT3,ARPC5,MYLK,ROCK2,PTK2,ACTR3,PPP1R12A,EZR,IGF1R,ARPC3,PIP5KL1,ACTG2,ACTC1,ACTA1,NEDD4,NRP2,SEPT4,ARPC5L,MYLPF,SEPT7,ARHGAP4,CDC42EP4,PKN1,ROCK1,PIP5K1A,RAPGEF2,RND3,PLEKHG5,RHOA,ARPC2,SEPT2,KTN1
Death Receptor Signaling	0.863	0.307	3.53	PARP6,PARP2,TNFSF10,PARP12,NFKB1,ACIN1,TANK,NFKBIA,TIPARP,HTRA2,ACTG2,ACTC1,ACTA1,CASP10,APAF1,PARP8,TBK1,PARP3,ARHGDIB,XIAP,ROCK1,DAXX,SPTAN1,MAP4K4,TNF,CASP7,BIRC2
EIF2 Signaling	0.854	0.286	2.263	EIF3C,EIF4A2,CCND1,RPS11,EIF2A,FGFR3,EIF1,EIF4G2,EIF3D,RPS13,FGFR4,MRAS,ACTG2,RPL36,PPP1CA,FRS2,ACTA1,PABPC1,ATF3,RPL3,EIF5B,RPL7L1,RPL12,EIF3E,RPL37A,RPL10A,PIK3R3,RPL15,HNRNPA1,EIF4A3,CDK11A,RPL10,RPS15A,RPS25,RPL13A,RPS3A,RPL22L1,KLB,EIF4E,PPP1CC,PIK3C3,RPS9,IGF1R,AKT3,RPS5,RPL18,ACTC1,RPS24,RPL4,RPL17,EIF3J,XIAP,EIF3G,SREBF1,EIF4A1,EIF3I,EIF2AK3,RPLP0
TNFR2 Signaling	0.854	0.357	1.134	TANK,JUN,NFKBIA,LTA,TNFAIP3,TBK1,NFKB1,TNF,XIAP,BIRC2
D-myo-inositol (1,4,5)-trisphosphate Degradation	0.854	0.389	NaN	INPP1,SYNJ1,IMPAD1,INPP5B,BPNT1,INPP5K,PMPCA
Cell Cycle: G1/S Checkpoint Regulation	0.854	0.317	1	TP53,CDKN2A,E2F4,RBL2,TFDP1,MDM2,CCND1,SKP2,RB1,MAX,HDAC3,CCND2,CCND3,HDAC11,HDAC7,CDKN1A,TGFB2,BTRC,GNL3,CDK2
Circadian Rhythm Signaling	0.81	0.344	NaN	PER3,AVP,GRIN1,ARNTL,CLOCK,CREB3L4,CRY1,ADCYAP1,VIP,ATF2,GRIN3A
Integrin Signaling	0.81	0.284	3.221	ARHGAP26,ARF1,ARPC5,ITGA8,PTK2,ITGAE,FGFR3,TSPAN3,PAK1,FGFR4,ARF4,GRB7,MRAS,ACTG2,ITGB4,TSPAN4,FRS2,ACTA1,TSPAN5,PIK3R3,RHOQ,ITGAM,RND3,RHOA,PLCG2,CAPN1,ARPC2,CAPN7,ITGA7,ARHGEF7,RHOT2,MYLK,KLB,BCAR1,ACTR3,PPP1R12A,RHOT1,PIK3C3,ARPC3,AKT3,ILKAP,VCL,ACTC1,ACTN1,ITGB1,SRC,PAK4,PXN,ARPC5L,RHOC,ACTN2,ROCK1,CAPNS1,LIMS1,NEDD9,ITGAX
1D-myo-inositol Hexakisphosphate Biosynthesis V (from Ins(1,3,4)P3)	0.804	0.667	NaN	ITPK1,IPPK
Lactose Degradation III	0.804	0.667	NaN	PSAP,LCT
Cleavage and Polyadenylation of Pre-mRNA	0.799	0.417	NaN	PAPOLA,PABPN1,CPSF3,CSTF3,CPSF4
Dermatan Sulfate Degradation (Metazoa)	0.799	0.417	NaN	HYAL3,HYAL2,OGA,HEXB,HEXA
Atherosclerosis Signaling	0.79	0.299	NaN	ALOX12B,IL1A,APOA4,ICAM1,MMP3,CXCL12,MMP13,ALOX12,NFKB1,COL1A2,PLA2G5,PNPLA3,PLA2G16,PNPLA8,IFNG,ALOX15,SELE,PLA2G4C,COL2A1,PCYOX1,SELPLG,COL5A3,IL18,APOA1,SELP,ALOX5,TNF,CLU,TNFSF14
Role of Hypercytokinemia/hyperchemokinemia in the Pathogenesis of Influenza	0.788	0.364	NaN	CXCL10,IFNG,IL18,IL1A,CCL4,IL9,CCL5,TNF
PXR/RXR Activation	0.783	0.32	NaN	ABCB1,SCD,ABCC2,ALAS1,NR3C1,GSTM2,PCK2,CYP3A5,ALDH3A2,CYP7A1,PRKACA,NCOA1,AKT3,IGFBP1,RXRA,TNF
Production of Nitric Oxide and Reactive Oxygen Species in Macrophages	0.78	0.286	3.833	APOA4,JAK1,PPP2R2A,RHOT2,MAP3K4,NFKB1,KLB,SPI1,FGFR3,PPP1CC,JUN,NFKBIA,PPP1R12A,RHOT1,PIK3C3,FGFR4,HOXA10,AKT3,PPP2R5C,PPP1CA,STAT1,FRS2,IFNG,RHOC,MAP3K13,TYK2,IFNGR1,PPP1R11,PCYOX1,IRF1,PRKCG,PIK3R3,PPP2CB,NCF1,PPP2R1A,MAPK14,RHOQ,MPO,APOA1,RND3,PTPA,PPP2R3A,PLCG2,RHOA,NCF2,IRF8,TNF,CLU
Prostanoid Biosynthesis	0.777	0.444	NaN	PTGS1,PTGS2,HPGDS,PTGDS
Leucine Degradation I	0.777	0.444	NaN	BCAT2,MCCC1,HMGCLL1,ACADM
Sucrose Degradation V (Mammalian)	0.77	0.5	NaN	TPI1,ALDOA,GALM
Zymosterol Biosynthesis	0.77	0.5	NaN	HSD17B7,TM7SF2,LBR
GDP-mannose Biosynthesis	0.77	0.5	NaN	PMM1,MPI,PMM2
Dopamine Receptor Signaling	0.764	0.306	0.905	GCH1,PPP2R2A,ADCY4,SLC18A3,PPP1R11,DRD2,SLC6A3,PPP2CB,TH,PPP2R1A,PPP1CC,PPP1R12A,DRD1,SMOX,PTPA,PPP2R3A,ADCY1,PRKACA,PPP2R5C,PPP1CA,DRD3,PCBD1
Eicosanoid Signaling	0.759	0.315	2.646	PNPLA8,PLA2G16,ALOX15,ALOX12B,PTGS1,PLA2G4C,FPR2,ALOX5AP,ALOX12,PTGDS,PLA2G5,PNPLA3,HPGDS,PTGER2,PTGS2,ALOX5,PTGER4
Signaling by Rho Family GTPases	0.757	0.279	4.106	SEPT9,MYL6,ARPC5,GNB5,SLC9A1,STMN1,FGFR3,PTK2,ROCK2,GNB1,PAK1,FGFR4,EZR,MRAS,GFAP,ACTG2,FRS2,ACTA1,ARHGEF4,SEPT7,GNG2,GNAZ,PKN1,PIK3R3,CDH1,PIP5K1A,RHOQ,RND3,RHOA,ARPC2,NCF2,MAP3K20,GNB2,ARHGEF18,GNAL,SEPT3,ARHGEF7,RHOT2,GNA11,MYLK,NFKB1,IQGAP1,KLB,ACTR3,JUN,PPP1R12A,RHOT1,PIK3C3,PIP5KL1,ARPC3,ARHGEF2,ACTC1,ITGB1,NEDD4,PAK4,GNAS,RHOC,ARPC5L,SEPT4,MYLPF,GNAQ,CDC42EP4,ROCK1,CDH10,SEPT2
Polyamine Regulation in Colon Cancer	0.754	0.368	NaN	PPARG,MAX,MXD1,OAZ1,PSME4,APC,ODC1
1D-myo-inositol Hexakisphosphate Biosynthesis II (Mammalian)	0.754	0.368	NaN	ITPK1,SYNJ1,INPP5B,IPPK,ITPKA,INPP5K,PMPCA
Unfolded protein response	0.726	0.314	NaN	PPARG,SCAP,HSPA14,HSPH1,HSPA6,OS9,DNAJB9,EIF2A,HSPA4,HSP90B1,UBXN4,SREBF1,ERO1B,DNAJA2,EIF2AK3,AMFR
Th1 and Th2 Activation Pathway	0.726	0.285	NaN	CD247,JAK1,ICAM1,NFATC3,KLRD1,HLA-A,IL12RB1,TGFBR3,MAF,HLA-B,LGALS9,CXCR3,TBX21,NFKB1,SPI1,KLB,IL25,FGFR3,JUN,PIK3C3,FGFR4,HLA-DRA,IL9,STAT1,FRS2,IFNG,RUNX3,IL2RG,TNFSF11,DLL1,IL10,IL6R,TYK2,ACVR1,IFNGR1,NFATC4,IRF1,PIK3R3,IL18,LTA,APH1B,VAV1,ACVR2A
Small Cell Lung Cancer Signaling	0.721	0.298	NaN	TP53,TFDP1,APAF1,NFKB1,KLB,CCND1,SKP2,PIK3R3,FGFR3,PTK2,PIAS3,RXRG,RB1,MAX,NFKBIA,FGFR4,PIK3C3,RARB,TRAF4,AKT3,PTGS2,RXRA,FRS2,CDK2,BIRC2
Crosstalk between Dendritic Cells and Natural Killer Cells	0.721	0.306	NaN	IFNG,IL2RG,IL15RA,HLA-A,KLRD1,HLA-B,TNFSF10,NFKB1,IL18,CAMK2A,CAMK2D,LTA,FSCN1,HLA-DRA,ACTG2,ACTC1,TNF,HLA-E,ACTA1
IL-17A Signaling in Gastric Cells	0.703	0.348	NaN	CXCL10,CXCL11,JUN,MAPK14,IL17RC,CCL5,NFKB1,TNF
IGF-1 Signaling	0.703	0.291	2.524	CSNK2A1,JAK1,CTGF,YWHAH,IGFBP7,KLB,PTK2,FGFR3,JUN,PIK3C3,FGFR4,IGF1R,MRAS,RPS6KB2,AKT3,IGFBP1,CSNK2B,FRS2,RPS6KB1,NEDD4,PXN,YWHAE,YWHAB,IGFBP5,IGFBP2,PIK3R3,NOV,PRKACA,SFN,CYR61
PI3K/AKT Signaling	0.701	0.288	0.539	TSC1,JAK1,YWHAH,PPP2R2A,GDF15,NFKB1,CCND1,EIF4E,HSP90B1,NFKBIA,INPP5B,RPS6KB2,MRAS,AKT3,PPP2R5C,ITGB1,TP53,RPS6KB1,YWHAE,YWHAB,TYK2,MDM2,PIK3R3,PPP2CB,PPP2R1A,SYNJ1,PTPA,PPP2R3A,LIMS1,CDKN1A,HSP90AA1,INPP5K,PTGS2,SFN
IL-8 Signaling	0.697	0.28	3.175	ANGPT2,ICAM1,RHOT2,GNB5,CXCR1,NFKB1,IQGAP1,KLB,CCND1,IRAK1,FGFR3,PTK2,ROCK2,GNB1,JUN,CCND3,RHOT1,PIK3C3,FGFR4,IL9,MRAS,AKT3,FRS2,LASP1,SRC,RPS6KB1,GNAS,PLD3,ANGPT1,FLT1,RHOC,FLT4,GNG2,HBEGF,MMP2,PRKCG,ROCK1,PIK3R3,ARRB2,CDH1,CCND2,ITGAM,RHOQ,MPO,RND3,RHOA,NCF2,GNB2,PTGS2,KDR,MAP4K4,ITGAX
Cholecystokinin/Gastrin-mediated Signaling	0.697	0.293	2.502	SRC,IL1A,PXN,RHOC,RHOT2,GNAQ,EPHA4,ITPR1,BCAR1,ATF2,PRKCG,ROCK1,ROCK2,PTK2,IL18,GAST,RHOQ,MAPK14,JUN,RND3,RHOT1,RHOA,CREM,MRAS,PTGS2,TNF,CCKBR
Clathrin-mediated Endocytosis Signaling	0.686	0.28	NaN	CSNK2A1,EPHB2,ARPC5,FGFR3,CD2AP,FGF18,FGFR4,ITGB4,ACTG2,FRS2,DNM2,ACTA1,FGF9,USP9X,DNM3,PCYOX1,AP2S1,FGF17,PIK3R3,ARRB2,CLTA,ARPC2,TFRC,RAB4A,APOA4,NUMB,KLB,FGF4,AP1G2,ACTR3,PIK3C3,ARPC3,CSNK2B,ACTC1,ITGB1,FGF16,SRC,ARPC5L,RAB7A,MDM2,HIP1,TSG101,FGF1,APOA1,SYNJ1,UBC,DNM1L,CLU,MYO1E
Vitamin-C Transport	0.684	0.385	NaN	SLC23A1,SLC2A1,SELENOT,NXN,GLRX
Adipogenesis pathway	0.684	0.286	NaN	CDKN2A,LEP,FBXW7,FZD1,SMAD5,RBP1,FGFR3,EGR2,FGFR4,HDAC11,AGPAT2,EZH2,HDAC7,SETDB1,CLOCK,TP53,PPARG,RPS6KB1,CCNH,ARNTL,CDK7,SENP2,NFATC4,BSCL2,FGF1,RUNX1T1,HDAC3,GTF2H4,SREBF1,ERCC3,KLF5,GTF2H1,SOX9,RPS6KA1,TCF7,TNF
Sertoli Cell-Sertoli Cell Junction Signaling	0.666	0.281	NaN	TUBA1B,CLDN19,TGFBR3,MAP3K4,TUBB,BCAR1,CTNNA2,JUN,TJAP1,AGGF1,SORBS1,SPTB,MRAS,AKT3,TUBB4A,JUP,ACTG2,VCL,ACTC1,ACTA1,ACTN1,SPTBN2,ITGB1,SRC,TUBB3,GUCY1A1,TJP1,TUBB4B,MAP3K13,ACTN2,TUBA4A,YBX3,ATF2,CDH1,MAPK14,TUBA1A,TUBB6,MAP3K20,PRKACA,CLDN2,SPTAN1,CLINT1,TNF
Phagosome Maturation	0.66	0.285	NaN	TUBA1B,ATP6V1D,ATP6V0B,VTI1A,ATP6V1C1,HLA-A,PRDX5,HLA-B,VPS33B,TUBB,CTSZ,DYNC1LI1,CTSD,CTSS,PIK3C3,HLA-DRA,TUBB4A,ATP6V1G1,ATP6V0E2,TUBB3,TUBB4B,TUBA4A,RAB7A,ATP6V1A,TSG101,DYNLRB1,ATP6V0A1,TUBA1A,MPO,ATP6V1H,TUBB6,ATP6V0D1,NCF2,ATP6V1B2,PRDX2
Assembly of RNA Polymerase I Complex	0.648	0.4	NaN	POLR1C,POLR1B,POLR1E,TBP
Breast Cancer Regulation by Stathmin1	0.64	0.276	NaN	TUBA1B,ADCY4,GNB5,TUBB,GNB1,ROCK2,FGFR3,STMN1,PAK1,CAMK2D,CAMK2A,FGFR4,MRAS,PPP1CA,FRS2,TP53,ARHGEF4,E2F4,TUBB3,GNG2,PPP1R11,ITPR1,PIK3R3,PPP2CB,PPP2R1A,PTPA,PPP2R3A,RHOA,PRKACA,GNB2,ARHGEF18,CDK2,PPP2R2A,ARHGEF7,KLB,PPP1CC,PPP1R12A,PIK3C3,TUBB4A,PPP2R5C,ARHGEF2,GNAS,TUBB4B,GNAQ,TUBA4A,TSG101,PRKCG,ROCK1,CALM1 (includes others),TUBA1A,TUBB6,CDKN1A,ADCY1
Agrin Interactions at Neuromuscular Junction	0.629	0.297	1.291	ITGB1,SRC,GABPB1,PAK4,PXN,PKLR,ARHGEF7,LAMA2,ERBB3,PTK2,PAK1,JUN,MRAS,RAPSN,ERBB2,DAG1,ACTG2,ACTC1,ACTA1
Estrogen-mediated S-phase Entry	0.627	0.333	0.378	RB1,E2F4,TFDP1,CDKN1A,CCND1,ESR1,CDK2,SKP2
Purine Nucleotides Degradation II (Aerobic)	0.627	0.353	NaN	NT5C3A,GDA,ADAL,IMPDH1,NT5M,PNP
Cell Cycle Regulation by BTG Family Proteins	0.613	0.314	2	PPP2CB,RB1,E2F4,PPP2R1A,CNOT7,PTPA,PPP2R3A,PPP2R2A,PPP2R5C,CCND1,CDK2
Retinoate Biosynthesis II	0.6	1	NaN	RBP1
Protein Citrullination	0.6	1	NaN	PADI2
Acyl Carrier Protein Metabolism	0.6	1	NaN	AASDHPPT
Acetyl-CoA Biosynthesis III (from Citrate)	0.6	1	NaN	ACLY
Melatonin Degradation III	0.6	1	NaN	MPO
Glutamine Biosynthesis I	0.6	1	NaN	GLUL
Glutamate Removal from Folates	0.6	1	NaN	GGH
Xanthine and Xanthosine Salvage	0.6	1	NaN	PNP
Threonine Degradation II	0.6	1	NaN	GCAT
Histamine Biosynthesis	0.6	1	NaN	HDC
L-cysteine Degradation II	0.6	1	NaN	CTH
Asparagine Biosynthesis I	0.6	1	NaN	ASNS
Adenine and Adenosine Salvage VI	0.6	1	NaN	ADK
4-hydroxybenzoate Biosynthesis	0.6	1	NaN	TAT
D-mannose Degradation	0.6	1	NaN	MPI
Alanine Biosynthesis III	0.6	1	NaN	NFS1
4-hydroxyphenylpyruvate Biosynthesis	0.6	1	NaN	TAT
Aldosterone Signaling in Epithelial Cells	0.588	0.276	2.132	ICMT,HSPA14,SGK1,HSPA6,DNAJA1,PLCH2,KLB,SLC9A1,PLCH1,FGFR3,SCNN1A,DNAJC28,HSPA4,HSP90B1,SACS,PIK3C3,FGFR4,HSPE1,PIP5KL1,FRS2,NEDD4,HSPH1,DNAJC27,SLC12A2,DNAJC1,DNAJC2,HSPD1,ITPR1,DNAJB9,DNAJC11,PRKCG,PIK3R3,DNAJC21,PIP5K1A,SCNN1G,PLCG2,ASIC1,HSP90AA1,NR3C2,DNAJB6,DNAJB5,DNAJC7
Tec Kinase Signaling	0.588	0.276	3.536	JAK1,GNA11,RHOT2,GNB5,TNFSF10,NFKB1,KLB,GNB1,FGFR3,PTK2,LCK,PAK1,RHOT1,PIK3C3,FGFR4,MRAS,ACTG2,STAT1,FRS2,ACTC1,ACTA1,ITGB1,SRC,PAK4,GNAS,RHOC,TYK2,GNG2,GNAQ,GNAZ,PRKCG,PIK3R3,RHOQ,RND3,PLCG2,RHOA,FCER1G,GNB2,STAT2,VAV1,TNF,GNAL
Mitochondrial Dysfunction	0.585	0.276	NaN	FURIN,NDUFA9,ATP5F1D,COX6A1,COX6C,PRDX5,COX5B,RHOT2,ATP5MG,NDUFB8,DHODH,MT-CO2,NDUFA1,NDUFB3,ATP5F1E,VDAC2,NDUFA5,NDUFB9,ATP5MF,NDUFA10,HTRA2,OGDH,ATP5PB,COX4I1,ATP5MC3,ATP5MC2,UCP2,NDUFS7,COX7C,MT-ND4,COX7A2L,NDUFB1,APP,NDUFS5,MT-ND5,ATP5F1B,COX5A,COX7A2,SDHD,APH1B,NDUFA3,MT-ND3,NDUFB2
Actin Nucleation by ARP-WASP Complex	0.58	0.296	2	ITGB1,RHOC,ARPC5L,RHOT2,ARPC5,ROCK1,ROCK2,RHOQ,ACTR3,RND3,PPP1R12A,RHOT1,ARPC2,RHOA,MRAS,ARPC3
Proline Biosynthesis II (from Arginine)	0.58	0.5	NaN	OAT,PYCR1
Tetrapyrrole Biosynthesis II	0.58	0.5	NaN	ALAS1,HMBS
Arginine Degradation VI (Arginase 2 Pathway)	0.58	0.5	NaN	OAT,PYCR1
Catecholamine Biosynthesis	0.58	0.5	NaN	TH,DBH
Acetyl-CoA Biosynthesis I (Pyruvate Dehydrogenase Complex)	0.58	0.5	NaN	DLAT,PDHB
Glutathione Redox Reactions II	0.58	0.5	NaN	TXNDC12,GLRX
Molybdenum Cofactor Biosynthesis	0.58	0.5	NaN	GPHN,NFS1
IL-9 Signaling	0.575	0.302	2.887	IL2RG,JAK1,NFKB1,KLB,FGFR3,PIK3R3,PIK3C3,FGFR4,CISH,IL9,STAT1,FRS2,TNF
Interferon Signaling	0.575	0.312	1.897	IFIT1,IFNG,JAK1,PTPN2,PIAS1,TYK2,IFNGR1,STAT2,STAT1,IRF1
Cardiac Œ≤-adrenergic Signaling	0.57	0.278	1.347	PDE6G,AKAP8,PPP2R2A,ADCY4,GNB5,MPPE1,GNB1,PPP1CC,ADRB1,PPP1R12A,MRAS,TDP2,PPP2R5C,PPP1CA,GNAS,PDE9A,RYR2,GNG2,SLC8A3,CACNA1C,PPP1R11,CACNA1A,PDE6H,PDE1C,PPP2CB,PPP2R1A,PTPA,PPP2R3A,PKIB,ADCY1,PDE1B,AKAP10,GNB2,PRKACA,PDE6D
Cellular Effects of Sildenafil (Viagra)	0.569	0.28	NaN	MYH4,MYH9,MYL6,ADCY4,MYLK,KCNN2,MYH11,PLCH2,MYH7B,PLCH1,PPP1R12A,ACTG2,ACTC1,ACTA1,CACNG6,GNAS,GUCY1A1,MYH14,MYLPF,CACNA1C,ITPR1,CACNA1A,PDE1C,CALM1 (includes others),PLCG2,PDE1B,ADCY1,MYH3,PRKACA,NPPA
STAT3 Pathway	0.569	0.288	0.655	SRC,FLT1,PTPN2,TGFBR3,TYK2,FLT4,TNFRSF11A,DDR1,FGFR3,PIAS3,NTRK2,MAPK14,FGFR4,MAP3K20,CISH,CDKN1A,NTRK1,MRAS,IGF1R,KDR,PDGFRB
Actin Cytoskeleton Signaling	0.562	0.271	3.539	MYH4,MYH9,MYL6,ARPC5,MYH7B,SLC9A1,ROCK2,PTK2,FGFR3,PAK1,FGF18,EZR,FGFR4,MRAS,ACTG2,TMSB10/TMSB4X,FRS2,ACTA1,ARHGEF4,MYH14,FGF9,APC,PIK3R3,FGF17,PIP5K1A,ARPC2,RHOA,MYH3,CD14,VAV1,ARHGEF7,MYLK,MYH11,IQGAP1,KLB,BCAR1,FGF4,ACTR3,PPP1R12A,FLNA,PIK3C3,ARPC3,VCL,ACTC1,ACTN1,NCKAP1,ITGB1,FGF16,PXN,PAK4,ARPC5L,ACTN2,MYLPF,FGF1,ROCK1
Phosphatidylglycerol Biosynthesis II (Non-plastidic)	0.559	0.32	NaN	AGPAT4,ABHD5,LCLAT1,CDS1,AGPAT2,TAZ,PGS1,GPAT4
Transcriptional Regulatory Network in Embryonic Stem Cells	0.558	0.306	NaN	LHX5,RFX4,ZIC3,CDYL,MYF5,PAX6,GATA6,L1CAM,OTX1,TCF7L1,ONECUT1
PTEN Signaling	0.558	0.278	-0.73	CSNK2A1,YWHAH,TGFBR3,NFKB1,CCND1,BCAR1,FGFR3,PTK2,FGFR4,INPP5B,NTRK1,IGF1R,MRAS,RPS6KB2,AKT3,CSNK2B,MCRS1,PDGFRB,ITGB1,RPS6KB1,SHARPIN,FLT1,FLT4,TNFRSF11A,DDR1,PIK3R3,NTRK2,SYNJ1,CDKN1A,INPP5K,KDR,BCL2L11
VEGF Signaling	0.556	0.281	2.449	KLB,ARNT,FGFR3,ROCK2,PTK2,EIF1,PIK3C3,FGFR4,MRAS,AKT3,ACTG2,VCL,ACTC1,FRS2,ACTA1,ACTN1,SRC,PXN,YWHAE,FLT1,ACTN2,FLT4,ROCK1,PIK3R3,PLCG2,KDR,SFN
Ephrin Receptor Signaling	0.551	0.273	1.567	RGS3,ITSN1,EPHB2,GNA11,ARPC5,CXCL12,GNB5,EPHA4,BCAR1,GNB1,ROCK2,PTK2,PAK1,ACTR3,SORBS1,SDC2,MRAS,ARPC3,AKT3,EFNB3,EPHA7,ITGB1,SRC,GRIN1,PXN,PAK4,GNAS,ANGPT1,ARPC5L,SH2D3C,GNG2,GNAQ,EPHA3,GNAZ,CREB3L4,ATF2,FGF1,GRIN3A,ROCK1,SDCBP,RHOA,ARPC2,GNB2,MAP4K4,GNAL
Glutathione-mediated Detoxification	0.547	0.333	NaN	GSTM2,GSTM5,GGH,HPGDS,ANPEP,MGST3
Fatty Acid Œ±-oxidation	0.547	0.333	NaN	ALOX12B,ALDH3A2,ALDH1A2,ALDH3B1,PTGS2,ALDH3A1
DNA damage-induced 14-3-3œÉ Signaling	0.547	0.333	NaN	TP53,RAD17,AKT3,SFN,CDK2,CCNB1
Paxillin Signaling	0.545	0.279	1.877	ARF1,ARHGEF7,ITGA8,KLB,BCAR1,PTK2,FGFR3,ITGAE,PAK1,PIK3C3,FGFR4,MRAS,ITGB4,VCL,ACTG2,ACTC1,FRS2,ACTA1,ACTN1,ITGB1,SRC,PAK4,PXN,ACTN2,PIK3R3,MAPK14,ITGAM,ITGA7,ITGAX
FXR/RXR Activation	0.544	0.282	NaN	PPARG,IL1A,APOA4,CYP27A1,PKLR,ABCC2,AHSG,FETUB,PCYOX1,IL18,APOA1,PCK2,ABCB4,SCARB1,SREBF1,FASN,SLC10A2,FGFR4,CYP7A1,AKT3,PLTP,RXRA,TNF,CLU
Regulation of eIF4 and p70S6K Signaling	0.542	0.273	1	EIF3C,RPS3A,PPP2R2A,EIF4A2,PAIP2,KLB,RPS11,EIF2A,EIF4E,FGFR3,EIF1,EIF4G2,EIF3D,RPS13,PIK3C3,FGFR4,MKNK1,RPS9,MRAS,AKT3,PPP2R5C,RPS5,FRS2,RPS24,ITGB1,PABPC1,RPS6KB1,EIF3J,EIF3E,EIF3G,PIK3R3,PPP2CB,PPP2R1A,MAPK14,PTPA,PPP2R3A,EIF4A3,EIF4A1,EIF3I,RPS15A,RPS25
Dolichyl-diphosphooligosaccharide Biosynthesis	0.541	0.364	NaN	DPM1,DPAGT1,ALG8,DPM3
Serotonin Receptor Signaling	0.541	0.3	NaN	GCH1,TPH1,HTR5A,SMOX,ADCY4,HTR1E,ADCY1,TPH2,SLC6A4,SLC18A3,HTR3C,PCBD1
Graft-versus-Host Disease Signaling	0.538	0.31	NaN	IFNG,IL18,IL1A,HLA-A,HLA-B,HLA-DRA,FCER1G,TNF,HLA-E
Gap Junction Signaling	0.538	0.273	NaN	TUBA1B,CSNK1G1,ADCY4,CSNK1A1,TUBB,PLCH2,KLB,PLCH1,FGFR3,ADRB1,SP3,DRD1,PIK3C3,FGFR4,MRAS,AKT3,TUBB4A,ACTG2,FRS2,ACTC1,ACTA1,SRC,TUBB3,GNAS,GUCY1A1,TJP1,TUBB4B,CSNK1G3,GNAQ,TUBA4A,ITPR1,DRD2,PRKCG,PIK3R3,TUBA1A,NOV,TUBB6,NPR1,PLCG2,ADCY1,PRKACA,NPR2
AMPK Signaling	0.527	0.269	1.581	ADRA2B,CAB39,PRKAB2,CCND1,FGFR3,CHRM2,FGFR4,FASN,SMARCB1,MRAS,SMARCC2,FRS2,RPS6KB1,SLC2A1,CREB3L4,CHRND,ATF2,PIK3R3,PPP2CB,PPP2R1A,PPP2R3A,SMARCA2,PTPA,PRKACA,ACACA,PPAT,PBRM1,TSC1,LEP,ARID1A,PPP2R2A,ADIPOQ,CFTR,KLB,ADRB1,PCK2,PIK3C3,RPTOR,AKT3,PPP2R5C,ILKAP,SRC,CHRNA4,GNAS,CKM,STRADA,PFKFB2,MAPK14,PPM1B,CDKN1A,HMGCR,ADRA1A
iNOS Signaling	0.527	0.295	2.714	IFNG,JAK1,TYK2,IFNGR1,NFKB1,IRF1,IRAK1,CALM1 (includes others),JUN,MAPK14,NFKBIA,CD14,STAT1
CTLA4 Signaling in Cytotoxic T Lymphocytes	0.519	0.28	NaN	CD247,HLA-A,PPP2R2A,HLA-B,AP1S3,KLB,AP2S1,PIK3R3,FGFR3,PPP2CB,PPP2R1A,LCK,AP1G2,PTPA,PPP2R3A,CLTA,FGFR4,PIK3C3,FCER1G,AKT3,PPP2R5C,FRS2,PTPN22
Telomerase Signaling	0.514	0.276	0.853	PPP2R2A,KLB,FGFR3,ELF4,RB1,HSP90B1,ELF3,PIK3C3,HDAC11,FGFR4,HDAC7,MRAS,AKT3,PPP2R5C,TERF1,FRS2,TP53,IL2RG,ELF1,TERF2,PIK3R3,PPP2CB,ELF2,PPP2R1A,HDAC3,PPP2R3A,PTPA,CDKN1A,HSP90AA1
Regulation of Cellular Mechanics by Calpain Protease	0.506	0.288	0.632	ITGB1,SRC,PXN,ACTN2,CCND1,PTK2,RB1,CAPNS1,CAPN1,EZR,MRAS,VCL,CAPN7,ACTN1,CDK2
Estrogen-Dependent Breast Cancer Signaling	0.504	0.282	1.5	SRC,HSD17B3,HSD17B7,CREB3L4,NFKB1,CCND1,KLB,ATF2,PIK3R3,FGFR3,JUN,FGFR4,PIK3C3,MRAS,IGF1R,AKT3,HSD17B12,FRS2,HSD17B4,ESR1
Mismatch Repair in Eukaryotes	0.502	0.333	NaN	RFC4,MSH6,RFC1,RFC5,EXO1
Complement System	0.499	0.308	0	CD59,C4BPB,ITGAM,C1S,C1QBP,C3AR1,C2,ITGAX
Glutamate Receptor Signaling	0.498	0.286	-0.378	SLC17A8,GRIN1,SLC17A6,GLS,GNG2,SLC17A2,SLC1A3,GRIN3A,GNB1,CALM1 (includes others),GRIK5,PICK1,GRIK4,SLC17A7,GLUL,GRIA3
Phosphatidylethanolamine Biosynthesis II	0.491	0.375	NaN	CEPT1,PCYT2,CHKB
Heme Biosynthesis II	0.491	0.375	NaN	PPOX,ALAS1,HMBS
G Protein Signaling Mediated by Tubby	0.483	0.3	NaN	GNB1,LCK,GNAS,PLCG2,GNG2,GNAQ,GNB5,MRAS,GNB2
Noradrenaline and Adrenaline Degradation	0.483	0.3	NaN	ADH5,SMOX,ALDH3A2,RDH14,ALDH1A2,ALDH3B1,PECR,ALDH3A1,LRTOMT
Tryptophan Degradation X (Mammalian, via Tryptamine)	0.476	0.316	NaN	SMOX,ALDH3A2,RDH14,ALDH1A2,ALDH3B1,ALDH3A1
D-myo-inositol (1,3,4)-trisphosphate Biosynthesis	0.476	0.316	NaN	MINPP1,SYNJ1,INPP5B,ITPKA,INPP5K,PMPCA
T Helper Cell Differentiation	0.46	0.281	NaN	IFNG,IL2RG,IL12RB1,HLA-A,IL10,HLA-B,IL6R,IFNGR1,TBX21,BCL6,IL18,HLA-DRA,FCER1G,STAT1,IL17F,TNF
Ephrin A Signaling	0.46	0.281	NaN	EPHA7,EPHA4,EPHA3,BCAR1,KLB,ROCK1,FGFR3,PIK3R3,ROCK2,PTK2,PAK1,RHOA,FGFR4,PIK3C3,VAV1,FRS2
CDP-diacylglycerol Biosynthesis I	0.457	0.304	NaN	AGPAT4,ABHD5,LCLAT1,CDS1,AGPAT2,TAZ,GPAT4
Leukocyte Extravasation Signaling	0.452	0.265	3.429	ICAM1,MYL6,MMP3,CLDN19,MMP15,CXCL12,MMP13,MAP3K4,BCAR1,KLB,FGFR3,PTK2,ROCK2,CTNNA2,PIK3C3,EZR,FGFR4,MMP11,VCL,ACTG2,ACTC1,FRS2,MMP17,ACTN1,ACTA1,MMP19,TIMP2,ITGB1,SRC,PXN,ACTN2,ARHGAP4,THY1,MMP2,SELPLG,PRKCG,ROCK1,PIK3R3,NCF1,EDIL3,MAPK14,ITGAM,PLCG2,RHOA,NCF2,PECAM1,CLDN2,VAV1,CTNND1
Choline Biosynthesis III	0.452	0.333	NaN	CEPT1,PCYT1B,PLD3,PCYT1A
Guanosine Nucleotides Degradation III	0.452	0.333	NaN	NT5C3A,GDA,NT5M,PNP
Caveolar-mediated Endocytosis Signaling	0.449	0.277	NaN	ITGB1,COPZ1,SRC,FLNB,ITSN1,HLA-A,ITGA8,HLA-B,ITGAE,ITGAM,FLNA,ITGB4,ACTG2,ACTC1,ITGA7,DNM2,ACTA1,ITGAX
Virus Entry via Endocytic Pathways	0.444	0.271	NaN	FLNB,ITSN1,HLA-A,HLA-B,KLB,FGFR3,AP1G2,FLNA,PIK3C3,FGFR4,MRAS,ITGB4,ACTG2,ACTC1,FRS2,DNM2,ACTA1,ITGB1,SRC,AP2S1,PRKCG,PIK3R3,PLCG2,CLTA,TFRC,CXADR
HIF1Œ± Signaling	0.437	0.269	NaN	MMP3,MMP15,MMP13,NAA10,ELOC,KLB,ARNT,FGFR3,JUN,EDN1,PIK3C3,FGFR4,MRAS,AKT3,EGLN3,MMP11,FRS2,MMP17,MMP19,TP53,SLC2A1,COPS5,MDM2,MMP2,PIK3R3,MAPK14,NCOA1,HSP90AA1
Arginine Biosynthesis IV	0.434	0.4	NaN	OAT,ASL
Creatine-phosphate Biosynthesis	0.434	0.4	NaN	CKM,MAP4K4
Citrulline Biosynthesis	0.434	0.4	NaN	OAT,GLS
Lysine Degradation II	0.434	0.4	NaN	AADAT,AASDHPPT
Adenine and Adenosine Salvage III	0.434	0.4	NaN	ADAL,PNP
Myo-inositol Biosynthesis	0.434	0.4	NaN	ISYNA1,IMPAD1
Purine Ribonucleosides Degradation to Ribose-1-phosphate	0.434	0.4	NaN	ADAL,PNP
Glycine Betaine Degradation	0.434	0.4	NaN	PIPOX,SHMT1
Inhibition of Matrix Metalloproteases	0.433	0.29	NaN	MMP3,SDC2,MMP15,MMP13,MMP11,MMP2,MMP17,MMP19,TIMP2
Melanoma Signaling	0.431	0.278	NaN	CDKN2A,TP53,MDM2,KLB,CCND1,FGFR3,PIK3R3,RB1,CDH1,PIK3C3,FGFR4,CDKN1A,MRAS,AKT3,FRS2
JAK/Stat Signaling	0.431	0.272	1.706	JAK1,PIAS2,TYK2,PIAS1,GNAQ,NFKB1,KLB,PIK3R3,FGFR3,PIAS3,GAST,JUN,FGFR4,PIK3C3,CISH,CDKN1A,MRAS,AKT3,STAT2,STAT1,FRS2,CCKBR
Systemic Lupus Erythematosus Signaling	0.428	0.265	NaN	CD247,IL1A,NFATC3,HLA-A,TXNL4A,HLA-B,HNRNPA2B1,KLB,FGFR3,LSM14A,LCK,NFAT5,JUN,PRPF4B,PIK3C3,FGFR4,MRAS,AKT3,SNRPD2,HNRNPC,FRS2,LSM4,TNFSF13B,PRPF38A,SNRPA,SNRPB,FCGR2A,IL10,IL6R,NFATC4,PIK3R3,IL18,LSM8,LSM12,PLCG2,CREM,FCER1G,SNRNP70,TNF,HLA-E,PIM2
14-3-3-mediated Signaling	0.426	0.267	1.091	TSC1,TUBA1B,YWHAH,TUBB,PLCH2,KLB,PLCH1,FGFR3,JUN,PIK3C3,FGFR4,MRAS,AKT3,TUBB4A,GFAP,FRS2,SRC,TUBB3,YWHAE,YWHAB,TUBB4B,STRADA,EDC3,TUBA4A,PRKCG,PIK3R3,TUBA1A,TUBB6,PLCG2,RPS6KA1,SFN,TNF
Hepatic Fibrosis / Hepatic Stellate Cell Activation	0.424	0.264	NaN	MYH4,IL1A,CTGF,MYH9,LEP,ICAM1,LHX2,MYL6,MMP13,CXCR3,MYH11,CCL5,NFKB1,CXCL9,COL17A1,MYH7B,COL1A2,IL1R2,EDN1,IGF1R,TGFB2,STAT1,TIMP2,PDGFRB,IFNG,FLT1,IL10,COL12A1,MYH14,IL6R,FLT4,COL2A1,MMP2,IFNGR1,IGFBP5,FGF1,COL5A3,IGF2,MYH3,CD14,KDR,TNF,AGTR1
TCA Cycle II (Eukaryotic)	0.415	0.3	NaN	SUCLA2,CS,SUCLG1,SDHD,IDH3A,OGDH
Glycolysis I	0.415	0.3	NaN	PKLR,TPI1,ENO3,PKM,GAPDH,ALDOA
Amyotrophic Lateral Sclerosis Signaling	0.411	0.267	NaN	GDNF,KLB,FGFR3,PAK1,GRIK5,PIK3C3,FGFR4,AKT3,FRS2,RNF19A,TP53,GRIN1,APAF1,CACNA1C,NEFH,CACNA1A,XIAP,GRIN3A,PIK3R3,CAPNS1,GRIK4,CAPN1,GLUL,CAPN7,CASP7,SSR4,GRIA3,BIRC2
Hematopoiesis from Pluripotent Stem Cells	0.403	0.292	NaN	CD247,IL1A,IL10,FCER1G,IL9,IGHA1,CSF3
Oleate Biosynthesis II (Animals)	0.397	0.333	NaN	SCD,SCD5,FADS2
CXCR4 Signaling	0.389	0.261	1.567	MYL6,ADCY4,GNA11,RHOT2,CXCL12,GNB5,KLB,BCAR1,GNB1,ROCK2,FGFR3,PTK2,PAK1,JUN,RHOT1,PIK3C3,FGFR4,MRAS,AKT3,FRS2,SRC,PAK4,PXN,GNAS,RHOC,MYLPF,GNG2,GNAQ,ITPR1,GNAZ,PRKCG,ROCK1,PIK3R3,RHOQ,RND3,RHOA,ADCY1,GNB2,ELMO2,GNAL
Hypoxia Signaling in the Cardiovascular System	0.383	0.268	1.414	TP53,COPS5,UBE2N,NQO1,UBE2Z,MDM2,UBE2W,CREB3L4,UBE2D1,ARNT,ATF2,UBE2L3,HSP90B1,JUN,NFKBIA,EDN1,SUMO1,HSP90AA1,UBE2J2
mTOR Signaling	0.379	0.259	1.976	TSC1,EIF3C,PRKAB2,RPS3A,PPP2R2A,RHOT2,EIF4A2,RICTOR,KLB,RPS11,EIF4E,FGFR3,EIF4G2,EIF3D,RHOT1,RPS13,PIK3C3,FGFR4,RPS9,RPS6KB2,RPTOR,MRAS,AKT3,PPP2R5C,RPS5,FRS2,RPS24,RPS6KB1,MAPKAP1,PLD3,RHOC,EIF3J,EIF3E,PRKCG,EIF3G,PIK3R3,PPP2CB,PPP2R1A,RHOQ,RND3,PTPA,PPP2R3A,EIF4A3,RHOA,EIF4A1,EIF3I,RPS15A,RPS25,RPS6KA1
Urate Biosynthesis/Inosine 5'-phosphate Degradation	0.379	0.308	NaN	NT5C3A,IMPDH1,NT5M,PNP
Role of PKR in Interferon Induction and Antiviral Response	0.378	0.275	NaN	TP53,IFNG,MAPK14,NFKBIA,APAF1,NFKB1,STAT1,TNF,RNASEL,IRF1,ATF2
FAK Signaling	0.37	0.263	NaN	ARHGAP26,ARHGEF7,BCAR1,KLB,PTK2,FGFR3,PAK1,PIK3C3,FGFR4,MRAS,AKT3,VCL,ACTG2,ACTC1,FRS2,ACTA1,ITGB1,SRC,PAK4,PXN,PIK3R3,CAPNS1,CAPN1,PLCG2,CAPN7
NF-Œ∫B Signaling	0.368	0.259	3.795	IL1A,CSNK2A1,TGFBR3,UBE2N,TNFAIP3,NFKB1,KLB,IRAK1,IL1R2,FGFR3,TANK,LCK,NFKBIA,PIK3C3,FGFR4,NTRK1,IGF1R,MRAS,AKT3,TDP2,CSNK2B,FRS2,TNFSF13B,PDGFRB,TNFSF11,FLT1,FLT4,TBK1,TNFRSF11A,DDR1,TAB3,PIK3R3,IL18,NTRK2,LTA,PLCG2,FCER1G,PRKACA,BTRC,KDR,TNF,MAP4K4
Spliceosomal Cycle	0.359	0.5	NaN	U2AF1/U2AF1L5
UDP-D-xylose and UDP-D-glucuronate Biosynthesis	0.359	0.5	NaN	UGDH
Guanine and Guanosine Salvage I	0.359	0.5	NaN	PNP
Spermine Biosynthesis	0.359	0.5	NaN	AMD1
L-DOPA Degradation	0.359	0.5	NaN	LRTOMT
Phenylethylamine Degradation I	0.359	0.5	NaN	ALDH3A2
1,25-dihydroxyvitamin D3 Biosynthesis	0.359	0.5	NaN	POR
Taurine Biosynthesis	0.359	0.5	NaN	CDO1
Ascorbate Recycling (Cytosolic)	0.359	0.5	NaN	GLRX
Spermidine Biosynthesis I	0.359	0.5	NaN	AMD1
Thyroid Hormone Biosynthesis	0.359	0.5	NaN	CTSD
Glycine Degradation (Creatine Biosynthesis)	0.359	0.5	NaN	GATM
Cysteine Biosynthesis/Homocysteine Degradation	0.359	0.5	NaN	CTH
Adenine and Adenosine Salvage I	0.359	0.5	NaN	PNP
GDP-L-fucose Biosynthesis I (from GDP-D-mannose)	0.359	0.5	NaN	TSTA3
Cardiolipin Biosynthesis II	0.359	0.5	NaN	PGS1
Arginine Degradation I (Arginase Pathway)	0.359	0.5	NaN	OAT
Putrescine Biosynthesis III	0.359	0.5	NaN	ODC1
Formaldehyde Oxidation II (Glutathione-dependent)	0.359	0.5	NaN	ADH5
Glycine Biosynthesis I	0.359	0.5	NaN	SHMT1
Tyrosine Biosynthesis IV	0.359	0.5	NaN	PCBD1
Fatty Acid Œ≤-oxidation III (Unsaturated, Odd Number)	0.359	0.5	NaN	ECI1
Glutamine Degradation I	0.359	0.5	NaN	GLS
Glutamate Dependent Acid Resistance	0.359	0.5	NaN	GAD2
GPCR-Mediated Integration of Enteroendocrine Signaling Exemplified by an L Cell	0.359	0.266	NaN	GNAS,ADCY4,GNA11,GNAQ,GRP,ITPR1,PLCH2,VIP,PLCH1,CHRM2,ADRB1,GAL,PLCG2,ADCY1,PRKACA,GALR1,ADCYAP1
Non-Small Cell Lung Cancer Signaling	0.354	0.263	0.535	TP53,CDKN2A,TFDP1,ITPR1,CCND1,KLB,PIK3R3,FGFR3,STK4,RB1,RXRG,FGFR4,PIK3C3,RARB,MRAS,AKT3,ERBB2,RXRA,FRS2,RASSF1
Role of NFAT in Regulation of the Immune Response	0.352	0.258	2.921	BLNK,CD247,CSNK1G1,NFATC3,HLA-A,GNA11,HLA-B,CSNK1A1,GNB5,NFKB1,KLB,FGFR3,GNB1,LCK,NFAT5,NFKBIA,JUN,PIK3C3,FGFR4,HLA-DRA,MRAS,XPO1,AKT3,FRS2,GNAS,FCGR2A,CSNK1G3,GNG2,GNAQ,ITPR1,NFATC4,GNAZ,ATF2,PIK3R3,CALM1 (includes others),PLCG2,FCER1G,GNB2,ELP1,GNAL
MIF-mediated Glucocorticoid Regulation	0.351	0.276	1.89	NFKBIA,PLA2G4C,PLA2G5,CD14,PTGS2,CD74,NFKB1,NR3C1
UVA-Induced MAPK Signaling	0.346	0.26	1.877	TP53,RPS6KB1,PARP6,PARP2,PARP8,SMPD1,PARP12,PARP3,PLCH2,KLB,PLCH1,FGFR3,PIK3R3,JUN,MAPK14,TIPARP,SMPD4,FGFR4,PIK3C3,PLCG2,MRAS,RPS6KB2,RPS6KA1,STAT1,FRS2
Triacylglycerol Biosynthesis	0.344	0.27	NaN	AGPAT4,PLPP4,PORCN,ABHD5,LCLAT1,AGPAT2,DGAT2,ELOVL1,TAZ,GPAT4
Pyrimidine Ribonucleotides Interconversion	0.344	0.27	NaN	SMARCA1,NME1,HNRNPA1,NUDT9,ANXA1,CTPS2,PCK1,NME7,DDX3X,RECQL
Phototransduction Pathway	0.344	0.27	NaN	GNB1,PDE6G,GUCA1A,GUCY1A1,GNB5,PRKACA,OPN3,SAG,PDE6D,PDE6H
Airway Pathology in Chronic Obstructive Pulmonary Disease	0.331	0.333	NaN	MMP2,TNF
Role of Lipids/Lipid Rafts in the Pathogenesis of Influenza	0.331	0.333	NaN	FDPS,IFNG
Ceramide Biosynthesis	0.331	0.333	NaN	SPTLC1,KDSR
Thioredoxin Pathway	0.331	0.333	NaN	SELENOT,NXN
Selenocysteine Biosynthesis II (Archaea and Eukaryotes)	0.331	0.333	NaN	SEPHS1,SARS
PEDF Signaling	0.326	0.259	2.4	TP53,PPARG,GDNF,TCF7L1,NFKB1,KLB,PNPLA2,TCF12,ROCK1,ROCK2,PIK3R3,FGFR3,MAPK14,NFKBIA,RHOA,FGFR4,PIK3C3,MRAS,AKT3,TCF7,FRS2,CASP7
LXR/RXR Activation	0.325	0.258	-1.291	SCD,IL1A,APOA4,AHSG,PCYOX1,NFKB1,IL1R2,RXRG,FDFT1,IL18,APOA1,SREBF1,FASN,MYLIP,CYP7A1,CD14,ACACA,PTGS2,PLTP,HMGCR,RXRA,TNF,CLU
Extrinsic Prothrombin Activation Pathway	0.322	0.3	NaN	SERPINC1,PROC,F13A1
Histidine Degradation VI	0.322	0.3	NaN	CYP26B1,CYP7B1,HAL
Telomere Extension by Telomerase	0.318	0.286	NaN	TERF2,HNRNPA1,HNRNPA2B1,TERF1
Ubiquinol-10 Biosynthesis (Eukaryotic)	0.318	0.286	NaN	CYP26B1,CYP7B1,COQ3,ECHDC1
Adenosine Nucleotides Degradation II	0.318	0.286	NaN	NT5C3A,ADAL,NT5M,PNP
Wnt/Œ≤-catenin Signaling	0.316	0.255	-0.6	CDKN2A,CSNK2A1,SFRP2,CSNK1G1,PPP2R2A,TGFBR3,CSNK1A1,FZD1,CCND1,SOX17,JUN,WIF1,RARB,TGFB2,AKT3,PPP2R5C,CSNK2B,TP53,SRC,PPARD,WNT9A,CSNK1G3,WNT2B,GNAQ,ACVR1,MDM2,TCF7L1,APC,PPP2CB,PPP2R1A,CDH1,PTPA,PPP2R3A,TLE4,TLE3,SOX8,BTRC,SOX9,UBC,ACVR2A,WNT1
Putrescine Degradation III	0.315	0.278	NaN	SMOX,ALDH3A2,ALDH1A2,ALDH3B1,ALDH3A1
ERK/MAPK Signaling	0.315	0.254	2.111	YWHAH,PPP2R2A,KLB,BCAR1,EIF4E,KSR1,FGFR3,PTK2,ELF4,PPP1CC,PAK1,ELF3,PPP1R12A,PIK3C3,FGFR4,MKNK1,PLA2G5,MRAS,PPP2R5C,PPP1CA,STAT1,FRS2,ITGB1,PPARG,SRC,PXN,PAK4,YWHAB,PLA2G4C,PPP1R11,MKNK2,CREB3L4,ATF2,ELF1,PRKCG,PIK3R3,PPP2CB,ELF2,PPP2R1A,PTPA,PPP2R3A,PLCG2,PRKACA,DUSP4,RPS6KA1,ESR1
Thrombin Signaling	0.314	0.254	2.795	MYL6,ADCY4,GNA11,RHOT2,GNB5,MYLK,NFKB1,PLCH2,KLB,PLCH1,FGFR3,PTK2,ROCK2,GNB1,CAMK2A,CAMK2D,PPP1R12A,RHOT1,PIK3C3,FGFR4,MRAS,GATA6,AKT3,ARHGEF2,FRS2,RPS6KB1,SRC,ARHGEF4,GNAS,RHOC,MYLPF,GNG2,TBP,GNAQ,ITPR1,GNAZ,PRKCG,ROCK1,PIK3R3,MAPK14,RHOQ,RND3,PLCG2,RHOA,ADCY1,GNB2,GNAL
Cytotoxic T Lymphocyte-mediated Apoptosis of Target Cells	0.313	0.273	1	CD247,HLA-A,HLA-B,FCER1G,APAF1,CASP7
IL-15 Production	0.313	0.273	NaN	PTK2,JAK1,TYK2,NFKB1,STAT1,IRF1
Dopamine Degradation	0.313	0.273	NaN	SMOX,ALDH3A2,ALDH1A2,ALDH3B1,ALDH3A1,LRTOMT
Antiproliferative Role of TOB in T Cell Signaling	0.312	0.269	NaN	PABPC1,RB1,TGFB2,TOB1,RPS6KA1,CDK2,SKP2
Allograft Rejection Signaling	0.311	0.267	NaN	IFNG,IL10,HLA-A,HLA-B,HLA-DRA,FCER1G,TNF,HLA-E
Role of Oct4 in Mammalian Embryonic Stem Cell Pluripotency	0.308	0.262	NaN	FAM208A,TP53,FGF4,AQR,RB1,KDM5B,SPP1,PCGF6,PPP1R8,NR2F6,IGF2BP1
Communication between Innate and Adaptive Immune Cells	0.306	0.259	NaN	IFNG,IL1A,IL10,HLA-A,HLA-B,CCL5,CXCL10,IL18,CCL4,HLA-DRA,FCER1G,IGHA1,TNF,HLA-E,TNFSF13B
CD28 Signaling in T Helper Cells	0.303	0.255	3.411	CD247,NFATC3,HLA-A,ARPC5,HLA-B,NFKB1,KLB,FGFR3,PAK1,LCK,NFKBIA,JUN,NFAT5,ACTR3,FGFR4,PIK3C3,HLA-DRA,AKT3,ARPC3,FRS2,ARPC5L,ITPR1,NFATC4,PIK3R3,CALM1 (includes others),ARPC2,FCER1G,VAV1
Glioblastoma Multiforme Signaling	0.301	0.253	0.667	CDKN2A,TSC1,RHOT2,FZD1,PLCH2,KLB,CCND1,PLCH1,FGFR3,RB1,RHOT1,PIK3C3,FGFR4,IGF1R,MRAS,AKT3,FRS2,PDGFRB,TP53,SRC,RPS6KB1,E2F4,RHOC,WNT9A,WNT2B,MDM2,ITPR1,APC,PIK3R3,IGF2,RHOQ,NF1,RND3,PLCG2,RHOA,CDKN1A,CDK2,WNT1
Th2 Pathway	0.284	0.252	1.8	CD247,JAK1,ICAM1,HLA-A,IL12RB1,TGFBR3,MAF,HLA-B,NFKB1,TBX21,SPI1,KLB,IL25,FGFR3,JUN,FGFR4,PIK3C3,HLA-DRA,IL9,FRS2,IFNG,RUNX3,IL2RG,DLL1,IL10,TYK2,ACVR1,PIK3R3,APH1B,VAV1,ACVR2A
FcŒ≥ Receptor-mediated Phagocytosis in Macrophages and Monocytes	0.282	0.253	2.985	RPS6KB1,SRC,PXN,PLD3,FCGR2A,ARPC5L,ARPC5,PRKCG,PIK3R3,PIP5K1A,NCF1,PAK1,ACTR3,EZR,ARPC2,RPS6KB2,AKT3,ARPC3,VAV1,ACTG2,ACTC1,ACTA1
Apoptosis Signaling	0.282	0.253	1.789	TP53,APAF1,NFKB1,XIAP,ROCK1,ACIN1,CAPNS1,NFKBIA,PLCG2,CAPN1,MRAS,HTRA2,RPS6KA1,CAPN7,SPTAN1,MAP4K4,TNF,BCL2L11,CASP7,BIRC2,CASP10
Chemokine Signaling	0.281	0.254	1.5	SRC,GNAQ,CXCL12,CCL5,ROCK2,PTK2,CALM1 (includes others),CCL4,JUN,MAPK14,CAMK2D,CAMK2A,PPP1R12A,PLCG2,RHOA,MRAS
TNFR1 Signaling	0.279	0.255	1.508	TANK,PAK1,PAK4,JUN,NFKBIA,APAF1,TNFAIP3,NFKB1,TNF,XIAP,CASP7,BIRC2
Pyrimidine Ribonucleotides De Novo Biosynthesis	0.277	0.256	NaN	SMARCA1,NME1,HNRNPA1,NUDT9,ANXA1,CTPS2,PCK1,NME7,DDX3X,RECQL
tRNA Splicing	0.277	0.257	NaN	PDE6G,PDE9A,PDE1B,TDP2,TRPT1,MPPE1,PDE6D,PDE1C,PDE6H
Ethanol Degradation II	0.274	0.259	NaN	ADH5,ALDH3A2,RDH14,ALDH1A2,ALDH3B1,PECR,ALDH3A1
Sonic Hedgehog Signaling	0.274	0.259	1.342	SHH,ARRB2,GLI3,PRKACA,HKR1,GLI1,CCNB1
D-myo-inositol (1,4,5)-Trisphosphate Biosynthesis	0.272	0.261	NaN	PIP5K1A,CDIPT,PLCG2,PIP5KL1,PLCH2,PLCH1
RAN Signaling	0.267	0.267	NaN	KPNA3,KPNB1,KPNA5,XPO1
Histamine Degradation	0.267	0.267	NaN	ALDH3A2,ALDH1A2,ALDH3B1,ALDH3A1
Superpathway of Geranylgeranyldiphosphate Biosynthesis I (via Mevalonate)	0.267	0.267	NaN	FDPS,IDI1,IDI2,HMGCR
Superpathway of Citrulline Metabolism	0.262	0.273	NaN	OAT,GLS,ASL
Purine Nucleotides De Novo Biosynthesis II	0.262	0.273	NaN	ADSL,IMPDH1,PPAT
Inositol Pyrophosphates Biosynthesis	0.254	0.286	NaN	IPPK,IP6K2
Airway Inflammation in Asthma	0.237	0.333	NaN	TNF
Urea Cycle	0.237	0.333	NaN	ASL
NADH Repair	0.237	0.333	NaN	GAPDH
Methylglyoxal Degradation I	0.237	0.333	NaN	HAGHL
5-aminoimidazole Ribonucleotide Biosynthesis I	0.237	0.333	NaN	PPAT
Coenzyme A Biosynthesis	0.237	0.333	NaN	PPCDC
Thyronamine and Iodothyronamine Metabolism	0.237	0.333	NaN	DIO1
Tetrahydrobiopterin Biosynthesis I	0.237	0.333	NaN	GCH1
D-glucuronate Degradation I	0.237	0.333	NaN	CRYL1
Inosine-5'-phosphate Biosynthesis II	0.237	0.333	NaN	ADSL
Geranylgeranyldiphosphate Biosynthesis	0.237	0.333	NaN	FDPS
Biotin-carboxyl Carrier Protein Assembly	0.237	0.333	NaN	ACACA
Melatonin Degradation II	0.237	0.333	NaN	SMOX
Thyroid Hormone Metabolism I (via Deiodination)	0.237	0.333	NaN	DIO1
Tetrahydrobiopterin Biosynthesis II	0.237	0.333	NaN	GCH1
Phenylalanine Degradation I (Aerobic)	0.237	0.333	NaN	PCBD1
S-adenosyl-L-methionine Biosynthesis	0.237	0.333	NaN	MAT2A
Natural Killer Cell Signaling	0	0.237	NaN	CD247,PAK4,LAIR1,KLRD1,FCGR2A,KLB,PRKCG,PIK3R3,FGFR3,LCK,PAK1,SYNJ1,PLCG2,INPP5B,FGFR4,PIK3C3,MRAS,FCER1G,AKT3,VAV1,INPP5K,FRS2
IL-10 Signaling	0	0.233	NaN	IL1A,JAK1,IL10,FCGR2A,TYK2,NFKB1,IL1R2,IL18,JUN,MAPK14,NFKBIA,CD14,TNF,MAP4K4
Neuregulin Signaling	0	0.232	1.604	ITGB1,RPS6KB1,SRC,BTC,ERBIN,HBEGF,ERBB3,PRKCG,PIK3R3,HSP90B1,PICK1,PLCG2,GRB7,RPS6KB2,MRAS,AKT3,HSP90AA1,ERRFI1,ERBB2
Synaptic Long Term Potentiation	0	0.22	0.209	GRIN1,GNA11,GNAQ,CACNA1C,PPP1R11,ITPR1,CREB3L4,PLCH2,PLCH1,PRKCG,GRIN3A,ATF2,CALM1 (includes others),PPP1CC,CAMK2D,CAMK2A,PPP1R12A,PLCG2,ADCY1,MRAS,PRKACA,RPS6KA1,PPP1CA,GRIA3
Axonal Guidance Signaling	0	0.246	NaN	SHH,TUBA1B,MYL6,ITSN1,ARPC5,PLCH2,GNB1,PAK1,ECE2,SRGAP2,FRS2,COPS5,MMP2,L1CAM,SRGAP3,ARPC2,PLCG2,GNB2,PRKACA,GNAL,WNT1,RGS3,ARHGEF7,SEMA6A,GNA11,EPHA4,FZD1,ABLIM1,EIF4E,PLCH1,ACTR3,PIK3C3,NTRK1,ARPC3,TUBB4A,PSMD14,ITGB1,NRP2,TUBB4B,MYLPF,GNAQ,SLIT2,EPHA3,HKR1,PRKCG,SEMA4D,TUBA1A,SEMA3C,BMP6,MMP3,EPHB2,NFATC3,GNB5,CXCL12,MMP13,TUBB,PTK2,FGFR3,ROCK2,SEMA6D,FGFR4,MRAS,EFNB3,FARP2,EPHA7,TUBB3,WNT9A,G…
Fc Epsilon RI Signaling	0	0.179	1.886	PLA2G4C,KLB,PRKCG,PIK3R3,FGFR3,MAPK14,SYNJ1,PIK3C3,FGFR4,INPP5B,PLCG2,PLA2G5,MRAS,FCER1G,AKT3,VAV1,INPP5K,TNF,FRS2
Synaptic Long Term Depression	0	0.238	0.73	PPP2R2A,GNA11,PLCH2,PLCH1,RYR3,PLA2G5,MRAS,IGF1R,PNPLA3,PPP2R5C,PNPLA8,PLA2G16,GNAS,GUCY1A1,RYR2,PLA2G4C,CRH,GNAQ,ITPR1,GNAZ,PRKCG,PPP2CB,PPP2R1A,PPP2R3A,PTPA,PLCG2,NPR1,NPR2,GNAL,GRIA3
Huntington's Disease Signaling	0	0.247	0.784	POLR2D,HSPA14,VTI1A,SGK1,GNB5,GNB1,FGFR3,HSPA4,CTSD,FGFR4,HDAC11,HDAC7,FRS2,POLR2L,DNM2,CASP10,TP53,GNG2,TBP,DNM3,CREB3L4,ITPR1,STX1A,ATF2,PIK3R3,HDAC3,ATP5F1B,CLTA,CAPN1,PENK,GNB2,PSME4,CAPN7,GNA11,HSPA6,POLR2B,KLB,POLR2A,JUN,PIK3C3,NTRK1,IGF1R,AKT3,RCOR3,GLS,GNAQ,APAF1,HIP1,ZDHHC17,PRKCG,POLR2G,CAPNS1,HAP1,UBC,DNM1L,CASP7
NRF2-mediated Oxidative Stress Response	0	0.237	1.807	GSTM5,ABCC2,MAF,DNAJA4,DNAJA1,KLB,CUL3,FGFR3,JUN,GSTM2,SCARB1,PIK3C3,FGFR4,MRAS,DNAJA3,DNAJA2,ACTG2,FKBP5,FRS2,ACTC1,ACTA1,NQO1,SLC35A2,HERPUD1,DNAJC1,DNAJB9,DNAJC11,PRKCG,PIK3R3,DNAJC21,FTL,MAPK14,ERP29,DNAJB6,HACD3,ENC1,EIF2AK3,MGST3,DNAJB5,DNAJC7,EPHX1,FTH1
PPARŒ±/RXRŒ± Activation	0	0.21	-0.557	MED23,PRKAB2,ADCY4,TGFBR3,GNA11,ADIPOQ,NFKB1,PLCH2,ADIPOR1,PLCH1,IL1R2,HSP90B1,NFKBIA,JUN,FASN,CLOCK,TGFB2,MRAS,GNAS,MED1,ACOX1,ACVR1,GNAQ,NCOA6,MAPK14,APOA1,PLCG2,ADCY1,PRKACA,HSP90AA1,RXRA,MAP4K4,ACVR2A
LPS/IL-1 Mediated Inhibition of RXR Function	0	0.205	0.258	IL1A,GSTM5,ABCC2,HS2ST1,ALAS1,IRAK1,IL1R2,JUN,GSTM2,SCARB1,CYP3A5,ALDH3A2,CYP7A1,XPO1,FABP5,ALDH3A1,ABCB1,ACSL3,ACOX1,SLC35A2,ALDH8A1,SULT2B1,HS3ST3B1,IL18,SMOX,SREBF1,ALDH1A2,NCOA1,CD14,ALDH3B1,PLTP,RXRA,TNF,MGST3
Coagulation System	0	0.154	-1	SERPINC1,F8,PROC,F13A1
Acute Phase Response Signaling	0	0.184	1.5	ITIH3,IL1A,C4BPB,C1S,IL6R,AHSG,NFKB1,RBP1,NR3C1,CRABP1,HNRNPK,IRAK1,PIK3R3,IL18,HP,FTL,APOA1,MAPK14,JUN,NFKBIA,F8,MRAS,AKT3,CRABP2,TNF,C2
Hepatic Cholestasis	0	0.217	NaN	IL1A,ABCC2,ADCY4,MAP3K4,NFKB1,IL25,IRAK1,IL1R2,NFKBIA,JUN,SLC10A2,FGFR4,CYP7A1,TGFB2,IL17F,ABCB1,IFNG,CYP7B1,CYP27A1,PRKCG,IL18,ABCB4,SREBF1,LTA,ADCY1,PRKACA,CD14,RXRA,ESR1,TNF
Ceramide Signaling	0	0.244	0	PPP2R2A,SMPD1,NFKB1,KLB,KSR1,PIK3R3,FGFR3,CTSD,PPP2CB,PPP2R1A,JUN,SMPD4,PTPA,PPP2R3A,FGFR4,PIK3C3,MRAS,SPHK1,AKT3,PPP2R5C,TNF,FRS2
Tight Junction Signaling	0	0.247	NaN	MYH4,MYH9,VTI1A,MYL6,PPP2R2A,CLDN19,MYLK,MYH11,NFKB1,MYH7B,CPSF4,JUN,TGFB2,AKT3,ARHGEF2,SAFB,PPP2R5C,ACTG2,VCL,ACTC1,ACTA1,TJP1,MYH14,YBX3,PPP2CB,PPP2R1A,PTPA,PPP2R3A,RHOA,MYH3,PRKACA,CPSF3,CLDN2,SPTAN1,PATJ,CSTF3,TNF
RAR Activation	0	0.24	NaN	PBRM1,NSD1,CSNK2A1,ARID1A,ADCY4,SMAD5,NFKB1,RBP1,PSMC5,JUN,RDH14,RARB,SMARCB1,TGFB2,AKT3,SMARCC2,SORBS3,NR2F6,CSNK2B,SRC,CCNH,MED1,RDH11,CDK7,SMAD6,SNW1,CRABP1,PRKCG,PIK3R3,RXRG,MAPK14,SMARCA2,GTF2H4,ERCC3,ADCY1,ALDH1A2,NCOA1,PRKACA,GTF2H1,CRABP2,RXRA
Erythropoietin Signaling	0	0.19	NaN	RPS6KB1,SRC,NFKB1,KLB,PRKCG,FGFR3,PIK3R3,JUN,NFKBIA,PIK3C3,PLCG2,FGFR4,MRAS,AKT3,FRS2
Œ±-Adrenergic Signaling	0	0.205	0.277	GNAS,ADCY4,GNG2,GNB5,SLC8A3,GNAQ,ITPR1,PRKCG,GNB1,CALM1 (includes others),PYGM,PLCG2,ADCY1,MRAS,GNB2,PRKACA,ADRA1A
Activation of IRF by Cytosolic Pattern Recognition Receptors	0	0.25	2.309	TANK,JUN,NFKBIA,IL10,LTA,STAT2,ELP1,TBK1,NFKB1,STAT1,TNF,ATF2
Role of RIG1-like Receptors in Antiviral Innate Immunity	0	0.167	2	TANK,NFKBIA,TBK1,NFKB1,CASP10
Role of Pattern Recognition Receptors in Recognition of Bacteria and Viruses	0	0.183	2.309	IFNG,IL1A,IL10,CCL5,NFKB1,RNASEL,KLB,IL25,PRKCG,PIK3R3,FGFR3,IL18,LTA,PLCG2,FGFR4,PIK3C3,TGFB2,IL17F,C3AR1,TNF,FRS2
TREM1 Signaling	0	0.224	3.051	ITGB1,ICAM1,IL10,NFKB1,IRAK1,NLRC5,IL18,MPO,PLCG2,AKT3,NLRP2,TNF,ITGAX
MIF Regulation of Innate Immunity	0	0.243	2.333	TP53,JUN,NFKBIA,PLA2G4C,PLA2G5,CD14,CD74,PTGS2,NFKB1
FcŒ≥RIIB Signaling in B Lymphocytes	0	0.176	1.667	FGFR3,PIK3R3,BLNK,FGFR4,PIK3C3,PLCG2,MRAS,FRS2,KLB
LPS-stimulated MAPK Signaling	0	0.176	2.324	NFKB1,KLB,PRKCG,ATF2,FGFR3,PIK3R3,PAK1,JUN,MAPK14,NFKBIA,PIK3C3,FGFR4,MRAS,CD14,FRS2
NF-Œ∫B Activation by Viruses	0	0.181	2.84	ITGB1,TBP,NFKB1,KLB,PRKCG,FGFR3,PIK3R3,LCK,NFKBIA,PIK3C3,FGFR4,MRAS,AKT3,ELP1,FRS2
CCR5 Signaling in Macrophages	0	0.246	NaN	CD247,GNAS,GNG2,GNB5,CCL5,PRKCG,GNB1,CALM1 (includes others),CCL4,JUN,MAPK14,PLCG2,GNB2,FCER1G,MRAS
IL-22 Signaling	0	0.227	2.236	JAK1,MAPK14,TYK2,AKT3,STAT1
CD40 Signaling	0	0.237	1.5	ICAM1,PTGS1,TNFAIP3,NFKB1,KLB,PIK3R3,TANK,FGFR3,NFKBIA,MAPK14,JUN,LTA,FGFR4,PIK3C3,ELP1,PTGS2,FRS2,FCER2
Calcium-induced T Lymphocyte Apoptosis	0	0.2	1	CD247,CALM1 (includes others),LCK,HLA-A,HLA-B,HLA-DRA,NR4A1,FCER1G,ITPR1,PRKCG
CD27 Signaling in Lymphocytes	0	0.17	1.633	JUN,NFKBIA,CD70,MAP3K13,APAF1,ELP1,MAP3K4,NFKB1
IL-3 Signaling	0	0.167	2.496	FGFR3,PIK3R3,PAK1,JUN,JAK1,FGFR4,PIK3C3,MRAS,AKT3,STAT1,FRS2,KLB,PRKCG
Lymphotoxin Œ≤ Receptor Signaling	0	0.238	2.138	APAF1,NFKB1,KLB,FGFR3,PIK3R3,NFKBIA,PIK3C3,FGFR4,LTA,TRAF4,AKT3,ELP1,FRS2,TNFSF14,BIRC2
IL-17 Signaling	0	0.247	NaN	CXCL11,JAK1,MMP3,IL17RC,NFKB1,KLB,ATF2,CXCL10,PIK3R3,FGFR3,MAPK14,JUN,FGFR4,PIK3C3,MRAS,AKT3,PTGS2,IL17F,FRS2
fMLP Signaling in Neutrophils	0	0.239	1.8	NFATC3,ARPC5,GNB5,NFKB1,KLB,FGFR3,GNB1,ACTR3,NFAT5,NFKBIA,PIK3C3,FGFR4,MRAS,ARPC3,FRS2,GNAS,ARPC5L,GNG2,FPR2,ITPR1,NFATC4,PRKCG,PIK3R3,CALM1 (includes others),NCF1,ARPC2,NCF2,GNB2
4-1BB Signaling in T Lymphocytes	0	0.226	2.449	MAPK14,JUN,NFKBIA,TNFSF9,ELP1,NFKB1,ATF2
Thrombopoietin Signaling	0	0.172	2.111	FGFR3,PIK3R3,JUN,FGFR4,PIK3C3,PLCG2,MRAS,STAT1,FRS2,KLB,PRKCG
Induction of Apoptosis by HIV1	0	0.203	2.309	TP53,DAXX,SLC25A13,BBC3,NFKBIA,APAF1,HTRA2,ELP1,NFKB1,TNF,XIAP,BIRC2
B Cell Activating Factor Signaling	0	0.237	2.828	JUN,MAPK14,NFAT5,NFKBIA,NFATC3,ELP1,NFATC4,NFKB1,TNFSF13B
CCR3 Signaling in Eosinophils	0	0.214	NaN	PAK4,GNAS,GNG2,PLA2G4C,GNB5,MYLK,ITPR1,KLB,PRKCG,GNB1,ROCK2,PIK3R3,FGFR3,ROCK1,CALM1 (includes others),PAK1,MAPK14,PPP1R12A,FGFR4,PIK3C3,RHOA,PLA2G5,MRAS,GNB2,FRS2
Oncostatin M Signaling	0	0.188	1.633	JAK1,MMP3,TYK2,MRAS,MMP13,STAT1
IL-15 Signaling	0	0.227	NaN	IL2RG,IL15RA,JAK1,TYK2,NFKB1,KLB,PTK2,PIK3R3,FGFR3,LCK,MAPK14,FGFR4,PIK3C3,MRAS,AKT3,TNF,FRS2
Dendritic Cell Maturation	0	0.247	3.43	IL1A,LEP,ICAM1,HLA-A,HLA-B,NFKB1,PLCH2,KLB,PLCH1,FGFR3,COL1A2,NFKBIA,DDR2,PIK3C3,FGFR4,HLA-DRA,AKT3,STAT1,IL23A,FRS2,IL10,FCGR2A,COL2A1,CREB3L4,ATF2,PIK3R3,COL5A3,IL18,MAPK14,FSCN1,LTA,PLCG2,FCER1G,STAT2,IRF8,TNF
Mechanisms of Viral Exit from Host Cells	0	0.25	NaN	NEDD4,CHMP4A,CHMP2B,CHMP2A,XPO1,ACTG2,TSG101,ACTC1,ACTA1,PRKCG
Reelin Signaling in Neurons	0	0.186	NaN	ITGB1,SRC,ARHGEF4,DAB1,KLB,APP,FGFR3,PIK3R3,LCK,NDEL1,CNR2,PIK3C3,FGFR4,ARHGEF2,FRS2,DCX
Melatonin Signaling	0	0.185	0	CALM1 (includes others),CAMK2D,CAMK2A,RORA,PLCG2,GNAQ,GNRH1,PRKACA,GNRH2,PLCH2,PLCH1,PRKCG
Angiopoietin Signaling	0	0.24	1.155	PAK4,ANGPT2,ANGPT1,DOK2,NFKB1,KLB,PTK2,PIK3R3,FGFR3,PAK1,NFKBIA,FGFR4,PIK3C3,GRB7,MRAS,AKT3,ELP1,FRS2
Neuropathic Pain Signaling In Dorsal Horn Neurons	0	0.194	1.528	GRIN1,SRC,TAC1,ITPR1,KCNN2,PLCH2,KLB,PLCH1,PRKCG,GRIN3A,PIK3R3,FGFR3,CAMK2D,CAMK2A,NTRK2,PLCG2,FGFR4,PIK3C3,PRKACA,FRS2,GRIA3
Endothelin-1 Signaling	0	0.222	2	ADCY4,GNA11,PLCH2,KLB,PLCH1,FGFR3,JUN,EDN1,ECE2,FGFR4,PIK3C3,PLA2G5,MRAS,PNPLA3,FRS2,CASP10,PNPLA8,PLA2G16,SRC,GNAS,PLD3,GUCY1A1,PLA2G4C,PTGS1,GNAQ,ITPR1,GNAZ,PRKCG,PIK3R3,MAPK14,PLCG2,SHC2,ADCY1,PTGER2,PTGS2,GNAL,CASP7
Relaxin Signaling	0	0.248	1.091	PDE6G,ADCY4,GNA11,GNB5,NFKB1,KLB,MPPE1,GNB1,FGFR3,JUN,NFKBIA,PIK3C3,FGFR4,MRAS,AKT3,TDP2,FRS2,GNAS,GUCY1A1,PDE9A,GNG2,GNAQ,GNAZ,PDE1C,PDE6H,PIK3R3,NPR1,ADCY1,PDE1B,GNB2,PRKACA,RLN3,NPR2,GNAL,PDE6D
Factors Promoting Cardiogenesis in Vertebrates	0	0.171	NaN	TGFBR3,ACVR1,TCF7L1,SMAD5,FZD1,APC,PRKCG,ATF2,MAPK14,TGFB2,NPPA,BMP6,ACVR2A,CDK2
CNTF Signaling	0	0.241	2.673	RPS6KB1,JAK1,TYK2,KLB,FGFR3,PIK3R3,LIFR,PIK3C3,FGFR4,RPS6KB2,MRAS,RPS6KA1,STAT1,FRS2
Cardiomyocyte Differentiation via BMP Receptors	0	0.2	NaN	SMAD6,NPPA,ATF2
Renin-Angiotensin Signaling	0	0.237	2.746	ADCY4,CCL5,NFKB1,KLB,PTK2,FGFR3,PAK1,JUN,PIK3C3,FGFR4,MRAS,STAT1,FRS2,PAK4,REN,GNAQ,ITPR1,PRKCG,ATF2,PIK3R3,MAPK14,PLCG2,SHC2,ADCY1,PRKACA,PTGER2,TNF,AGTR1
Docosahexaenoic Acid (DHA) Signaling	0	0.224	NaN	FGFR3,PIK3R3,ALOX15,FGFR4,PIK3C3,APAF1,AKT3,PNPLA2,FRS2,KLB,APP
Cardiac Hypertrophy Signaling	0	0.236	3.244	ADRA2B,MYL6,ADCY4,GNB5,MAP3K4,PLCH2,GNB1,ROCK2,FGFR3,FGFR4,MRAS,FRS2,RPS6KB1,MAP3K13,IL6R,GNG2,CACNA1C,GNAZ,CACNA1A,ATF2,PIK3R3,RHOQ,RND3,PLCG2,RHOA,PRKACA,GNB2,RPS6KA1,GNAL,GNA11,RHOT2,KLB,PLCH1,EIF4E,JUN,ADRB1,RHOT1,PIK3C3,TGFB2,IGF1R,GNAS,RHOC,MYLPF,GNAQ,NFATC4,ROCK1,CALM1 (includes others),MAPK14,ADCY1,ADRA1A
CDK5 Signaling	0	0.245	0.426	ITGB1,GNAS,PPP2R2A,ADCY4,PPP1R11,CACNA1A,FOSB,PPP2CB,PPP2R1A,PPP1CC,NTRK2,MAPK14,PPP1R12A,DRD1,PTPA,PPP2R3A,CAPN1,ADCY1,MRAS,PRKACA,PPP2R5C,PPP1CA,GNAL
iCOS-iCOSL Signaling in T Helper Cells	0	0.25	3.13	CD247,IL2RG,HLA-A,NFATC3,HLA-B,NFATC4,ITPR1,NFKB1,PLEKHA3,KLB,PIK3R3,FGFR3,CALM1 (includes others),LCK,CAMK2D,NFKBIA,NFAT5,CAMK2A,FGFR4,PIK3C3,HLA-DRA,FCER1G,AKT3,VAV1,PLEKHA2,FRS2
Molecular Mechanisms of Cancer	0	0.232	NaN	CDKN2A,SHH,JAK1,ADCY4,CCND1,FGFR3,PTK2,RB1,CTNNA2,PAK1,BBC3,CAMK2A,CAMK2D,CCND3,FGFR4,MRAS,FRS2,CASP10,TP53,E2F4,ARHGEF4,TFDP1,CDK7,WNT9A,TYK2,AURKA,GNAZ,APC,PIK3R3,DAXX,CDH1,MAX,RHOQ,CCND2,RND3,RHOA,PRKACA,APH1B,ARHGEF18,CDK2,WNT1,GNAL,ARHGEF7,RHOT2,GNA11,SMAD5,FZD1,NFKB1,KLB,CHEK1,NFKBIA,JUN,RHOT1,PIK3C3,TGFB2,AKT3,ARHGEF2,CHEK2,ITGB1,SRC,PMAIP1,PAK4,GNAS,RHOC,WNT2B,SMAD6,GNAQ,APAF1,MDM2,XIAP,P…
Lipid Antigen Presentation by CD1	0	0.235	NaN	AP1G2,FCER1G,PSAP,AP2S1
Corticotropin Releasing Hormone Signaling	0	0.238	1.414	SHH,GNAS,GUCY1A1,ADCY4,ARPC5,GNAQ,CRH,POMC,ITPR1,CREB3L4,PRKCG,ATF2,CALM1 (includes others),JUN,MAPK14,GLI3,NPR1,PLCG2,ADCY1,NR4A1,PRKACA,PTGS2,GLI1,NPR2
HGF Signaling	0	0.25	2.132	ITGB1,CDKN2A,PXN,MAP3K13,MAP3K4,KLB,CCND1,ELF1,ATF2,PRKCG,PIK3R3,FGFR3,PTK2,ELF4,ELF2,PAK1,JUN,ELF3,PLCG2,FGFR4,PIK3C3,CDKN1A,MRAS,AKT3,PTGS2,FRS2,CDK2
HMGB1 Signaling	0	0.228	4.158	IL1A,ICAM1,RHOT2,NFKB1,KLB,IL25,FGFR3,JUN,RHOT1,PIK3C3,FGFR4,MRAS,TGFB2,AKT3,IL17F,FRS2,IFNG,SELE,RHOC,IFNGR1,PIK3R3,IL18,MAPK14,RHOQ,RND3,RHOA,LTA,TNF
Maturity Onset Diabetes of Young (MODY) Signaling	0	0.222	NaN	PKLR,CACNA1C,GAPDH,CACNA1A
FLT3 Signaling in Hematopoietic Progenitor Cells	0	0.21	2.668	RPS6KB1,CREB3L4,KLB,EIF4E,ATF2,PIK3R3,FGFR3,MAPK14,FLT3LG,PIK3C3,FGFR4,MRAS,AKT3,STAT2,RPS6KA1,STAT1,FRS2
GNRH Signaling	0	0.225	2.117	ADCY4,GNA11,GNRH2,MAP3K4,NFKB1,PTK2,PAK1,CAMK2A,CAMK2D,JUN,MRAS,DNM2,SRC,PAK4,GNAS,MAP3K13,GNAQ,DNM3,ITPR1,CREB3L4,PRKCG,ATF2,MAPK14,ADCY1,PRKACA,GNRH1,DNM1L
Human Embryonic Stem Cell Pluripotency	0	0.206	NaN	NTF3,GNAS,WNT9A,WNT2B,SMAD6,ACVR1,TCF7L1,FZD1,SMAD5,KLB,APC,PIK3R3,FGFR3,FGF4,NTRK2,ZIC3,FGFR4,PIK3C3,NTRK1,MRAS,SPHK1,TGFB2,AKT3,BMP6,FRS2,WNT1,PDGFRB
Melanocyte Development and Pigmentation Signaling	0	0.226	1.342	RPS6KB1,SRC,GNAS,ADCY4,POMC,CREB3L4,KLB,ATF2,PIK3R3,FGFR3,PAX3,PLCG2,PIK3C3,FGFR4,ADCY1,RPS6KB2,MRAS,PRKACA,KIT,RPS6KA1,FRS2
DNA Methylation and Transcriptional Repression Signaling	0	0.25	NaN	DNMT3B,DNMT3A,ARID4B,MBD2,SUDS3
Antiproliferative Role of Somatostatin Receptor 2	0	0.232	-0.302	SRC,GUCY1A1,GNG2,GNB5,KLB,FGFR3,PIK3R3,GNB1,PIK3C3,FGFR4,NPR1,CDKN1A,GNB2,MRAS,FRS2,NPR2
Role of NANOG in Mammalian Embryonic Stem Cell Pluripotency	0	0.198	1.387	TP53,JAK1,TBXT,WNT9A,WNT2B,TYK2,FZD1,SMAD5,TCF7L1,KLB,APC,FGFR3,PIK3R3,LIFR,FGFR4,PIK3C3,MRAS,AKT3,GATA6,BMP6,FRS2,WNT1
Growth Hormone Signaling	0	0.192	2.887	RPS6KB1,KLB,ONECUT1,PRKCG,FGFR3,PIK3R3,IGF2,PIK3C3,PLCG2,FGFR4,RPS6KB2,IGF1R,RPS6KA1,STAT1,FRS2
Prolactin Signaling	0	0.171	2.496	NR3C1,KLB,IRF1,PRKCG,FGFR3,PIK3R3,JUN,PIK3C3,PLCG2,FGFR4,MRAS,STAT1,TCF7,FRS2
CREB Signaling in Neurons	0	0.24	1.347	POLR2D,ADCY4,GNA11,GNB5,POLR2B,PLCH2,KLB,PLCH1,GNB1,FGFR3,GTF2B,CAMK2A,GRIK5,CAMK2D,POLR2A,PIK3C3,FGFR4,MRAS,AKT3,FRS2,POLR2L,GRIN1,GNAS,GNG2,TBP,GNAQ,ITPR1,GNAZ,CREB3L4,ATF2,PRKCG,PIK3R3,POLR2G,CALM1 (includes others),GRIK4,PLCG2,ADCY1,GNB2,PRKACA,RPS6KA1,GNAL,GRIA3
Prostate Cancer Signaling	0	0.247	NaN	TP53,TFDP1,MDM2,CREB3L4,NFKB1,CCND1,KLB,ATF2,PIK3R3,FGFR3,RB1,HSP90B1,NFKBIA,AR,FGFR4,PIK3C3,CDKN1A,NKX3-1,MRAS,AKT3,HSP90AA1,FRS2,CDK2
Renal Cell Carcinoma Signaling	0	0.203	1.508	PAK4,SLC2A1,KLB,ELOC,ARNT,FGFR3,PIK3R3,PAK1,JUN,PIK3C3,FGFR4,MRAS,EGLN3,AKT3,UBC,FRS2
Type I Diabetes Mellitus Signaling	0	0.223	2.324	CD247,IFNG,JAK1,HLA-A,HLA-B,PIAS1,APAF1,IFNGR1,HSPD1,NFKB1,IRF1,IRAK1,GAD2,MAPK14,NFKBIA,LTA,HLA-DRA,FCER1G,STAT1,TNF,HLA-E
Endometrial Cancer Signaling	0	0.206	NaN	TP53,KLB,CCND1,FGFR3,PIK3R3,CTNNA2,CDH1,PIK3C3,FGFR4,MRAS,AKT3,ERBB2,FRS2
Basal Cell Carcinoma Signaling	0	0.188	-0.707	TP53,SHH,GLI3,WNT9A,WNT2B,FZD1,TCF7L1,BMP6,HKR1,GLI1,WNT1,APC
Primary Immunodeficiency Signaling	0	0.16	NaN	BLNK,LCK,IL2RG,IGHA1
Glioma Signaling	0	0.227	0.408	TP53,CDKN2A,E2F4,RBL2,TFDP1,MDM2,CCND1,KLB,PRKCG,PIK3R3,FGFR3,CALM1 (includes others),RB1,IGF2,CAMK2D,CAMK2A,FGFR4,PIK3C3,PLCG2,CDKN1A,MRAS,IGF1R,AKT3,FRS2,PDGFRB
Autoimmune Thyroid Disease Signaling	0	0.233	NaN	IL10,HLA-A,HLA-B,HLA-DRA,FCER1G,CGA,HLA-E
Acute Myeloid Leukemia Signaling	0	0.211	1.414	RUNX1,RPS6KB1,TCF7L1,NFKB1,CCND1,KLB,SPI1,PIK3R3,FGFR3,FLT3LG,PIK3C3,FGFR4,RPS6KB2,MRAS,AKT3,KIT,JUP,FRS2,PIM2
Type II Diabetes Mellitus Signaling	0	0.171	1.807	PPARG,ACSL3,PRKAB2,PKLR,PKM,ADIPOQ,SMPD1,NFKB1,KLB,ADIPOR1,PRKCG,FGFR3,PIK3R3,NFKBIA,SMPD4,FGFR4,PIK3C3,AKT3,TNF,FRS2
Chronic Myeloid Leukemia Signaling	0	0.218	NaN	TP53,CDKN2A,E2F4,RBL2,TFDP1,MDM2,NFKB1,CCND1,KLB,PIK3R3,FGFR3,RB1,HDAC3,FGFR4,HDAC11,PIK3C3,HDAC7,CDKN1A,MRAS,TGFB2,AKT3,FRS2
GŒ±12/13 Signaling	0	0.182	1.528	SRC,PXN,MYL6,MYLPF,NFKB1,KLB,ROCK1,PTK2,ROCK2,PIK3R3,FGFR3,CDH1,JUN,NFKBIA,RHOA,FGFR4,PIK3C3,CDH10,MRAS,AKT3,VAV1,FRS2
p70S6K Signaling	0	0.226	0.816	JAK1,YWHAH,PPP2R2A,PLCH2,KLB,PLCH1,FGFR3,PIK3C3,FGFR4,MRAS,AKT3,PPP2R5C,FRS2,RPS6KB1,SRC,IL2RG,YWHAE,YWHAB,GNAQ,PRKCG,PIK3R3,PPP2CB,PPP2R1A,PPP2R3A,PTPA,PLCG2,SFN,AGTR1
ERK5 Signaling	0	0.242	0.775	RPS6KB1,SRC,YWHAE,YWHAH,YWHAB,SGK1,GNAQ,CREB3L4,ATF2,NTRK1,RPS6KB2,MRAS,RPS6KA1,WNK1,SFN
Colorectal Cancer Metastasis Signaling	0	0.236	1.54	JAK1,MMP3,ADCY4,GNB5,MMP13,CCND1,GNB1,FGFR3,FGFR4,MRAS,FRS2,TP53,E2F4,WNT9A,TYK2,IL6R,GNG2,IFNGR1,MMP2,APC,PIK3R3,CDH1,RHOQ,RND3,RHOA,PRKACA,GNB2,PTGER2,TNF,WNT1,MMP15,RHOT2,FZD1,NFKB1,KLB,JUN,RHOT1,PIK3C3,TGFB2,AKT3,MMP11,STAT1,PTGER4,MMP17,MMP19,SRC,IFNG,GNAS,RHOC,WNT2B,TCF7L1,ADCY1,MSH6,PTGS2
Myc Mediated Apoptosis Signaling	0	0.232	NaN	CDKN2A,TP53,YWHAE,YWHAH,YWHAB,APAF1,KLB,FGFR3,PIK3R3,PIK3C3,FGFR4,IGF1R,MRAS,AKT3,SFN,FRS2
Pancreatic Adenocarcinoma Signaling	0	0.226	2	CDKN2A,JAK1,NFKB1,CCND1,KLB,FGFR3,RAD51,RB1,PIK3C3,FGFR4,TGFB2,AKT3,ERBB2,STAT1,FRS2,TP53,E2F4,PLD3,TFDP1,TYK2,HBEGF,MDM2,PIK3R3,CDKN1A,PTGS2,CDK2
G Beta Gamma Signaling	0	0.226	0.728	SRC,GNAS,GNG2,GNA11,GNB5,GNAQ,HBEGF,GNAZ,PRKCG,GNB1,PAK1,PLCG2,ADCY1,MRAS,GNB2,PRKACA,AKT3,GNAL,DNM2
Sphingosine-1-phosphate Signaling	0	0.232	0.784	RHOC,ADCY4,RHOT2,GNAQ,SMPD1,PLCH2,KLB,PLCH1,PIK3R3,FGFR3,PTK2,RHOQ,RND3,SMPD4,RHOT1,RHOA,PLCG2,FGFR4,PIK3C3,ADCY1,SPHK1,AKT3,FRS2,CASP7,PDGFRB,CASP10
Cdc42 Signaling	0	0.241	1.528	ITGB1,CD247,SRC,PAK4,MYL6,ARPC5L,HLA-A,MYLPF,ARPC5,HLA-B,MYLK,EXOC6,IQGAP1,APC,ATF2,PAK1,MAPK14,JUN,ACTR3,PPP1R12A,ARPC2,HLA-DRA,FCER1G,ARPC3,VAV1,HLA-E
April Mediated Signaling	0	0.194	1.89	NFAT5,MAPK14,JUN,NFKBIA,NFATC3,NFATC4,NFKB1
PAK Signaling	0	0.2	1.606	ITGB1,PAK4,PXN,MYL6,MYLPF,ARHGEF7,MYLK,EPHA3,KLB,PTK2,PIK3R3,FGFR3,PAK1,FGFR4,PIK3C3,MRAS,TNF,FRS2,PDGFRB
Rac Signaling	0	0.217	2.858	ITGB1,RPS6KB1,PAK4,ARPC5L,ARPC5,NFKB1,IQGAP1,KLB,PTK2,PIK3R3,FGFR3,PIP5K1A,PAK1,JUN,ACTR3,FGFR4,PIK3C3,RHOA,ARPC2,NCF2,MRAS,PIP5KL1,ARPC3,FRS2,NCKAP1
Role of Osteoblasts, Osteoclasts and Chondrocytes in Rheumatoid Arthritis	0	0.21	NaN	IL1A,SFRP2,MMP3,NFATC3,CSNK1A1,MMP13,FZD1,SMAD5,NFKB1,KLB,IL1R2,FGFR3,WIF1,NFAT5,NFKBIA,JUN,PIK3C3,FGFR4,AKT3,FRS2,ITGB1,SRC,IFNG,TNFSF11,SPP1,IL10,WNT9A,WNT2B,SMAD6,TCF7L1,NFATC4,TNFRSF11A,APC,XIAP,PIK3R3,CALM1 (includes others),IL18,MAPK14,CALCR,BMP6,SOST,TNF,WNT1,BIRC2
Phospholipase C Signaling	0	0.224	1.667	BLNK,CD247,MYL6,NFATC3,ARHGEF7,ADCY4,RHOT2,GNB5,NFKB1,GNB1,LCK,NFAT5,PPP1R12A,RHOT1,HDAC11,HDAC7,PLA2G5,MRAS,ARHGEF2,ITGB1,SRC,ARHGEF4,GNAS,PLD3,RHOC,FCGR2A,MYLPF,PLA2G4C,GNG2,GNAQ,ITPR1,NFATC4,CREB3L4,ATF2,PRKCG,CALM1 (includes others),RHOQ,HDAC3,RND3,PLCG2,RHOA,ADCY1,FCER1G,GNB2,ARHGEF18
Ovarian Cancer Signaling	0	0.23	NaN	CDKN2A,FZD1,KLB,CCND1,FGFR3,RAD51,RB1,EDN1,PIK3C3,FGFR4,RPS6KB2,MRAS,AKT3,FRS2,TP53,RPS6KB1,SRC,TFDP1,WNT9A,FGF9,WNT2B,PTGS1,MMP2,CGA,TCF7L1,APC,PIK3R3,MSH6,PRKACA,PTGS2,WNT1
HER-2 Signaling in Breast Cancer	0	0.229	NaN	ITGB1,TP53,TSC1,ERBB3,MDM2,MMP2,CCND1,KLB,PRKCG,PIK3R3,FGFR3,FGFR4,PIK3C3,CDKN1A,MRAS,AKT3,ERBB2,ITGB4,FRS2
Altered T Cell and B Cell Signaling in Rheumatoid Arthritis	0	0.242	NaN	IFNG,TNFSF11,IL1A,SPP1,IL10,HLA-A,HLA-B,NFKB1,IL18,LTA,HLA-DRA,FCER1G,IL23A,TNF,TNFSF13B
Protein Kinase A Signaling	0	0.234	1.386	MYH4,SHH,PDE6G,MYL6,YWHAH,NFATC3,ADCY4,GNB5,PLCH2,PTK2,ROCK2,GNB1,TH,CAMK2D,CAMK2A,RYR3,TDP2,ANAPC11,PPP1CA,KDELR1,YWHAE,PTPRD,YWHAB,GNG2,PPP1R11,ANAPC7,CREB3L4,ITPR1,ATF2,PDE6H,PDE1C,ANAPC4,PYGM,RHOA,PLCG2,PTPRB,PDE1B,CREM,PRKACA,GNB2,PTPRS,DUSP4,PDE6D,FLNB,AKAP8,PTPN2,CDC23,MYLK,NFKB1,PLCH1,MPPE1,PPP1CC,NFKBIA,NFAT5,PPP1R12A,GLI3,FLNA,DUSP10,TGFB2,PTPRZ1,PXN,GNAS,PDE9A,MYLPF,RYR2,GNAQ,TCF7L1,NF…
Role of Macrophages, Fibroblasts and Endothelial Cells in Rheumatoid Arthritis	0	0.218	NaN	MMP3,NFATC3,CXCL12,CSNK1A1,IL17RC,MMP13,PLCH2,CCND1,IL1R2,ROCK2,FGFR3,CAMK2D,WIF1,CAMK2A,FGFR4,TRAF4,MRAS,FRS2,TNFSF13B,SELE,WNT9A,IL6R,CREB3L4,APC,ATF2,PIK3R3,IL18,RHOA,PLCG2,TNF,WNT1,IL1A,ICAM1,SFRP2,FZD1,CCL5,NFKB1,KLB,PLCH1,IRAK1,NFKBIA,JUN,NFAT5,PIK3C3,AKT3,SRC,TNFSF11,IL10,WNT2B,GNAQ,NFATC4,TCF7L1,PRKCG,ROCK1,IL16,CALM1 (includes others),MAPK14,LTA,SOST,RYK
Leptin Signaling in Obesity	0	0.203	2.333	LEP,ADCY4,POMC,PLCH2,KLB,PLCH1,FGFR3,PIK3R3,PIK3C3,FGFR4,PLCG2,ADCY1,PRKACA,AKT3,FRS2,GHRL
Role of NFAT in Cardiac Hypertrophy	0	0.194	-1.342	ADCY4,CSNK1A1,GNB5,PLCH2,KLB,PLCH1,GNB1,FGFR3,CAMK2D,CAMK2A,HDAC11,PIK3C3,FGFR4,HDAC7,IGF1R,TGFB2,MRAS,AKT3,FRS2,SRC,GNAS,GNG2,SLC8A3,GNAQ,ITPR1,NFATC4,PRKCG,PIK3R3,CALM1 (includes others),MAPK14,HDAC3,PLCG2,ADCY1,GNB2,PRKACA
Glioma Invasiveness Signaling	0	0.239	2	RHOC,RHOT2,MMP2,KLB,FGFR3,PIK3R3,PTK2,RHOQ,RND3,RHOT1,RHOA,PIK3C3,FGFR4,MRAS,FRS2,TIMP2
Granzyme B Signaling	0	0.0714	NaN	APAF1
B Cell Development	0	0.158	NaN	HLA-A,HLA-B,HLA-DRA
IL-1 Signaling	0	0.216	1.069	IL1A,GNAS,ADCY4,GNG2,GNA11,GNB5,GNAQ,GNAZ,NFKB1,IRAK1,GNB1,JUN,MAPK14,NFKBIA,ADCY1,MRAS,GNB2,PRKACA,GNAL
RANK Signaling in Osteoclasts	0	0.204	2.357	SRC,TNFSF11,MAP3K13,MAP3K4,TNFRSF11A,NFKB1,KLB,XIAP,PIK3R3,FGFR3,CALM1 (includes others),JUN,MAPK14,NFKBIA,FGFR4,PIK3C3,AKT3,FRS2,BIRC2
Neuroprotective Role of THOP1 in Alzheimer's Disease	0	0.179	1	IFNG,YWHAE,ECE2,HLA-A,HLA-B,GNRH1,PRKACA,TAC1,HTRA2,GNRH2,HTRA1,PRSS21,HLA-E,APP
Regulation of IL-2 Expression in Activated and Anergic T Lymphocytes	0	0.183	NaN	CD247,CALM1 (includes others),JUN,NFKBIA,NFAT5,NFATC3,PLCG2,MRAS,TGFB2,TOB1,VAV1,NFATC4,NFKB1
Granzyme A Signaling	0	0.0909	NaN	NME1
Role of Wnt/GSK-3Œ≤ Signaling in the Pathogenesis of Influenza	0	0.211	0.447	IFNG,CSNK1G1,CSNK1G3,WNT9A,WNT2B,CSNK1A1,NCOA1,FZD1,TCF7L1,WNT1,APC,NCOA4
TWEAK Signaling	0	0.182	0.816	NFKBIA,APAF1,NFKB1,XIAP,CASP7,BIRC2
Nur77 Signaling in T Lymphocytes	0	0.214	NaN	CD247,CALM1 (includes others),HLA-A,HLA-B,HLA-DRA,APAF1,NR4A1,FCER1G,RXRA
PKCŒ∏ Signaling in T Lymphocytes	0	0.229	3.674	CD247,HLA-A,NFATC3,MAP3K13,HLA-B,MAP3K4,NFATC4,NFKB1,KLB,PIK3R3,FGFR3,LCK,JUN,CAMK2D,NFKBIA,NFAT5,CAMK2A,FGFR4,PIK3C3,PLCG2,HLA-DRA,MRAS,FCER1G,VAV1,FRS2
Role of MAPK Signaling in the Pathogenesis of Influenza	0	0.242	NaN	PNPLA8,PLA2G16,IFNG,PLA2G4C,CCL5,ATF2,RABGEF1,CXCL10,MAPK14,PLA2G5,MRAS,AKT3,PNPLA3,PTGS2,TNF
Role of PI3K/AKT Signaling in the Pathogenesis of Influenza	0	0.213	2.111	KPNA3,IFNG,CCL5,NFKB1,KLB,FGFR3,PIK3R3,NFKBIA,PIK3C3,FGFR4,AKT3,FRS2,PLAC8
MSP-RON Signaling Pathway	0	0.19	NaN	FGFR3,PIK3R3,IFNG,ITGAM,FGFR4,PIK3C3,ACTG2,TNF,FRS2,KLB,ACTC1,ACTA1
OX40 Signaling Pathway	0	0.22	0.447	CD247,JUN,NFKBIA,HLA-A,HLA-B,HLA-DRA,FCER1G,NFKB1,HLA-E
PI3K Signaling in B Lymphocytes	0	0.204	2.683	CD81,BLNK,ATF3,ATF7,NFATC3,ITPR1,NFATC4,PLCH2,PLEKHA3,NFKB1,PLCH1,ATF2,CALM1 (includes others),JUN,CAMK2D,NFKBIA,CAMK2A,NFAT5,PLCG2,MRAS,AKT3,VAV1,PLEKHA2
Inhibition of Angiogenesis by TSP1	0	0.219	2.236	TP53,JUN,MAPK14,GUCY1A1,SDC2,AKT3,KDR
P2Y Purigenic Receptor Signaling Pathway	0	0.2	1.043	ADCY4,GNG2,GNAQ,GNB5,CREB3L4,NFKB1,PLCH2,KLB,PLCH1,ATF2,PRKCG,PIK3R3,GNB1,FGFR3,JUN,PLCG2,FGFR4,PIK3C3,ADCY1,PRKACA,GNB2,MRAS,AKT3,P2RY1,FRS2
Tumoricidal Function of Hepatic Natural Killer Cells	0	0.2	NaN	ICAM1,SRGN,APAF1,CASP7
Intrinsic Prothrombin Activation Pathway	0	0.219	0	COL1A2,COL5A3,SERPINC1,F8,PROC,COL2A1,F13A1
Cell Cycle Control of Chromosomal Replication	0	0.179	NaN	ORC2,CDK7,MCM9,ORC4,CHEK2,CDK2,DBF4
DNA Double-Strand Break Repair by Homologous Recombination	0	0.143	NaN	RAD51,ATRX
Assembly of RNA Polymerase III Complex	0	0.222	NaN	TBP,POLR3D
Role of Tissue Factor in Cancer	0	0.218	NaN	ITGB1,TP53,RPS6KB1,SRC,CTGF,GNA11,GNAQ,MMP13,HBEGF,KLB,EIF4E,FGFR3,PIK3R3,PAK1,ARRB2,LCK,MAPK14,FGFR4,PIK3C3,MRAS,AKT3,RPS6KA1,CYR61,FRS2
IL-17A Signaling in Airway Cells	0	0.183	2.496	JAK1,TYK2,IL17RC,NFKB1,KLB,FGFR3,PIK3R3,MAPK14,NFKBIA,FGFR4,PIK3C3,AKT3,FRS2
Role of IL-17A in Arthritis	0	0.227	NaN	IL17RC,MMP13,CCL5,NFKB1,KLB,ATF2,FGFR3,PIK3R3,MAPK14,NFKBIA,PIK3C3,FGFR4,RPS6KA1,PTGS2,FRS2
IL-17A Signaling in Fibroblasts	0	0.176	NaN	JUN,MAPK14,NFKBIA,IL17RC,NFKB1,NFKBIZ
Role of IL-17A in Psoriasis	0	0.111	NaN	IL17RC
Role of IL-17F in Allergic Inflammatory Airway Diseases	0	0.231	1.89	CXCL10,CCL4,MMP13,IL17RC,CREB3L4,RPS6KA1,NFKB1,IL17F,ATF2
Role of JAK2 in Hormone-like Cytokine Signaling	0	0.0968	NaN	JAK1,TYK2,STAT1
Role of JAK family kinases in IL-6-type Cytokine Signaling	0	0.208	NaN	JAK1,MAPK14,TYK2,IL6R,STAT1
Role of JAK1 and JAK3 in Œ≥c Cytokine Signaling	0	0.197	NaN	BLNK,IL15RA,IL2RG,JAK1,KLB,FGFR3,PIK3R3,PIK3C3,FGFR4,MRAS,IL9,STAT1,FRS2
Dopamine-DARPP32 Feedback in cAMP Signaling	0	0.25	0.87	CSNK1G1,PPP2R2A,ADCY4,CSNK1A1,KCNJ16,PLCH2,PLCH1,PPP1CC,DRD1,PPP1R12A,PPP2R5C,PPP1CA,DRD3,GRIN1,GNAS,GUCY1A1,CSNK1G3,GNAQ,CACNA1C,PAWR,PPP1R11,CREB3L4,ITPR1,DRD2,CACNA1A,ATF2,GRIN3A,PRKCG,CALM1 (includes others),PPP2CB,PPP2R1A,PTPA,PPP2R3A,PLCG2,ADCY1,CREM,PRKACA
NGF Signaling	0	0.223	2.558	TP53,RPS6KB1,MAP3K13,SMPD1,MAP3K4,CREB3L4,NFKB1,KLB,ATF2,ROCK2,PIK3R3,FGFR3,ROCK1,SMPD4,FGFR4,PIK3C3,PLCG2,RHOA,TRAF4,NTRK1,MRAS,RPS6KB2,AKT3,RPS6KA1,FRS2
Mouse Embryonic Stem Cell Pluripotency	0	0.2	1.789	TP53,ID2,JAK1,TBXT,TYK2,FZD1,SMAD5,TCF7L1,KLB,XIAP,APC,FGFR3,PIK3R3,LIFR,MAPK14,FGFR4,PIK3C3,MRAS,AKT3,FRS2
Embryonic Stem Cell Differentiation into Cardiac Lineages	0	0.25	NaN	TBXT,SP4
Hematopoiesis from Multipotent Stem Cells	0	0.0909	NaN	CSF3
eNOS Signaling	0	0.238	0.378	HSPA14,PRKAB2,ADCY4,HSPA6,SLC7A1,KLB,FGFR3,AQP3,CHRM2,HSPA4,HSP90B1,NOSIP,PIK3C3,FGFR4,AKT3,FRS2,DNM2,AQP7,CHRNA4,GNAS,FLT1,GUCY1A1,FLT4,GNAQ,ITPR1,CHRND,NOSTRIN,PRKCG,PIK3R3,CALM1 (includes others),PLCG2,ADCY1,PRKACA,HSP90AA1,KDR,ESR1
nNOS Signaling in Neurons	0	0.209	0	CALM1 (includes others),GRIN1,CAMK2A,CAPNS1,CAPN1,DLG2,CAPN7,GRIN3A,PRKCG
VEGF Family Ligand-Receptor Interactions	0	0.198	2.84	FLT1,NRP2,FLT4,PLA2G4C,KLB,PRKCG,FGFR3,PIK3R3,PIK3C3,FGFR4,PLCG2,PLA2G5,MRAS,AKT3,KDR,FRS2
ErbB Signaling	0	0.194	NaN	RPS6KB1,PAK4,BTC,HBEGF,ERBB3,KLB,PRKCG,PIK3R3,FGFR3,PAK1,MAPK14,JUN,PLCG2,FGFR4,PIK3C3,MRAS,ERBB2,FRS2
ErbB2-ErbB3 Signaling	0	0.2	0.577	TYK2,ERBB3,KLB,CCND1,FGFR3,PIK3R3,JUN,PIK3C3,ETV4,FGFR4,MRAS,ERBB2,FRS2
ErbB4 Signaling	0	0.147	1.667	FGFR3,PIK3R3,FGFR4,PIK3C3,PLCG2,MRAS,APH1B,FRS2,KLB,PRKCG
GDNF Family Ligand-Receptor Interactions	0	0.216	0.535	GDNF,GFRA3,DOK2,GFRA2,ITPR1,KLB,FGFR3,PIK3R3,JUN,DOK4,PLCG2,PIK3C3,FGFR4,MRAS,RET,FRS2
Netrin Signaling	0	0.194	NaN	NFAT5,NFATC3,RYR3,RYR2,PRKACA,NFATC4,ABLIM1
Arsenate Detoxification I (Glutaredoxin)	0	0.25	NaN	PNP
Heparan Sulfate Biosynthesis	0	0.146	NaN	HS3ST3B1,TARS2,HS2ST1,AARS,EXTL1,SULT2B1,AARSD1
NAD Biosynthesis from 2-amino-3-carboxymuconate Semialdehyde	0	0.167	NaN	NADSYN1
Fatty Acid Activation	0	0.1	NaN	ACSL3
Bupropion Degradation	0	0.105	NaN	POR,CYP3A5
Retinoate Biosynthesis I	0	0.25	NaN	RDH11,RDH14,ALDH1A2,ALDH8A1,RBP1
Glucose and Glucose-1-phosphate Degradation	0	0.143	NaN	PGM3
Thyroid Hormone Metabolism II (via Conjugation and/or Degradation)	0	0.105	NaN	DIO1,B4GAT1
NAD biosynthesis II (from tryptophan)	0	0.2	NaN	NADSYN1,IDO1
Nicotine Degradation III	0	0.0938	NaN	POR,CYP3A5,B4GAT1
Heparan Sulfate Biosynthesis (Late Stages)	0	0.171	NaN	HS3ST3B1,TARS2,HS2ST1,AARS,EXTL1,SULT2B1,AARSD1
Glutaryl-CoA Degradation	0	0.0769	NaN	HSD17B4
Isoleucine Degradation I	0	0.167	NaN	BCAT2,ACADSB
Androgen Biosynthesis	0	0.182	NaN	HSD17B3,SRD5A3
Glutathione Redox Reactions I	0	0.111	NaN	GSTM2,MGST3
Acyl-CoA Hydrolysis	0	0.111	NaN	PPT1
Superpathway of Serine and Glycine Biosynthesis I	0	0.143	NaN	SHMT1
Ketogenesis	0	0.2	NaN	BDH2,HMGCLL1
2-ketoglutarate Dehydrogenase Complex	0	0.25	NaN	OGDH
The Visual Cycle	0	0.25	NaN	RDH11,RDH14,RBP1
D-myo-inositol-5-phosphate Metabolism	0	0.191	NaN	MINPP1,PTPN2,NUDT9,PPFIBP2,PPM1K,PLCH2,PLCH1,SACM1L,PPP1CC,PPP1R12A,NUDT11,DUSP10,INPP5B,ILKAP,PPP1CA,WBP11,PPP1R8,PAWR,PPP4R1,ITPK1,SYNJ1,PTPA,PPP2R3A,PLCG2,THTPA,PTPN22
Melatonin Degradation I	0	0.0857	NaN	POR,CYP3A5,B4GAT1
Œ≥-linolenate Biosynthesis II (Animals)	0	0.143	NaN	ACSL3,FADS2
NAD Salvage Pathway II	0	0.118	NaN	NT5C3A,NT5M
Pyridoxal 5'-phosphate Salvage Pathway	0	0.246	NaN	DAPK1,FAM20B,SGK1,CDK7,CSNK1A1,PLK1,PKN1,IRAK1,PAK1,CDK8,PRPF4B,POMK,HIPK1,ACVR2A,CDK2
Pyrimidine Deoxyribonucleotides De Novo Biosynthesis I	0	0.25	NaN	NME1,DUT,PCK1,NME7,RRM1
Triacylglycerol Degradation	0	0.214	NaN	TARS2,DAGLB,PNPLA3,AARS,PNPLA2,AARSD1
Heme Biosynthesis from Uroporphyrinogen-III I	0	0.25	NaN	PPOX
Phospholipases	0	0.2	NaN	PLA2G16,PNPLA8,PLD3,PLCG2,PLA2G4C,PLA2G5,PNPLA3,PLCH2,PLCH1
Estrogen Biosynthesis	0	0.214	NaN	POR,HSD17B3,CYP3A5,HSD17B7,HSD17B12,HSD17B4
Spermine and Spermidine Degradation I	0	0.25	NaN	SMOX
Leukotriene Biosynthesis	0	0.143	NaN	ALOX5
CMP-N-acetylneuraminate Biosynthesis I (Eukaryotes)	0	0.2	NaN	NAGK
Histidine Degradation III	0	0.167	NaN	HAL
Chondroitin Sulfate Biosynthesis	0	0.0714	NaN	HS3ST3B1,HS2ST1,SULT2B1
Dermatan Sulfate Biosynthesis	0	0.0909	NaN	HS3ST3B1,HS2ST1,DSE,SULT2B1
Pentose Phosphate Pathway (Non-oxidative Branch)	0	0.2	NaN	TKT
Glycogen Degradation III	0	0.2	NaN	PYGM,PGM3
Glycerol Degradation I	0	0.25	NaN	GK5
Calcium Transport I	0	0.222	NaN	ATP2B3,ATP2B2
NAD Phosphorylation and Dephosphorylation	0	0.125	NaN	NADK
Dermatan Sulfate Biosynthesis (Late Stages)	0	0.129	NaN	HS3ST3B1,HS2ST1,DSE,SULT2B1
Methylmalonyl Pathway	0	0.25	NaN	PCCA
Glycine Cleavage Complex	0	0.25	NaN	TBXT
Pentose Phosphate Pathway	0	0.111	NaN	TKT
Glycogen Degradation II	0	0.222	NaN	PYGM,PGM3
D-myo-inositol (1,4,5,6)-Tetrakisphosphate Biosynthesis	0	0.189	NaN	WBP11,MINPP1,PTPN2,PPP1R8,NUDT9,PPFIBP2,PAWR,PPP4R1,PPM1K,SACM1L,ITPK1,PPP1CC,PPP1R12A,SYNJ1,PTPA,PPP2R3A,NUDT11,DUSP10,INPP5B,ILKAP,PPP1CA,PTPN22,THTPA
Nicotine Degradation II	0	0.111	NaN	POR,CYP3A5,INMT,B4GAT1
Superpathway of Inositol Phosphate Compounds	0	0.225	NaN	MINPP1,PTPN2,NUDT9,PPFIBP2,IPPK,PPM1K,PLCH2,KLB,PLCH1,SACM1L,FGFR3,LCK,PPP1CC,PPP1R12A,NUDT11,PIK3C3,FGFR4,INPP5B,DUSP10,KIT,PIP5KL1,ILKAP,ERBB2,IP6K2,PPP1CA,FRS2,PMPCA,PDGFRB,WBP11,PPP1R8,PAWR,ERBB3,PPP4R1,ITPKA,PIK3R3,ITPK1,PIP5K1A,SYNJ1,PTPA,PPP2R3A,PLCG2,CDIPT,VAV1,INPP5K,PTPN22,THTPA
Mevalonate Pathway I	0	0.25	NaN	IDI1,IDI2,HMGCR
Valine Degradation I	0	0.2	NaN	HIBCH,BCAT2,ACADSB
Mitochondrial L-carnitine Shuttle Pathway	0	0.0714	NaN	ACSL3
Superoxide Radicals Degradation	0	0.125	NaN	NQO1
Serotonin Degradation	0	0.209	NaN	ADH5,SMOX,ALDH3A2,RDH14,ALDH1A2,ALDH3B1,PECR,ALDH3A1,B4GAT1
D-myo-inositol (3,4,5,6)-tetrakisphosphate Biosynthesis	0	0.189	NaN	WBP11,MINPP1,PTPN2,PPP1R8,NUDT9,PPFIBP2,PAWR,PPP4R1,PPM1K,SACM1L,ITPK1,PPP1CC,PPP1R12A,SYNJ1,PTPA,PPP2R3A,NUDT11,DUSP10,INPP5B,ILKAP,PPP1CA,PTPN22,THTPA
3-phosphoinositide Degradation	0	0.206	NaN	MINPP1,PTPN2,NUDT9,PPFIBP2,MTMR1,PPM1K,SACM1L,PPP1CC,PPP1R12A,NUDT11,INPP5B,DUSP10,MTM1,ILKAP,PPP1CA,WBP11,PPP1R8,MTMR14,PAWR,PPP4R1,ITPK1,INPP4A,SYNJ1,PPP2R3A,PTPA,INPP5K,THTPA,PTPN22
Phenylalanine Degradation IV (Mammalian, via Side Chain)	0	0.167	NaN	SMOX,ALDH3A2
Bile Acid Biosynthesis, Neutral Pathway	0	0.25	NaN	CYP27A1,CYP7A1
3-phosphoinositide Biosynthesis	0	0.218	NaN	MINPP1,PTPN2,NUDT9,PPFIBP2,PPM1K,KLB,SACM1L,FGFR3,PPP1CC,LCK,PPP1R12A,NUDT11,PIK3C3,FGFR4,INPP5B,DUSP10,KIT,PIP5KL1,ILKAP,ERBB2,PPP1CA,FRS2,PDGFRB,WBP11,PPP1R8,PAWR,ERBB3,PPP4R1,PIK3R3,ITPK1,PIP5K1A,SYNJ1,PTPA,PPP2R3A,CDIPT,VAV1,PTPN22,THTPA
Retinol Biosynthesis	0	0.25	NaN	RDH11,RDH14,PNPLA3,PNPLA2,RBP1
Œ≥-glutamyl Cycle	0	0.0909	NaN	ANPEP
Tryptophan Degradation to 2-amino-3-carboxymuconate Semialdehyde	0	0.25	NaN	IDO1
Tryptophan Degradation III (Eukaryotic)	0	0.118	NaN	IDO1,HSD17B4
Ketolysis	0	0.143	NaN	BDH2
Salvage Pathways of Pyrimidine Ribonucleotides	0	0.229	NaN	NME1,DAPK1,FAM20B,SGK1,CDK7,UPP1,CSNK1A1,PLK1,PCK1,PKN1,NME7,IRAK1,PAK1,CDK8,PRPF4B,POMK,HIPK1,CDK2,ACVR2A
Proline Biosynthesis I	0	0.25	NaN	PYCR1
Gluconeogenesis I	0	0.15	NaN	ENO3,GAPDH,ALDOA
Methylglyoxal Degradation III	0	0.2	NaN	FAM213B,AKR1B1
2-oxobutanoate Degradation I	0	0.2	NaN	PCCA
Chondroitin Sulfate Biosynthesis (Late Stages)	0	0.0882	NaN	HS3ST3B1,HS2ST1,SULT2B1
Superpathway of Melatonin Degradation	0	0.128	NaN	POR,MPO,SMOX,CYP3A5,B4GAT1
Stearate Biosynthesis I (Animals)	0	0.242	NaN	BDH2,ACSL3,PORCN,SRD5A3,FAM213B,PPT1,FASN,ELOVL1
Glycogen Biosynthesis II (from UDP-D-Glucose)	0	0.2	NaN	UGP2
Citrulline-Nitric Oxide Cycle	0	0.2	NaN	ASL
Pregnenolone Biosynthesis	0	0.222	NaN	CYP26B1,CYP7B1
Acetone Degradation I (to Methylglyoxal)	0	0.143	NaN	POR,FAM213B,CYP3A5
Rapoport-Luebering Glycolytic Shunt	0	0.25	NaN	MINPP1
NAD Biosynthesis III	0	0.25	NaN	NAMPT
Glucocorticoid Biosynthesis	0	0.125	NaN	CYP21A2
GDP-glucose Biosynthesis	0	0.167	NaN	PGM3
Galactose Degradation I (Leloir Pathway)	0	0.2	NaN	GALM
L-cysteine Degradation I	0	0.25	NaN	CDO1
Mineralocorticoid Biosynthesis	0	0.143	NaN	CYP21A2
UDP-N-acetyl-D-galactosamine Biosynthesis II	0	0.2	NaN	PGM3,UAP1
Oxidative Ethanol Degradation III	0	0.25	NaN	ALDH3A2,ALDH1A2,ALDH3B1,ALDH3A1
Ethanol Degradation IV	0	0.2	NaN	ALDH3A2,ALDH1A2,ALDH3B1,ALDH3A1
N-acetylglucosamine Degradation II	0	0.25	NaN	NAGK
Fatty Acid Œ≤-oxidation I	0	0.2	NaN	ACSL3,HSD17B4,ACADM,ECI1,ACAA2
Tyrosine Degradation I	0	0.25	NaN	TAT
Glutamate Degradation III (via 4-aminobutyrate)	0	0.2	NaN	GAD2
Methionine Degradation I (to Homocysteine)	0	0.105	NaN	MAT2A,NSUN4
Superpathway of Methionine Degradation	0	0.156	NaN	PCCA,CTH,MAT2A,CDO1,NSUN4
Folate Polyglutamylation	0	0.2	NaN	SHMT1
Folate Transformations I	0	0.222	NaN	MTHFR,SHMT1
Antioxidant Action of Vitamin C	0	0.205	-1.941	PNPLA8,PLA2G16,PLD3,SLC2A1,PLA2G4C,PLCH2,NFKB1,GLRX,PLCH1,NFKBIA,SLC23A1,MAPK14,SELENOT,PLCG2,PLA2G5,PNPLA3,NXN,TNF
GŒ±i Signaling	0	0.193	-0.655	ADRA2B,SRC,GNAS,ADCY4,GNG2,GNB5,FPR2,RGS4,DRD2,RGS12,HRH3,GNB1,CHRM2,NPR3,HTR1E,CNR2,ADCY1,MRAS,GNB2,PRKACA,RGS14,DRD3,AGTR1
GŒ±q Signaling	0	0.247	2.744	NFATC3,GNA11,RHOT2,GNB5,NFKB1,KLB,AVPR1A,GNB1,ROCK2,FGFR3,NFKBIA,RHOT1,PIK3C3,FGFR4,MRAS,AKT3,FRS2,GNAS,PLD3,RHOC,GNG2,GNAQ,RGS4,ITPR1,NFATC4,PRKCG,ROCK1,PIK3R3,CALM1 (includes others),RHOQ,RND3,PLCG2,RHOA,CALCR,GNB2,AGTR1,ADRA1A
GŒ±s Signaling	0	0.219	0.218	SRC,GNAS,HTR5A,ADCY4,RYR2,GNG2,GNB5,CREB3L4,ATF2,GNB1,ADRB1,RAPGEF2,GPER1,DRD1,ADCY1,RYR3,ADD1,MRAS,GNB2,PRKACA,PTGER2,ADORA2A,PTGER4
Cysteine Biosynthesis III (mammalia)	0	0.143	NaN	CTH,MAT2A,NSUN4
Regulation of the Epithelial-Mesenchymal Transition Pathway	0	0.202	NaN	ID2,JAK1,TWIST1,FZD1,NFKB1,KLB,FGFR3,FGF4,FGF18,FGFR4,PIK3C3,TGFB2,MRAS,AKT3,FRS2,HMGA2,PDGFRB,FGF16,ESRP2,WNT9A,FGF9,TYK2,SNAI1,WNT2B,MMP2,TCF7L1,APC,FGF1,PIK3R3,FGF17,CDH1,RHOA,ZEB2,APH1B,RBPJ,WNT1
Sperm Motility	0	0.225	1.091	PNPLA8,PLA2G16,GNAS,GUCY1A1,ZP3,SLC12A2,PLA2G4C,CACNA1H,ITPR1,PLCH2,PLCH1,PDE1C,PRKCG,PTK2,CALM1 (includes others),NPR1,PLCG2,PDE1B,PLA2G5,MRAS,PRKACA,PNPLA3,NPPA
UVB-Induced MAPK Signaling	0	0.194	NaN	FGFR3,PIK3R3,TP53,RPS6KB1,JUN,MAPK14,FGFR4,PIK3C3,FRS2,KLB,EIF4E,PRKCG
UVC-Induced MAPK Signaling	0	0.19	0	TP53,SRC,MAPK14,JUN,SMPD4,MRAS,SMPD1,PRKCG
BER pathway	0	0.0833	NaN	OGG1
PCP pathway	0	0.2	1.667	ROCK1,ROCK2,JUN,SDC2,RHOA,WNT9A,WNT2B,FZD1,SDC4,SDC3,WNT1,ATF2
Wnt/Ca+ pathway	0	0.235	1.155	NFAT5,CAMK2A,NFATC3,PLCG2,NFATC4,CREB3L4,FZD1,NFKB1,PLCH2,PLCH1,ATF2,PDE6H
Parkinson's Signaling	0	0.0625	NaN	MAPK14
Toll-like Receptor Signaling	0	0.209	2.111	IL1A,TICAM2,TNFAIP3,NFKB1,IRAK1,IL18,JUN,MAPK14,NFKBIA,TRAF4,CD14,UBC,TNF,MAP4K4
EGF Signaling	0	0.239	3	RPS6KB1,SRC,CSNK2A1,JAK1,ITPR1,KLB,FGFR3,PIK3R3,JUN,MAPK14,PIK3C3,FGFR4,AKT3,CSNK2B,STAT1,FRS2
SAPK/JNK Signaling	0	0.25	1.633	TP53,NFATC3,MAP3K13,GNG2,MAP3K4,KLB,HNRNPK,ATF2,GNB1,PIK3R3,FGFR3,DAXX,LCK,JUN,GADD45A,DUSP10,FGFR4,PIK3C3,MAP3K20,MRAS,FCER1G,DUSP4,MAP4K4,FRS2
Nitric Oxide Signaling in the Cardiovascular System	0	0.238	2.985	FLT1,GUCY1A1,RYR2,FLT4,CACNA1C,SLC7A1,ITPR1,KLB,CACNA1A,PRKCG,PDE1C,FGFR3,PIK3R3,CALM1 (includes others),HSP90B1,ADRB1,FGFR4,PIK3C3,PDE1B,PRKACA,AKT3,HSP90AA1,KDR,FRS2
IL-2 Signaling	0	0.222	2.111	CSNK2A1,IL2RG,JAK1,KLB,FGFR3,PIK3R3,LCK,JUN,PIK3C3,FGFR4,MRAS,AKT3,CSNK2B,FRS2
Amyloid Processing	0	0.234	-0.447	CSNK2A1,MAPK14,CAPNS1,CAPN1,CSNK1A1,PRKACA,APH1B,AKT3,CSNK2B,CAPN7,APP
FGF Signaling	0	0.2	2.668	FGF16,FGF9,ITPR1,CREB3L4,KLB,FGF1,ATF2,FGF17,PIK3R3,FGFR3,FGF4,MAPK14,FGF18,FGFR4,PIK3C3,AKT3,FRS2
Endoplasmic Reticulum Stress Pathway	0	0.15	NaN	HSP90B1,EIF2AK3,CASP7
GABA Receptor Signaling	0	0.215	NaN	GNAS,ADCY4,GPHN,KCNN2,SLC6A13,AP2S1,GABRE,GABRR2,GABRB3,GAD2,AP1G2,ADCY1,MRAS,UBC
Xenobiotic Metabolism Signaling	0	0.228	NaN	MAF,MAP3K4,ARNT,FGFR3,CAMK2A,GSTM2,CAMK2D,CYP3A5,ALDH3A2,FGFR4,SUMO1,MRAS,ALDH3A1,FRS2,AHR,MED1,MAP3K13,ALDH8A1,SNW1,PIK3R3,HS3ST3B1,PPP2CB,PPP2R1A,PTPA,SMOX,PPP2R3A,ALDH1A2,NCOA1,HSP90AA1,ALDH3B1,RXRA,TNF,MGST3,IL1A,GSTM5,PPP2R2A,ABCC2,HS2ST1,NFKB1,KLB,CUL3,HSP90B1,PIK3C3,PPP2R5C,ABCB1,NQO1,PRKCG,SULT2B1,FTL,MAPK14,EIF2AK3,DNAJC7
Antigen Presentation Pathway	0	0.241	NaN	NLRC5,IFNG,HLA-A,HLA-B,HLA-DRA,CD74,HLA-E
B Cell Receptor Signaling	0	0.213	3.307	BLNK,NFATC3,POU2F2,MAP3K4,NFKB1,BCL6,KLB,FGFR3,PTK2,NFKBIA,NFAT5,CAMK2A,CAMK2D,JUN,PIK3C3,FGFR4,INPP5B,RPS6KB2,MRAS,AKT3,FRS2,RPS6KB1,FCGR2A,MAP3K13,NFATC4,CREB3L4,ATF2,PIK3R3,CALM1 (includes others),MAPK14,SYNJ1,PLCG2,VAV1,INPP5K,IGHA1
Insulin Receptor Signaling	0	0.231	1.671	TSC1,JAK1,TRIP10,SGK1,KLB,EIF4E,FGFR3,SCNN1A,PPP1CC,PPP1R12A,FGFR4,INPP5B,PIK3C3,RPTOR,MRAS,RPS6KB2,AKT3,PPP1CA,FRS2,RPS6KB1,PPP1R11,ACLY,VAMP2,PIK3R3,RHOQ,SCNN1G,SYNJ1,ASIC1,PRKACA,INPP5K
Neurotrophin/TRK Signaling	0	0.213	1.941	NTF3,SPRY1,CREB3L4,KLB,ATF2,FGFR3,PIK3R3,NTRK2,JUN,PIK3C3,FGFR4,SPRY2,NTRK1,MRAS,RPS6KA1,FRS2
PPAR Signaling	0	0.224	-1.147	PPARG,IL1A,PPARD,MED1,SNW1,NFKB1,IL1R2,IL18,HSP90B1,NFKBIA,JUN,NCOA1,MRAS,HSP90AA1,PTGS2,RXRA,MAP4K4,TNF,PDGFRB
cAMP-mediated signaling	0	0.215	2.592	ADRA2B,PDE6G,HTR5A,AKAP8,ADCY4,RGS12,HRH3,MPPE1,CHRM2,CAMK2D,ADRB1,CAMK2A,DRD1,CNR2,HTR1E,TDP2,RGS14,DRD3,PTGER4,SRC,GNAS,PDE9A,FPR2,RGS4,CREB3L4,DRD2,ATF2,PDE1C,PDE6H,CALM1 (includes others),GPER1,NPR3,PKIB,ADCY1,CREM,PDE1B,AKAP10,PRKACA,DUSP4,PTGER2,RPS6KA1,ADORA2A,AGTR1,GNAL,PDE6D
p38 MAPK Signaling	0	0.206	2.5	TP53,RPS6KB1,IL1A,PLA2G4C,CREB3L4,MKNK2,ATF2,IRAK1,IL1R2,DAXX,IL18,MAPK14,MAX,DUSP10,PLA2G5,MKNK1,RPS6KB2,TGFB2,RPS6KA1,STAT1,TNF
TGF-Œ≤ Signaling	0	0.159	1.155	RUNX3,MAPK14,JUN,RNF111,TGFB2,MRAS,ACVR1,SMAD6,SMAD5,PITX2,ACVR2A,INHBB,PMEPA1
Notch Signaling	0	0.171	0	DLL1,FURIN,NUMB,APH1B,RBPJ,HEY2
T Cell Receptor Signaling	0	0.187	NaN	CD247,NFATC3,NFATC4,NFKB1,KLB,PIK3R3,FGFR3,CALM1 (includes others),LCK,NFAT5,NFKBIA,JUN,FGFR4,PIK3C3,MRAS,VAV1,FRS2
G-Protein Coupled Receptor Signaling	0	0.216	NaN	ADRA2B,PDE6G,ADCY4,FGFR3,CHRM2,CAMK2A,CAMK2D,FGFR4,HTR1E,CNR2,MRAS,TDP2,RGS14,FRS2,RGS4,CREB3L4,DRD2,ATF2,PDE6H,PDE1C,PIK3R3,NPR3,PDE1B,PRKACA,DUSP4,RPS6KA1,PTGER2,AGTR1,GNAL,PDE6D,HTR5A,GNA11,NFKB1,RGS12,HRH3,KLB,AVPR1A,MPPE1,NFKBIA,ADRB1,DRD1,PIK3C3,AKT3,DRD3,PTGER4,SRC,GNAS,PDE9A,FPR2,GNAQ,PRKCG,GPER1,ADCY1,CALCR,ADORA2A,ADRA1A
IL-6 Signaling	0	0.183	2.837	ABCB1,CSNK2A1,IL1A,IL6R,NFKB1,KLB,IL1R2,PIK3R3,FGFR3,IL18,JUN,NFKBIA,MAPK14,FGFR4,PIK3C3,MRAS,AKT3,CD14,CSNK2B,MAP4K4,TNF,FRS2
PDGF Signaling	0	0.23	2.683	SRC,CSNK2A1,JAK1,TYK2,KLB,PIK3R3,FGFR3,JUN,SYNJ1,PLCG2,PIK3C3,FGFR4,INPP5B,MRAS,SPHK1,CSNK2B,INPP5K,STAT1,FRS2,PDGFRB
BMP signaling pathway	0	0.188	0.905	FST,SMAD6,GREM1,SMAD5,NFKB1,PITX2,XIAP,ATF2,JUN,MAPK14,PRKACA,MRAS,BMP6
GPCR-Mediated Nutrient Sensing in Enteroendocrine Cells	0	0.2	NaN	GNAS,FFAR4,ADCY4,GNA11,GNG2,GNAQ,ITPR1,PLCH2,PLCH1,PRKCG,GAST,GPBAR1,PLCG2,ADCY1,PRKACA
Gustation Pathway	0	0.213	NaN	PDE6G,PDE9A,ADCY4,GNG2,ITPR1,PDE1C,PDE6H,MPPE1,SCNN1A,GNB1,SCNN1G,PDE1B,ADCY1,ASIC1,PRKACA,TDP2,P2RY1,P2RX2,PDE6D
Phagosome Formation	0	0.224	NaN	ITGB1,MRC1,FCGR2A,RHOC,RHOT2,PLCH2,KLB,PLCH1,PRKCG,PIK3R3,FGFR3,RHOQ,SCARA3,RND3,RHOT1,PLCG2,RHOA,FGFR4,PIK3C3,FCER1G,FRS2,FCER2
autophagy	0	0.229	NaN	STX17,ATG12,CTSZ,CTSD,ATG9A,CTSS,ATG4B,PIK3C3,MAP1LC3B,VPS33B,BECN1
Macropinocytosis Signaling	0	0.218	1.732	ITGB1,MRC1,SRC,RAB34,KLB,PRKCG,PIK3R3,FGFR3,PAK1,PLCG2,PIK3C3,FGFR4,RHOA,MRAS,CD14,ITGB4,FRS2
Inflammasome pathway	0	0.167	NaN	IL18,PYCARD,NFKB1
Cancer Drug Resistance By Drug Efflux	0	0.184	NaN	PIK3R3,TP53,ABCB1,ABCC2,MRAS,AKT3,MDM2,PTGS2,NFKB1
Osteoarthritis Pathway	0	0.226	2.271	SIK3,LEP,MMP3,PRKAB2,ADIPOQ,MMP13,FZD1,SMAD5,SDC4,NFKB1,IL1R2,FGFR3,CTNNA2,ELF3,GLI3,FGF18,DDR2,MTF1,SPHK1,NAMPT,CASP10,ITGB1,PPARG,SPP1,H19,PPARD,SMAD6,COL2A1,GREM1,TCF7L1,CREB3L4,ACAN,HKR1,ATF2,HDAC3,RBPJ,SOX9,PTGS2,HTRA1,GLI1,TNF,CASP7
Calcium Signaling	0	0.238	0.943	MYH4,MYH9,MYL6,NFATC3,MYH11,MYH7B,CAMK2D,NFAT5,CAMK2A,HDAC11,RYR3,HDAC7,ASPH,ACTC1,ACTA1,GRIN1,CHRNA4,TP63,MYH14,RYR2,SLC8A3,TPM3,MCU,ITPR1,NFATC4,CREB3L4,CHRND,ATF2,ATP2B2,GRIN3A,CALM1 (includes others),HDAC3,ATP2B3,MYH3,PRKACA,GRIA3
GM-CSF Signaling	0	0.197	2.138	RUNX1,KLB,CCND1,FGFR3,PIK3R3,CAMK2D,CAMK2A,PIK3C3,FGFR4,CISH,MRAS,AKT3,STAT1,FRS2

## Sheet: McKrae 12 hpi - pathways
Supplementary Table 3 (tab #4). Host neuronal pathways significantly regulated by infection with HSV-1 McKrae at 12 hpi.
Ingenuity Canonical Pathways	-log(p-value)	Ratio	z-score	Molecules
Oxidative Phosphorylation	9.21	0.649	NaN	NDUFA9,ATP5F1D,COX8A,ATP5MG,NDUFB8,MT-CO2,NDUFA1,NDUFB3,NDUFB10,NDUFS1,NDUFA5,NDUFS6,UQCRFS1,NDUFA10,ATP5PB,ATP5MC3,NDUFA8,ATP5PF,ATP5MC2,NDUFS7,SURF1,COX7C,UQCR11,NDUFB1,NDUFS5,NDUFB11,ATP5F1B,NDUFB2,COX7B,ATP5MC1,ATP5PD,NDUFA7,COX6A1,COX6C,UQCRH,COX5B,ATP5F1E,NDUFA2,NDUFB9,ATP5MF,NDUFS2,ATPAF1,MT-CO3,NDUFAB1,ATP5ME,COX4I1,SDHA,COX6B1,COX17,NDUFB4,NDUFV3,COX7A2L,NDUFA13,MT-ND5,NDUFS8,UQCR10,COX7…
Mitochondrial Dysfunction	7.58	0.558	NaN	MAP2K4,FURIN,NDUFA9,ATP5F1D,COX8A,ATP5MG,NDUFB8,MT-CO2,CYB5R3,NDUFA1,NDUFB3,VDAC2,NDUFB10,NDUFA5,NDUFS1,CASP9,NDUFS6,NDUFA10,UQCRFS1,ATP5PB,ATP5MC3,NDUFA8,ATP5PF,ATP5MC2,NDUFS7,COX7C,SURF1,BACE1,NDUFB1,UQCR11,GPX7,NDUFS5,NDUFB11,ATP5F1B,APH1A,TXN2,MAPK10,APH1B,SNCA,NDUFB2,HSD17B10,ATP5MC1,COX7B,ATP5PD,COX6A1,PSENEN,NDUFA7,UQCRH,PRDX5,COX6C,COX5B,RHOT2,ATP5F1E,NDUFA2,NDUFB9,PARK7,ATP5MF,ATPAF1,MT-…
Remodeling of Epithelial Adherens Junctions	6.83	0.672	-0.471	TUBA1B,NME1,RAB5C,RALA,ARPC5,CTNNA1,RAB5B,IQGAP1,TUBB,CLIP1,MAPRE2,TUBB2B,CTNNA2,ACTR3,ARPC3,TUBB4A,ACTG2,VCL,CTNNB1,ACTC1,ACTA1,DNM2,ACTN1,SRC,TUBB3,ARPC5L,TUBB4B,ACTB,ACTN2,TUBG1,RAB7A,TUBA4A,DNM3,APC,DNM1,TUBA1A,TUBB6,ARPC2,DNM1L,ARPC4,CTNND1
Epithelial Adherens Junction Signaling	3.37	0.488	NaN	TUBA1B,RAPGEF1,MYH9,MYL6,TGFBR3,ARPC5,TUBB,MYH7B,CLIP1,CTNNA2,KEAP1,BAIAP2,ACTG2,JUP,ACTA1,FARP2,TUBB3,DLL1,NOTCH3,MYH14,SNAI1,RAC1,TCF3,APC,EPN2,ARPC2,MYH3,CLINT1,RAP1B,TCF4,CTNNA1,EGF,CRK,IQGAP1,TUBB2B,ACTR3,SORBS1,TGFB2,ARPC3,AKT3,TUBB4A,VCL,CTNNB1,ACTC1,ACVR1C,ACTN1,SRC,ARPC5L,TUBB4B,ACTN2,ACTB,TUBG1,ACVR1,TUBA4A,FGF1,NOTCH4,MAGI1,TUBA1A,TUBB6,WAS,ARPC4,ACVR2A,CTNND1
Protein Ubiquitination Pathway	2.81	0.436	NaN	CRYAB,USP45,HLA-B,DNAJC28,USP10,PSMC2,ANAPC11,DNAJC16,DNAJC27,USP9X,HSPA8,PSMB7,UBR1,ANAPC5,PSMA4,CRYAA/CRYAA2,PSMD1,USP24,HLA-A,USP53,HSPA6,HSPB8,UBE2Z,CDC23,UBE2W,DNAJA1,USP39,USP3,PSMD14,AMFR,PSMB9,USP30,MDM2,USP33,PSMD8,DNAJC11,USP4,USP22,RPS27A,BTRC,BIRC2,FZR1,UBE2A,HSPA14,UBE3B,UBE2V2,FBXW7,ELOC,PSMC5,UBE2D4,USP7,USP8,HSPA4,SACS,SUGT1,USP40,BRCA1,USP28,PSMA6,PSMB5,UBE4B,USP38,BIRC6,PSME2,PS…
Sumoylation Pathway	2.76	0.495	0.603	MAP2K4,GDI1,PIAS1,RHOT2,NFKB1,UBA2,NR3C1,CTBP1,TDG,AR,RHOG,SP3,NFKBIA,JUN,STUB1,RHOT1,SUMO1,SENP5,SLC19A1,SMAD4,RHOF,ETS1,SERBP1,TP53,RHOC,HDAC1,GDI2,MAPK8,SENP7,SENP2,RFC1,MDM2,RFC5,ARHGDIB,XIAP,DAXX,RNF4,PCNA,RHOQ,RFC4,RND3,SENP6,MAPK10,ARHGDIA,PML,SNCA
Phagosome Maturation	2.69	0.472	NaN	TUBA1B,RAB5C,VPS28,ATP6V1C1,HLA-B,DYNLT1,TUBB,CTSZ,CTSD,CTSS,DYNC2H1,NAPA,TUBB3,DCTN4,ATP6V1A,GPAA1,DYNLRB1,DYNC1H1,CTSA,MPO,ATP6V1H,ATP6V0D1,NCF2,CTSB,ATP6V0E1,PRDX2,B2M,ATP6V0C,ATP6V1D,ATP6V0B,VPS39,HLA-A,NOX3,PRDX5,VPS33B,RAB5B,VTI1B,VPS37C,TUBB2B,DYNC1I2,PIK3C3,TUBB4A,ATP6V1G1,GOSR1,ATP6V1G2,ACE,ATP6V0E2,VPS18,TUBB4B,TUBG1,TUBA4A,RAB7A,CANX,TSG101,ATP6V0A1,TUBA1A,TUBB6,ATP6V1B2
Polyamine Regulation in Colon Cancer	2.61	0.684	NaN	PPARG,TCF4,PSMF1,PSME2,SAT1,OAZ2,ODC1,APC,MAX,MXD1,PSME4,OAZ1,CTNNB1
GADD45 Signaling	2.61	0.684	NaN	TP53,PCNA,CCND2,GADD45B,CCND3,GADD45A,GADD45G,CDKN1A,MAP3K4,BRCA1,CCND1,CDK2,CCNB1
ILK Signaling	2.35	0.44	1.414	MAP2K4,MYH9,MYL6,PIK3R1,MUC1,RICTOR,CCND1,MYH7B,FGFR3,NCK2,PTK2,RHOG,MAPK3,ATF4,ITGB4,ACTG2,TMSB10/TMSB4X,FRS2,ACTA1,DSP,TESK1,ITGB5,CFL1,MYH14,SNAI1,FERMT2,CREB5,ATF2,PIK3R3,PPP2R1A,RHOQ,PTPN11,RND3,PPP2R3A,PTPA,PPP2R2B,MYH3,MAPK10,RSU1,TNF,MAP2K6,RELA,FLNB,PPP2R2A,RHOT2,VEGFB,HIF1A,NFKB1,JUN,PPP1R12A,RHOT1,FLNA,PIK3C3,AKT3,PPP2R5C,PPP2R2C,ILKAP,VCL,CTNNB1,RHOF,ACTC1,ACTN1,NACA,ITGB1,PXN,FBLIM1,…
Sertoli Cell-Sertoli Cell Junction Signaling	2.26	0.444	NaN	MAP2K4,TUBA1B,TGFBR3,CLDN19,MAP3K4,TUBB,CLDN6,MPP6,MAP3K10,CTNNA2,TJAP1,MAP2K2,MAPK3,KEAP1,SPTB,MTMR2,JUP,ACTG2,ACTA1,TUBB3,GUCY1A1,MAP3K13,RAC1,ATF2,MAP3K12,EPN2,CLDN23,JAM3,MAP3K20,PRKACA,MAPK10,MAP2K3,SPTAN1,CLINT1,TNF,SPTBN1,CLDN15,CTNNA1,BCAR1,TUBB2B,JUN,SORBS1,AKT3,TUBB4A,VCL,CTNNB1,ACTC1,ACTN1,SPTBN2,ITGB1,SRC,TNFRSF1A,TUBB4B,TJP1,ACTB,ACTN2,TUBG1,TUBA4A,MAPK8,YBX3,EPB41,TUBA1A,MAPK14,TUBB…
Germ Cell-Sertoli Cell Junction Signaling	2.03	0.436	NaN	MAP2K4,TUBA1B,PIK3R1,MAP3K4,TUBB,FGFR3,PTK2,MAP3K10,CTNNA2,PAK1,RHOG,MAP2K2,TGFB1,MAPK3,KEAP1,MTMR2,JUP,ACTG2,FRS2,ACTA1,TUBB3,CFL1,MAP3K13,RAC1,PIK3R3,MAP3K12,EPN2,RHOQ,PTPN11,RND3,MAPK10,MAP2K3,CLINT1,TNF,MAP2K6,RHOT2,CTNNA1,IQGAP1,BCAR1,TUBB2B,SORBS1,RHOT1,PIK3C3,TGFB2,TUBB4A,VCL,RHOF,CTNNB1,ACTC1,ACTN1,ITGB1,SRC,PXN,PAK4,TNFRSF1A,TUBB4B,TJP1,RHOC,ACTB,ACTN2,TUBG1,TUBA4A,MAPK8,TUBA1A,MAPK14,TU…
Role of BRCA1 in DNA Damage Response	1.97	0.479	2.183	PBRM1,ARID1A,BARD1,ATRIP,RBBP8,SMARCD2,UIMC1,SMARCA4,CHEK1,RAD51,RB1,GADD45A,SMARCB1,SLC19A1,SMARCC2,BRCA1,STAT1,TP53,E2F4,RBL2,FAAP100,ACTB,SMARCE1,RFC1,PLK1,RFC5,NBN,RFC4,SMARCA2,CDKN1A,MSH6,BRCA2,BABAM1,BABAM2,FANCA
Purine Nucleotides De Novo Biosynthesis II	1.97	0.727	NaN	ADSL,ADSSL1,IMPDH2,IMPDH1,PAICS,PPAT,ATIC,GART
Estrogen Receptor Signaling	1.95	0.446	NaN	MED13,POLR2D,MNAT1,PGR,CTBP1,DDX5,CDK8,MAP2K2,MED17,MAPK3,MED21,MED16,IGFBP1,POLR2L,TAF9,MED1,CDK7,TBP,GTF2F1,RBFOX2,PCK1,TAF4B,HDAC3,H3F3A/H3F3B,ERCC3,NCOA1,GTF2H1,MED13L,MED23,GTF2F2,POLR2B,NR3C1,SMARCA4,G6PC3,GTF2B,POLR2A,PCK2,MED15,TAF2,GTF2H3,TAF12,SRC,CCNH,TAF5L,HNRNPD,TAF7L,POLR2G,TAF6L,GTF2H4,TRRAP,NCOR2,MED24,TAF15,PPARGC1A
Assembly of RNA Polymerase II Complex	1.89	0.511	NaN	TAF12,TAF9,CCNH,POLR2D,TAF5L,CDK7,TBP,GTF2F1,POLR2B,MNAT1,TAF7L,TAF4B,GTF2A2,POLR2G,GTF2B,TAF6L,POLR2A,GTF2H4,ERCC3,GTF2H1,TAF2,POLR2L,TAF15,GTF2H3
ATM Signaling	1.71	0.466	0.928	MAP2K4,GADD45B,GADD45G,SUV39H1,RBBP8,ZNF420,PPM1D,CHEK1,RAD51,USP7,JUN,NFKBIA,GADD45A,RAD17,BID,ATF4,BRCA1,TP53,MAPK8,MDM2,CREB5,CCNB1,NBN,ATF2,MDM4,MAPK14,SMC2,TRRAP,CDKN1A,PPP2R2B,MAPK10,TP53BP1,TLK2,CDK2
Androgen Signaling	1.71	0.443	-0.5	RELA,POLR2D,GNA11,RACK1,GNB5,POLR2B,NFKB1,MNAT1,CCND1,NCOA4,GNB1,HSPA4,GTF2B,AR,GNG11,POLR2A,JUN,MAPK3,TAF2,POLR2L,GTF2H3,SRC,CCNH,KAT7,GNAS,GNA12,CDK7,GNG2,TBP,GTF2F1,GNAZ,GNG10,PRKCG,GNAI2,POLR2G,CALM1 (includes others),PRKCI,GTF2H4,ERCC3,GNAO1,NCOA1,GNB2,PRKACA,HSP90AA1,GTF2H1,GNAL,PRKAR1A
Unfolded protein response	1.69	0.49	NaN	SCAP,DDIT3,HSPA14,HSPA6,OS9,ATF6,EIF2A,SYVN1,HSPA4,HSP90B1,UBXN4,ATF4,DNAJA2,NFE2L2,AMFR,PPARG,HSPH1,MAPK8,CANX,DNAJB9,HSPA8,SREBF2,SREBF1,ERO1B,EIF2AK3
Phosphatidylglycerol Biosynthesis II (Non-plastidic)	1.68	0.56	NaN	ABHD5,LCLAT1,LPCAT4,CRLS1,PTPMT1,PGS1,GPAT4,CDS2,LPCAT2,CDS1,AGPAT2,TAZ,GPAT3,MBOAT7
p53 Signaling	1.68	0.44	-0.707	CDKN2A,GADD45B,GADD45G,PIK3R1,PLAGL1,PIAS1,HIF1A,ST13,CCND1,CHEK1,FGFR3,SCO2,CCNG1,RB1,BBC3,JUN,GADD45A,PPP1R13B,PIK3C3,AKT3,TRIM29,CTNNB1,BRCA1,FRS2,TP53,TP63,MED1,HDAC1,APAF1,CSNK1D,MAPK8,MDM2,BAX,BIRC5,SERPINE2,PIK3R3,BCL2L1,PCNA,MDM4,MAPK14,CCND2,PTPN11,CDKN1A,PIK3CB,GNL3,PML,SFN,CDK2
Ephrin B Signaling	1.66	0.465	-0.471	ITSN1,EPHB2,GNA11,RACK1,CXCL12,GNB5,HNRNPK,GNB1,EPHB6,PTK2,NCK2,PAK1,EPHB1,GNG11,MAPK3,ITSN2,EFNB3,CTNNB1,PXN,EPHB4,GNAS,KALRN,CFL1,GNA12,GNG2,RAC1,GNAZ,GNG10,GNAI2,ROCK1,GNAO1,GNB2,GNAL
IL-17A Signaling in Gastric Cells	1.63	0.565	NaN	CXCL10,MAP2K4,RELA,CXCL11,JUN,MAPK14,MAPK3,MAPK10,MAPK8,IL17RC,CCL5,NFKB1,TNF
Notch Signaling	1.57	0.514	-0.577	FURIN,DLL1,NOTCH3,DTX3,JAG2,PSENEN,NUMB,NUMBL,NOTCH4,DTX1,MAG,APH1A,APH1B,RBPJ,HEY2,JAG1,RFNG,HEY1
Semaphorin Signaling in Neurons	1.51	0.48	NaN	ITGB1,PLXNA1,PAK4,RND1,CFL1,DPYSL3,RHOC,DPYSL4,RHOT2,RAC1,DPYSL5,PTK2,ROCK1,CRMP1,PAK1,SEMA4D,RHOQ,RHOG,CDK5,RND3,RHOT1,MAPK3,PLXNB1,RHOF
Cell Cycle: G2/M DNA Damage Checkpoint Regulation	1.46	0.479	-0.853	TP53,CDKN2A,YWHAH,YWHAE,YWHAB,WEE1,CDK7,PTPMT1,PLK1,MDM2,AURKA,PPM1D,CCNB1,CHEK1,MDM4,GADD45A,CDKN1A,PKMYT1,BTRC,BORA,RPS6KA1,BRCA1,SFN
Ephrin Receptor Signaling	1.44	0.412	0.438	RAPGEF1,ITSN1,EPHB2,RACK1,ARPC5,CXCL12,GNB5,NCK2,PTK2,GNB1,PAK1,EPHB1,MAP2K2,GRIN2C,MAPK3,ATF4,EFNB3,EPHA7,CFL1,KALRN,SH2D3C,GNG2,RAC1,GNAZ,STAT3,CREB5,GNG10,ATF2,GRIN3A,SDCBP,PTPN11,ARPC2,GNAO1,GNB2,DOK1,GNAL,RAP1B,GNA11,VEGFB,EGF,EPHA4,CRK,BCAR1,GRINA,EPHB6,ACTR3,EPHA8,GNG11,SORBS1,SDC2,ARPC3,AKT3,ITGB1,SRC,GRIN1,EPHB4,PXN,PAK4,GNAS,ANGPT1,ARPC5L,GNA12,FGF1,GNAI2,ROCK1,WAS,MAP4K4,ARPC4
Inosine-5'-phosphate Biosynthesis II	1.4	1	NaN	ADSL,PAICS,ATIC
Lactose Degradation III	1.4	1	NaN	GLB1,PSAP,LCT
Cholesterol Biosynthesis I	1.39	0.615	NaN	FDFT1,SQLE,EBP,DHCR7,HSD17B7,MSMO1,TM7SF2,SC5D
Cholesterol Biosynthesis II (via 24,25-dihydrolanosterol)	1.39	0.615	NaN	FDFT1,SQLE,EBP,DHCR7,HSD17B7,MSMO1,TM7SF2,SC5D
Cholesterol Biosynthesis III (via Desmosterol)	1.39	0.615	NaN	FDFT1,SQLE,EBP,DHCR7,HSD17B7,MSMO1,TM7SF2,SC5D
Clathrin-mediated Endocytosis Signaling	1.33	0.406	NaN	CSNK2A1,RAB5C,F2R,EPHB2,PIK3R1,ARPC5,SH3GLB1,FGFR3,CD2AP,FGF18,RAB11B,ITGB4,ACTG2,FRS2,DNM2,ACTA1,ITGB5,MYO6,APOM,FGF9,USP9X,RAC1,DNM3,PCYOX1,AP2S1,HSPA8,PIK3R3,ARRB2,PTPN11,PIP5K1C,CLTA,ARPC2,TFRC,CTTN,RAB4A,APOA4,NUMB,VEGFB,EGF,RAB5B,FGF4,AP1G2,ACTR3,PIK3C3,ARPC3,CSNK2B,ACTC1,RAB4B,ITGB1,SRC,FGF16,AP2M1,ARPC5L,ACTB,CHP1,RAB7A,MDM2,HIP1,TSG101,FGF1,DNM1,CSNK2A2,APOA1,SYNJ1,RPS27A,PIK3CB,DNM1L,UB…
Circadian Rhythm Signaling	1.32	0.5	NaN	GRIN1,AVP,ARNTL,CSNK1D,CREB5,VIP,GRIN3A,ATF2,GRINA,PER3,GRIN2C,CLOCK,ATF4,CRY1,ADCYAP1,PER2
dTMP De Novo Biosynthesis	1.3	0.8	NaN	SHMT1,DHFR2,DHFR,SHMT2
Role of CHK Proteins in Cell Cycle Checkpoint Control	1.25	0.455	0.243	TP53,E2F4,PPP2R2A,RFC1,PLK1,RFC5,NBN,CHEK1,PPP2R1A,PCNA,RFC4,PPP2R3A,PTPA,RAD17,PPP2R2B,CDKN1A,ATMIN,SLC19A1,CLSPN,PPP2R5C,PPP2R2C,TLK2,PPP2R5E,BRCA1,CDK2
STAT3 Pathway	1.25	0.438	0.707	MAP2K4,PTPN2,TGFBR3,FGFR3,MAP3K10,MAP2K2,PIM1,MAPK3,CISH,NTRK1,IGF1R,PDGFRB,SRC,FLT1,FLT4,TYK2,RAC1,MAPK8,STAT3,TNFRSF11A,MAP3K21,IGF2R,DDR1,NDUFA13,MAP3K12,PIAS3,NTRK2,MAPK14,CDKN1A,MAP3K20,MAPK10,KDR
Pancreatic Adenocarcinoma Signaling	1.25	0.417	0.87	CDKN2A,MAP2K4,RELA,JAK1,RALA,PA2G4,PIK3R1,SUV39H1,VEGFB,EGF,NFKB1,CCND1,RAD51,FGFR3,RB1,CASP9,MAP2K2,TGFB1,MAPK3,PIK3C3,TGFB2,SMAD4,AKT3,ERBB2,STAT1,FRS2,RALGDS,TP53,E2F4,PLD3,TFDP1,TYK2,MAPK8,RAC1,HBEGF,MDM2,STAT3,BIRC5,PIK3R3,BCL2L1,PTPN11,CDKN1A,MAPK10,BRCA2,PIK3CB,PTGS2,JAK3,CDK2
Leukocyte Extravasation Signaling	1.23	0.4	2.032	MAP2K4,MYL6,MMP3,PIK3R1,CLDN19,CXCL12,MMP13,MAP3K4,CLDN6,MMP24,FGFR3,PTK2,CTNNA2,MAP2K2,EZR,CYBA,ARHGAP12,ACTG2,FRS2,ACTA1,TIMP2,ITK,RAC1,THY1,ARHGAP5,PIK3R3,NCF1,ITGAM,CLDN23,PTPN11,JAM3,PLCG2,NCF2,MAPK10,PECAM1,CTTN,RAP1B,CD99,CLDN15,NOX3,MMP15,CTNNA1,CRK,BCAR1,TIMP1,PIK3C3,MMP11,VCL,CTNNB1,ACTC1,ACTN1,MMP17,MMP19,ITGB1,SRC,PXN,MMP28,ACTB,ACTN2,MAPK8,ARHGAP4,PLCG1,SELPLG,PRKCG,GNAI2,ROCK1,MAPK1…
CDP-diacylglycerol Biosynthesis I	1.23	0.522	NaN	ABHD5,LPCAT2,LCLAT1,CDS1,AGPAT2,LPCAT4,CRLS1,GPAT3,TAZ,GPAT4,CDS2,MBOAT7
Aryl Hydrocarbon Receptor Signaling	1.17	0.409	-0.48	CDKN2A,CCND1,RARG,ARNT,NR2F1,CTSD,RB1,GSTM2,CCND3,TGFB1,ALDH3A2,MAPK3,AHR,TP53,RBL2,TFDP1,MED1,ALDH9A1,CCND2,ALDH1A2,HSP90AA1,DHFR,RXRA,TNF,MGST3,GSTP1,CDK2,RELA,IL1A,GSTM5,NFKB1,SMARCA4,CHEK1,HSP90B1,JUN,RARB,NEDD8,TGFB2,NFE2L2,SRC,GSTM1,NFIC,GSTA4,NQO1,SLC35A2,APAF1,MAPK8,MDM2,BAX,CDKN1A,NFIB,NCOR2
Production of Nitric Oxide and Reactive Oxygen Species in Macrophages	1.14	0.399	2.75	MAP2K4,JAK1,PIK3R1,MAP3K4,SPI1,FGFR3,MAP3K10,RHOG,PPP1R7,MAPK3,CYBA,HOXA10,PPP1CA,FRS2,APOM,MAP3K13,TYK2,RAC1,PPP1R14A,IFNGR1,PCYOX1,IRF1,PIK3R3,MAP3K12,PPP2R1A,NCF1,MPO,RHOQ,PTPN11,RND3,PPP2R3A,PTPA,PLCG2,PPP2R2B,NCF2,MAPK10,IRF8,TNF,RAP1B,RELA,APOA4,PPP2R2A,RHOT2,NFKB1,PPP1CC,JUN,NFKBIA,PPP1R12A,RHOT1,PIK3C3,AKT3,PPP2R5C,PPP2R2C,STAT1,RHOF,TNFRSF1A,RHOC,MAPK8,PLCG1,PRKCG,APOA1,MAPK14,PRKCI,PIK3…
RAR Activation	1.12	0.398	NaN	MAP2K4,CSNK2A1,PIK3R1,SMARCD2,RBP3,MNAT1,RARG,RBP1,PSMC5,NR2F1,TGFB1,SMARCB1,SMARCC2,RDH13,SMAD1,MED1,CDK7,RAC1,SNW1,CRABP1,PIK3R3,SMARCA2,ERCC3,ALDH1A2,PRKACA,NCOA1,MAPK10,GTF2H1,RXRA,CRABP2,PML,PBRM1,RELA,NSD1,ARID1A,SMAD5,NFKB1,SMARCA4,JUN,RDH14,PNRC1,RARB,TGFB2,AKT3,SMAD4,SORBS3,CSNK2B,NR2F6,GTF2H3,SRC,CCNH,RDH11,ACTB,SMAD6,SMARCE1,SMAD7,MAPK8,PRKCG,CSNK2A2,MAPK14,PRKCI,GTF2H4,ADCY1,PIK3CB,NC…
Role of JAK1, JAK2 and TYK2 in Interferon Signaling	1.12	0.526	1.342	RELA,JAK1,PTPN2,TYK2,IFNGR1,STAT2,STAT3,CGA,NFKB1,STAT1
Adipogenesis pathway	1.07	0.405	NaN	CDKN2A,BMP4,FBXW7,MNAT1,RBP1,CTNNBIP1,FGFR3,CTBP1,EGR2,TGFB1,HDAC11,EZH2,HDAC7,SMAD1,TP53,RPS6KB1,KAT7,CDK7,HDAC3,DLK1,KAT6A,ERCC3,GTF2H1,RPS6KA1,PER2,TNF,RBBP4,DDIT3,RBBP7,SMAD5,HIF1A,PAXIP1,CDK5,AGPAT2,SETDB1,CLOCK,GTF2H3,PPARG,ARNTL,CCNH,TNFRSF1A,HDAC1,SENP2,BSCL2,FGF1,EBF1,GTF2H4,SREBF1,KLF5,BMP7,SOX9
Hereditary Breast Cancer Signaling	1.06	0.401	NaN	NPM1,POLR2D,PIK3R1,SMARCD2,CCND1,FGFR3,RB1,HDAC11,HDAC7,SMARCB1,XPC,SMARCC2,BRCA1,FRS2,POLR2L,TP53,WEE1,RFC1,CCNB1,PIK3R3,PALB2,HDAC3,PTPN11,RFC4,SMARCA2,FANCA,PBRM1,GADD45B,ARID1A,GADD45G,BARD1,POLR2B,SMARCA4,CHEK1,RAD51,POLR2A,GADD45A,PIK3C3,SLC19A1,AKT3,FAAP100,ACTB,TUBG1,HDAC1,SMARCE1,RFC5,NBN,POLR2G,CDKN1A,MSH6,RPS27A,BRCA2,PIK3CB,SFN,UBC
CD27 Signaling in Lymphocytes	1.05	0.447	0.688	MAP2K6,MAP2K4,RELA,MAP3K13,MAPK8,APAF1,MAP3K4,NFKB1,BCL2L1,MAP3K10,MAP3K12,SIVA1,JUN,CASP9,NFKBIA,MAP2K2,CD70,MAPK10,BID,ELP1,MAP2K3
Cyclins and Cell Cycle Regulation	1.03	0.421	-1.4	CDKN2A,PA2G4,PPP2R2A,SUV39H1,CDKN2C,CCND1,RB1,CCND3,TGFB1,HDAC11,HDAC7,TGFB2,PPP2R5C,PPP2R2C,TP53,CCNH,E2F4,TFDP1,WEE1,CDK7,HDAC1,CCNB1,PPP2R1A,HDAC3,CCND2,PPP2R3A,PTPA,CDKN1A,PPP2R2B,BTRC,PPP2R5E,CDK2
Superpathway of Cholesterol Biosynthesis	1.02	0.481	NaN	MVD,SQLE,IDI1,IDI2,HSD17B7,MSMO1,TM7SF2,SC5D,FDPS,FDFT1,DHCR7,EBP,HMGCR
Regulation of Actin-based Motility by Rho	1	0.418	1.061	PFN1,MYL6,ARPC5,RHOT2,MYLK,PAK1,ACTR3,RHOG,PPP1R12A,RHOT1,BAIAP2,ARPC3,ACTG2,RHOF,ACTC1,ACTA1,ITGB1,PAK4,CFL1,ARPC5L,RHOC,MYLPF,ACTB,RAC1,ROCK1,PIP5K1A,RHOQ,RND3,WAS,PIP5K1C,ARPC2,ARHGDIA,ARPC4
RAN Signaling	0.996	0.533	NaN	KPNA3,KPNB1,KPNA5,TNPO1,XPO1,KPNA2,KPNA1,IPO5
Mismatch Repair in Eukaryotes	0.996	0.533	NaN	PCNA,RFC4,MSH6,SLC19A1,RFC1,FEN1,RFC5,EXO1
Tec Kinase Signaling	0.991	0.395	2.654	MAP2K4,JAK1,PIK3R1,RACK1,GNB5,GNB1,PTK2,FGFR3,PAK1,LCK,RHOG,ACTG2,FRS2,ACTA1,ITK,TNFRSF21,TYK2,GNG2,GNAZ,STAT3,GNG10,PIK3R3,RHOQ,RND3,PTPN11,PLCG2,GNAO1,TNFRSF25,MAPK10,GNB2,STAT2,TNF,GNAL,RELA,GTF2I,GNA11,RHOT2,NFKB1,GNG11,RHOT1,PIK3C3,RHOF,STAT1,ACTC1,ITGB1,SRC,PAK4,GNAS,RHOC,GNA12,ACTB,MAPK8,PLCG1,PRKCG,GNAI2,PRKCI,WAS,FCER1G,PIK3CB,JAK3
Glucocorticoid Receptor Signaling	0.987	0.381	NaN	PRKAB2,SGK1,PIK3R1,SMARCD2,MNAT1,SUMO1,SMARCB1,SMARCC2,SERPINE1,FRS2,CREBZF,SELE,MED1,CDK7,GTF2F1,STAT3,PCK1,TAF4B,HSPA8,ERCC3,PRKACA,GTF2H1,NR3C2,TNF,POU2F2,HSPA6,CCL5,SMARCA4,GTF2A2,JUN,AR,PIK3C3,FKBP5,GTF2H3,ACTB,MAPK8,TSG101,TAF7L,VIPR1,GTF2H4,CDKN1A,PTGS2,NCOR2,JAK3,TAF15,MAP2K4,CD247,JAK1,POLR2D,HSPA14,YWHAH,FCGR1A,TSC22D3,PGR,HMGB1,FGFR3,HSPA4,MAP2K2,TGFB1,MAPK3,PRKAA1,POLR2L,TAF9,RAC1,TBP…
Role of PKR in Interferon Induction and Antiviral Response	0.983	0.45	NaN	MAP2K6,TP53,RELA,TNFRSF1A,APAF1,NFKB1,RNASEL,FCGR1A,IRF1,ATF2,MAPK14,NFKBIA,CASP9,BID,MAP2K3,TLR3,STAT1,TNF
Mitotic Roles of Polo-Like Kinase	0.967	0.426	1.069	FZR1,PPP2R2A,WEE1,CDC23,PLK1,ANAPC7,ANAPC13,CCNB1,ANAPC4,PPP2R1A,HSP90B1,PLK5,PPP2R3A,PTPA,TGFB1,CAPN1,PLK2,PPP2R2B,ANAPC5,HSP90AA1,PKMYT1,PPP2R5C,PPP2R2C,PPP2R5E,ANAPC11,CDC27
GDP-glucose Biosynthesis	0.963	0.667	NaN	HK2,PGM3,GCK,PGM1
Spliceosomal Cycle	0.932	1	NaN	U2AF1/U2AF1L5,U2AF2
nNOS Signaling in Skeletal Muscle Cells	0.932	0.538	NaN	SNTB2,CALM1 (includes others),SNTA1,RYR3,RYR2,DMD,DAG1
Epoxysqualene Biosynthesis	0.932	1	NaN	FDFT1,SQLE
All-trans-decaprenyl Diphosphate Biosynthesis	0.932	1	NaN	PDSS1,PDSS2
1,25-dihydroxyvitamin D3 Biosynthesis	0.932	1	NaN	POR,CYP2R1
Taurine Biosynthesis	0.932	1	NaN	CSAD,CDO1
Palmitate Biosynthesis I (Animals)	0.932	1	NaN	OXSM,FASN
Spermidine Biosynthesis I	0.932	1	NaN	SRM,AMD1
L-glutamine Biosynthesis II (tRNA-dependent)	0.932	1	NaN	GATB,QRSL1
Fatty Acid Biosynthesis Initiation II	0.932	1	NaN	OXSM,FASN
Glycine Degradation (Creatine Biosynthesis)	0.932	1	NaN	GAMT,GATM
Cardiolipin Biosynthesis II	0.932	1	NaN	PTPMT1,PGS1
Putrescine Biosynthesis III	0.932	1	NaN	AZIN2,ODC1
Glycine Biosynthesis I	0.932	1	NaN	SHMT1,SHMT2
Fatty Acid Œ≤-oxidation III (Unsaturated, Odd Number)	0.932	1	NaN	ECI2,ECI1
Catecholamine Biosynthesis	0.924	0.75	NaN	TH,DDC,DBH
Trans, trans-farnesyl Diphosphate Biosynthesis	0.924	0.75	NaN	FDPS,IDI1,IDI2
TNFR2 Signaling	0.907	0.464	0.632	TANK,MAP2K4,RELA,JUN,NFKBIA,LTA,MAPK8,TNFAIP3,TBK1,NFKB1,TNF,XIAP,BIRC2
Glutathione-mediated Detoxification	0.907	0.5	NaN	GSTZ1,GSTM1,GSTM2,GSTM5,GSTA4,GGH,HPGDS,GSTP1,MGST3
RhoA Signaling	0.903	0.398	0.781	PFN1,MYL6,SEPT9,SEPT3,RHPN1,ARPC5,MYLK3,MYLK,PTK2,ACTR3,LPAR2,PPP1R12A,EZR,CIT,BAIAP2,IGF1R,ARHGAP12,ARPC3,ACTG2,ACTC1,ACTA1,PLXNA1,SEPT5,NRP2,CFL1,ARPC5L,SEPT4,GNA12,ACTB,MYLPF,SEPT7,ARHGAP4,CDC42EP4,SEPT1,ROCK1,ARHGAP5,PIP5K1A,RAPGEF2,RND3,PIP5K1C,PLEKHG5,ARPC2,ARPC4,SEPT2,KTN1
AMPK Signaling	0.886	0.383	2.219	ADRA2B,CAB39,PRKAB2,PIK3R1,CHRNB1,SMARCD2,CCND1,ELAVL1,PPM1D,FGFR3,GYS1,FASN,SMARCB1,PRKAA1,ATF4,PPM1A,SMARCC2,FRS2,CHRNA3,RPS6KB1,PFKFB3,SLC2A1,EEF2,CREB5,CHRND,MLST8,ATF2,PIK3R3,CHRNG,PPP2R1A,PTPN11,PPP2R3A,SMARCA2,PTPA,PPP2R2B,PRKACA,AK4,MAP2K3,ACACA,PPAT,PBRM1,TSC1,ULK1,ARID1A,PPP2R2A,ADIPOQ,CHRNB4,CFTR,PFKL,SMARCA4,EIF4EBP1,ADRB1,PCK2,PIK3C3,RPTOR,AKT3,PPP2R5C,PPP2R2C,ILKAP,CPT1C,SRC,GNAS,AC…
Dolichyl-diphosphooligosaccharide Biosynthesis	0.866	0.545	NaN	ALG3,DPM1,DPM2,DPAGT1,ALG8,DPM3
Huntington's Disease Signaling	0.86	0.379	1.406	MAP2K4,POLR2D,HSPA14,SGK1,PIK3R1,RACK1,GNB5,FGFR3,GNB1,HSPA4,CTSD,MAP3K10,CASP9,HDAC11,MAPK3,HDAC7,PLCB1,ATF4,DLG4,FRS2,NAPA,DNM2,POLR2L,CASP10,TP53,ATP5PF,PSMF1,GNG2,IFT57,PSME2,TBP,DNM3,ITPR1,CREB5,GPAA1,GNG10,ATF2,HSPA8,PIK3R3,BCL2L1,HDAC3,PTPN11,ATP5F1B,CAPN1,CLTA,GNB2,PSME4,CAPN7,SNCA,GNA11,HSPA6,EGF,POLR2B,VTI1B,DYNC1I2,POLR2A,GNG11,JUN,CDK5,PIK3C3,NTRK1,IGF1R,AKT3,GOSR1,CAPN10,SDHA,RCOR3,H…
Signaling by Rho Family GTPases	0.845	0.378	2.593	MAP2K4,SEPT9,MYL6,PIK3R1,RACK1,ARPC5,GNB5,SLC9A1,PARD6A,CLIP1,GNB1,PTK2,STMN1,FGFR3,MAP3K10,PAK1,RHOG,MAP2K2,EZR,MAPK3,BAIAP2,GFAP,ACTG2,FRS2,ACTA1,ARHGEF4,CFL1,GNG2,SEPT7,RAC1,ARHGEF17,GNAZ,MAP3K21,GNG10,PIK3R3,MAP3K12,PIP5K1A,RHOQ,PTPN11,RND3,PIP5K1C,ARPC2,GNAO1,NCF2,MAP3K20,GNB2,MAPK10,ARHGEF18,GNAL,RELA,NOX3,SEPT3,ARHGEF7,GNA11,RHOT2,MYLK,IQGAP1,NFKB1,GNG11,JUN,ACTR3,PPP1R12A,RHOT1,PIK3C3,CIT…
Integrin Signaling	0.839	0.381	1.886	MAP2K4,RAPGEF1,PFN1,ARHGAP26,ARF1,PIK3R1,ARPC5,FGFR3,ITGAE,NCK2,PTK2,PAK1,RHOG,MAP2K2,ARF4,MAPK3,GRB7,ITGB4,ACTG2,TSPAN4,FRS2,ACTA1,ITGB5,RAC1,ARHGAP5,PIK3R3,ARF5,RHOQ,ITGAM,PTPN11,RND3,PLCG2,CAPN1,ARPC2,CAPN7,CTTN,ITGA7,RAP1B,RALA,ARHGEF7,RHOT2,MYLK3,CRK,MYLK,BCAR1,ACTR3,PPP1R12A,RHOT1,PIK3C3,ARPC3,AKT3,ILKAP,VCL,RHOF,ACTC1,ACTN1,CAPN10,ITGB1,SRC,PXN,PAK4,ASAP1,RHOC,ARPC5L,ACTB,ACTN2,MAPK8,PLCG1…
Amyloid Processing	0.83	0.426	-1.134	CSNK2A1,PSENEN,CSNK1D,CSNK1A1,BACE1,APP,CSNK2A2,CAPNS1,MAPK14,CDK5,CAPN1,MAPK3,APH1A,PRKACA,APH1B,AKT3,CSNK2B,CAPN7,CAPN10,PRKAR1A
Hypoxia Signaling in the Cardiovascular System	0.83	0.408	1.897	UBE2A,UBE2N,UBE2Z,UBE2V2,UBE2W,HIF1A,ARNT,UBE2D4,HSP90B1,NFKBIA,JUN,EDN1,SUMO1,UBE2V1,ATF4,TP53,COPS5,NQO1,BIRC6,CSNK1D,MDM2,CREB5,UBE2L6,UBE2T,ATF2,UBE2L3,UBE2D2,HSP90AA1,UBE2J2
Pathogenesis of Multiple Sclerosis	0.799	0.556	NaN	CXCL10,CXCL11,CXCR3,CCL5,CXCL9
Assembly of RNA Polymerase III Complex	0.799	0.556	NaN	BDP1,GTF3C1,TBP,GTF3A,POLR3D
Prostanoid Biosynthesis	0.799	0.556	NaN	PTGES,PTGS1,PTGDS,HPGDS,PTGS2
Calcium Transport I	0.799	0.556	NaN	ATP2B3,ATP2B1,ATP2A3,ATP2A2,ATP2B2
Leucine Degradation I	0.799	0.556	NaN	BCAT2,MCCC1,HMGCLL1,HMGCL,ACADM
PI3K/AKT Signaling	0.793	0.39	0.309	TSC1,RELA,JAK1,YWHAH,PPP2R2A,PIK3R1,GDF15,NFKB1,CCND1,EIF4E,EIF4EBP1,HSP90B1,GYS1,NFKBIA,MAP2K2,MAPK3,INPP5B,RPS6KB2,AKT3,PPP2R2C,PPP2R5C,CTNNB1,ITGB1,TP53,RPS6KB1,RHEB,YWHAE,YWHAB,TYK2,MDM2,PIK3R3,BCL2L1,PPP2R1A,SYNJ1,PTPA,PPP2R3A,LIMS1,CDKN1A,PPP2R2B,HSP90AA1,PIK3CB,PPP2R5E,INPP5K,PTGS2,JAK3,SFN
Role of JAK family kinases in IL-6-type Cytokine Signaling	0.788	0.458	NaN	MAP2K4,IL6ST,MAPK14,JAK1,PTPN11,MAPK3,TYK2,MAPK10,MAPK8,STAT3,STAT1
Triacylglycerol Biosynthesis	0.788	0.432	NaN	ABHD5,LCLAT1,LPCAT4,CRLS1,PLPPR2,ELOVL1,GPAT4,ELOVL6,PLPP4,LPCAT2,AGPAT2,DGAT1,GPAT3,TAZ,PLPP2,MBOAT7
Pyridoxal 5'-phosphate Salvage Pathway	0.783	0.41	NaN	MAP2K4,MAP2K6,FAM20B,SGK1,CSNK1A1,IRAK1,PAK1,CDK8,MAP2K2,CDK5,PIM1,PRPF4B,MAPK3,PRKAA1,HIPK1,DAPK1,CDK7,CSNK1D,MAPK8,PLK1,MAP2K3,POMK,MAPK7,ACVR2A,CDK2
Agrin Interactions at Neuromuscular Junction	0.764	0.406	0.853	MAP2K4,GABPB1,PKLR,ARHGEF7,PTK2,PAK1,JUN,MAPK3,LAMB1,ACTG2,ERBB2,DAG1,ACTC1,ACTA1,ITGB1,SRC,PXN,PAK4,ACTB,RAC1,MAPK8,ERBB3,MAPK10,RAPSN,AGRN,CTTN
HIPPO signaling	0.764	0.398	0.218	YWHAH,PPP2R2A,WWTR1,DLG2,NF2,SMAD5,STK4,PPP1CC,PPP1R12A,PPP1R7,SMAD4,DLG4,PPP2R2C,PPP2R5C,MOB1A,PPP1CA,SMAD1,TEAD2,YWHAE,YWHAB,CSNK1D,PPP1R14A,STK3,ITCH,PPP2R1A,PTPA,PPP2R3A,PPP2R2B,BTRC,PPP2R5E,TAZ,SFN,CRB1
Apoptosis Signaling	0.764	0.398	1.061	MAP2K4,RELA,NFKB1,ACIN1,DIABLO,NFKBIA,CASP9,MAP2K2,MAPK3,BID,CAPN10,CASP10,TP53,TNFRSF1A,BIRC6,MAPK8,APAF1,PLCG1,BAX,XIAP,ROCK1,BCL2L1,CAPNS1,CAPN1,PLCG2,CAPN7,RPS6KA1,SPTAN1,TNF,MAP4K4,BCL2L11,CASP7,BIRC2
TR/RXR Activation	0.759	0.394	NaN	PIK3R1,HIF1A,NCOA4,FGFR3,SLC16A3,ADRB1,SCARB1,FASN,PIK3C3,SLC16A2,CYP7A1,AKT3,SYT2,FRS2,UCP2,SLC2A1,GPS2,MED1,NCOA6,MDM2,THRA,PCK1,THRSP,PIK3R3,HP,HDAC3,PTPN11,SREBF2,SREBF1,DIO1,NCOA1,PIK3CB,STRBP,ACACA,NCOR2,RXRA,PPARGC1A
autophagy	0.757	0.417	NaN	STX17,ULK1,VPS18,VPS39,ATG4B,VPS33B,ATG9B,CTSZ,CTSD,CTSA,ATG9A,CTSS,ATG4D,WIPI1,PIK3C3,CTSB,MAP1LC3A,MAP1LC3B,ATG16L1,ACE
Axonal Guidance Signaling	0.73	0.365	NaN	SLIT3,KLC1,PAPPA2,TUBA1B,SHH,BMP4,ECEL1,ITSN1,MYL6,PIK3R1,ARPC5,PLCH2,NCK2,GNB1,PAK1,EPHB1,ECE2,BAIAP2,PLCB1,SRGAP2,PLXNB3,FRS2,KALRN,CFL1,COPS5,PTCH1,L1CAM,GNG10,ADAMTS6,ARPC2,PLCG2,RTN4,GNB2,PRKACA,GNAL,WNT1,RAP1B,PLXNA3,UNC5A,ARHGEF7,GNA11,SEMA6A,VEGFB,CRK,EPHA4,PLCH1,SEMA6C,EIF4E,TUBB2B,ACTR3,MYSM1,PIK3C3,NTRK1,ARPC3,TUBB4A,PSMD14,BMP1,ITGB1,PLXNA1,EPHB4,NRP2,TUBB4B,GNA12,MYLPF,PLCG1,SLIT2,RO…
IL-22 Signaling	0.728	0.455	1.897	MAP2K4,MAPK14,JAK1,MAPK3,TYK2,MAPK10,MAPK8,AKT3,STAT3,STAT1
Tight Junction Signaling	0.726	0.38	NaN	MYH9,MYL6,CLDN19,CLDN6,MYH7B,PARD6A,TGFB1,SAFB,ACTG2,NAPA,ACTA1,TIAM1,MYH14,RAC1,GPAA1,PPP2R1A,CLDN23,PPP2R3A,JAM3,PTPA,PPP2R2B,MYH3,PRKACA,SPTAN1,TNF,RELA,CLDN15,PPP2R2A,VAPA,CPSF1,MPP5,CTNNA1,MYLK,NFKB1,VTI1B,CPSF4,JUN,TGFB2,AKT3,PPP2R5C,PPP2R2C,VCL,GOSR1,CTNNB1,ACTC1,TNFRSF1A,TJP1,ACTB,YBX3,EPB41,PRKCI,CLDN1,CLDN2,CPSF3,PPP2R5E,CSTF3,PRKAR1A
Glucose and Glucose-1-phosphate Degradation	0.726	0.571	NaN	HK2,PGM3,GCK,PGM1
Purine Nucleotides Degradation II (Aerobic)	0.712	0.471	NaN	NT5C3B,NT5C3A,GDA,IMPDH2,ADAL,IMPDH1,NT5M,PNP
FAK Signaling	0.71	0.389	NaN	ARHGAP26,PIK3R1,ARHGEF7,EGF,CRK,BCAR1,FGFR3,PTK2,PAK1,MAP2K2,PIK3C3,MAPK3,AKT3,ACTG2,VCL,FRS2,ACTC1,ACTA1,CAPN10,ITGB1,SRC,PAK4,PXN,ASAP1,ACTB,RAC1,PLCG1,GIT2,PIK3R3,CAPNS1,PTPN11,WAS,CAPN1,PLCG2,PIK3CB,CAPN7,TNS1
Cleavage and Polyadenylation of Pre-mRNA	0.706	0.5	NaN	PAPOLA,PABPN1,CPSF1,CPSF3,CSTF3,CPSF4
The Visual Cycle	0.706	0.5	NaN	RDH11,RDH14,RBP3,RDH13,RBP1,DHRS4
Dermatan Sulfate Degradation (Metazoa)	0.706	0.5	NaN	HYAL3,HYAL2,OGA,IDS,GM2A,HEXA
FcŒ≥ Receptor-mediated Phagocytosis in Macrophages and Monocytes	0.699	0.391	1.715	PIK3R1,ARPC5,CRK,FCGR1A,NCK2,PAK1,ACTR3,RAB11B,MAPK3,EZR,RPS6KB2,ARPC3,AKT3,ACTG2,ACTC1,ACTA1,SRC,RPS6KB1,PXN,PLD3,FCGR2A,ARPC5L,ACTB,RAC1,PLCG1,PRKCG,PIK3R3,MYO5A,NCF1,PIP5K1A,PRKCI,WAS,ARPC2,ARPC4
TCA Cycle II (Eukaryotic)	0.666	0.45	NaN	SDHA,SUCLA2,CS,DLST,SDHD,IDH3A,OGDH,MDH2,MDH1
Cell Cycle: G1/S Checkpoint Regulation	0.664	0.397	0.894	TP53,CDKN2A,E2F4,RBL2,TFDP1,PA2G4,SUV39H1,HDAC1,CDKN2C,MDM2,CCND1,RB1,HDAC3,CCND2,MAX,CCND3,TGFB1,HDAC11,CDKN1A,HDAC7,TGFB2,SMAD4,BTRC,GNL3,CDK2
Death Receptor Signaling	0.652	0.386	1.915	MAP2K4,PARP6,RELA,PARP2,NFKB1,TANK,ACIN1,DIABLO,NFKBIA,CASP9,CRADD,TIPARP,BID,ACTG2,ACTC1,ACTA1,CASP10,TNFRSF21,TNFRSF1A,ACTB,MAPK8,APAF1,PARP8,TBK1,ARHGDIB,XIAP,ROCK1,DAXX,TNFRSF25,SPTAN1,TNF,MAP4K4,CASP7,BIRC2
Serotonin and Melatonin Biosynthesis	0.65	0.6	NaN	TPH1,DDC,TPH2
Lysine Degradation II	0.65	0.6	NaN	AADAT,AASDHPPT,AASS
UDP-N-acetyl-D-glucosamine Biosynthesis II	0.65	0.6	NaN	PGM3,UAP1,GFPT2
Lysine Degradation V	0.65	0.6	NaN	AADAT,AASDHPPT,PIPOX
Glycine Betaine Degradation	0.65	0.6	NaN	PIPOX,SHMT1,SHMT2
TNFR1 Signaling	0.642	0.404	0	MAP2K4,RELA,PAK4,TNFRSF1A,MAPK8,APAF1,TNFAIP3,NFKB1,XIAP,TANK,PAK1,JUN,CASP9,NFKBIA,CRADD,BID,TNF,CASP7,BIRC2
Amyotrophic Lateral Sclerosis Signaling	0.635	0.381	NaN	RAB5C,GDNF,PIK3R1,VEGFB,RAB5B,GRINA,FGFR3,PAK1,GRIK5,CASP9,GRIN2C,PIK3C3,BID,AKT3,FRS2,RNF19A,CAPN10,TP53,GRIN1,RAC1,APAF1,CACNA1C,NEFH,BAX,XIAP,GRIN3A,CCS,PIK3R3,BCL2L1,CAPNS1,GRIK4,PTPN11,CAPN1,GLUL,PIK3CB,CAPN7,CASP7,BIRC2,GRIA3,SSR4
UDP-N-acetyl-D-galactosamine Biosynthesis II	0.635	0.5	NaN	GNPDA1,HK2,PGM3,GCK,UAP1
4-1BB Signaling in T Lymphocytes	0.629	0.419	1.155	MAP2K4,RELA,JUN,MAPK14,NFKBIA,MAP2K2,MAPK3,TNFSF9,MAPK10,MAPK8,ELP1,NFKB1,ATF2
D-myo-inositol (1,4,5)-Trisphosphate Biosynthesis	0.629	0.435	NaN	PIP5K1A,PIP5K1C,CDIPT,PLCG2,PLCB1,PLCG1,PLCH2,PLCD4,PI4KB,PLCH1
Inhibition of Matrix Metalloproteases	0.629	0.419	NaN	MMP3,MMP28,MMP15,MMP13,TFPI2,MMP24,SDC2,TIMP1,MMP11,MMP17,LRP1,MMP19,TIMP2
HGF Signaling	0.627	0.38	1.521	CDKN2A,MAP2K4,RAP1B,RAPGEF1,PIK3R1,MAP3K4,CCND1,FGFR3,PTK2,MAP3K10,ELF4,PAK1,ELF3,JUN,MAP2K2,MAPK3,PIK3C3,AKT3,FRS2,ETS1,ITGB1,PXN,MAP3K13,MAPK8,RAC1,PLCG1,STAT3,ATF2,ELF1,PRKCG,PIK3R3,MAP3K12,ELF2,PRKCI,PTPN11,PLCG2,CDKN1A,MAPK10,PIK3CB,PTGS2,CDK2
Salvage Pathways of Pyrimidine Ribonucleotides	0.625	0.386	NaN	UPRT,MAP2K4,MAP2K6,NME1,FAM20B,SGK1,CSNK1A1,NME7,IRAK1,PAK1,CDK8,MAP2K2,CDK5,PIM1,PRPF4B,MAPK3,PRKAA1,HIPK1,DAPK1,NME5,CDK7,UPP1,CSNK1D,MAPK8,PLK1,PCK1,AK4,MAP2K3,POMK,MAPK7,CDK2,ACVR2A
Role of Oct4 in Mammalian Embryonic Stem Cell Pluripotency	0.614	0.405	NaN	TP53,KDM5B,PPP1R8,PHC3,SH3GLB1,FOXD3,IGF2BP1,NR2F1,FAM208A,RB1,AQR,FGF4,PHB,CCNF,NR2F6,BRCA1,ASH2L
Cholecystokinin/Gastrin-mediated Signaling	0.597	0.38	1.521	MAP2K4,MAP2K6,IL1A,RHOT2,EPHA4,BCAR1,PTK2,JUN,RHOG,MAP2K2,RHOT1,MAPK3,PLCB1,RHOF,CCKBR,SRC,PXN,RHOC,GNA12,MAPK8,ITPR1,PRKCG,ATF2,ROCK1,GAST,MAPK14,RHOQ,PRKCI,RND3,CREM,MAPK10,MAP2K3,MAPK7,PTGS2,TNF
14-3-3-mediated Signaling	0.595	0.375	1.616	MAP2K4,TSC1,TUBA1B,YWHAH,PIK3R1,TUBB,PLCH2,PLCH1,TUBB2B,FGFR3,JUN,MAP2K2,MAPK3,PIK3C3,PLCB1,AKT3,TUBB4A,GFAP,FRS2,PLCD4,SRC,TUBB3,YWHAE,TNFRSF1A,YWHAB,TUBB4B,TUBG1,EDC3,MAPK8,TUBA4A,PLCG1,BAX,PRKCG,PIK3R3,TUBA1A,PRKCI,TUBB6,PTPN11,PLCG2,MAPK10,PIK3CB,RPS6KA1,SFN,SNCA,TNF
Urate Biosynthesis/Inosine 5'-phosphate Degradation	0.577	0.462	NaN	NT5C3B,NT5C3A,IMPDH2,IMPDH1,NT5M,PNP
NRF2-mediated Oxidative Stress Response	0.573	0.367	1.257	MAP2K4,PIK3R1,MAF,GCLC,FGFR3,GSTM2,MAP2K2,SCARB1,KEAP1,ABCC1,MAPK3,DNAJA3,ATF4,DNAJA2,FOSL1,ACTG2,DNAJC16,FRS2,ACTA1,BACH1,PIK3R3,ERP29,PTPN11,MAP2K3,DNAJB6,MAPK7,HACD3,ENC1,GSTP1,MGST3,FTH1,EPHX1,MAP2K6,USP14,GSTM5,PPIB,HSPB8,DNAJA4,DNAJA1,CUL3,AKR1A1,JUN,DNAJC4,PIK3C3,FKBP5,NFE2L2,ACTC1,GSTM1,ACTB,GSTA4,NQO1,SLC35A2,MAPK8,HERPUD1,DNAJC1,DNAJB9,DNAJC11,PRKCG,MAPK14,PRKCI,CCT7,PIK3CB,EIF2AK3,DNAJ…
Mechanisms of Viral Exit from Host Cells	0.567	0.4	NaN	VPS28,ACTB,CHMP4B,SH3GLB1,VPS37C,TSG101,PRKCG,VPS25,PRKCI,CHMP2B,CHMP2A,XPO1,ACTG2,ACTC1,CHMP3,ACTA1
Role of p14/p19ARF in Tumor Suppression	0.567	0.4	-1.604	CDKN2A,TP53,NPM1,NPM3,PIK3R1,TTF1,RAC1,MDM2,FGFR3,PIK3R3,RB1,PTPN11,PIK3C3,PIK3CB,FRS2,POLR3D
Bladder Cancer Signaling	0.565	0.382	NaN	CDKN2A,MMP3,PA2G4,SUV39H1,MMP15,EGF,MMP13,VEGFB,CCND1,MMP24,FGFR3,RB1,FGF4,FGF18,MAP2K2,MAPK3,MMP11,ERBB2,MMP17,MMP19,TP53,FGF16,DAPK1,MMP28,TFDP1,FGF9,MDM2,FGF1,CDKN1A
Diphthamide Biosynthesis	0.565	0.667	NaN	EEF2,DPH5
Trehalose Degradation II (Trehalase)	0.565	0.667	NaN	HK2,GCK
NADH Repair	0.565	0.667	NaN	NAXE,GAPDH
5-aminoimidazole Ribonucleotide Biosynthesis I	0.565	0.667	NaN	PPAT,GART
Tetrahydrobiopterin Biosynthesis I	0.565	0.667	NaN	GCH1,SPR
D-glucuronate Degradation I	0.565	0.667	NaN	AKR1A1,CRYL1
1D-myo-inositol Hexakisphosphate Biosynthesis V (from Ins(1,3,4)P3)	0.565	0.667	NaN	ITPK1,IPPK
Tetrahydrobiopterin Biosynthesis II	0.565	0.667	NaN	GCH1,SPR
Caveolar-mediated Endocytosis Signaling	0.559	0.385	NaN	B2M,COPZ1,FLNB,RAB5C,ITSN1,HLA-A,HLA-B,COPA,EGF,RAB5B,ITGAE,FLNA,ITGB4,ACTG2,ACTC1,ITGB5,DNM2,ACTA1,ITGB1,SRC,ACTB,COPB1,ITGAM,FLOT2,ITGA7
IL-8 Signaling	0.559	0.366	1.638	MAP2K4,PIK3R1,RACK1,GNB5,CXCR1,CCND1,FGFR3,PTK2,GNB1,RHOG,MAP2K2,CCND3,MAPK3,IL9,FRS2,ITGB5,RPS6KB1,PLD3,GNG2,RAC1,HBEGF,GNG10,PIK3R3,BCL2L1,ARRB2,MPO,RHOQ,ITGAM,CCND2,PTPN11,RND3,NCF2,GNB2,MAPK10,RELA,ANGPT2,NOX3,RHOT2,VEGFB,EGF,NFKB1,IQGAP1,IRAK1,EIF4EBP1,JUN,GNG11,RHOT1,PIK3C3,AKT3,RHOF,LASP1,SRC,GNAS,FLT1,ANGPT1,RHOC,GNA12,FLT4,MAPK8,BAX,PRKCG,GNAI2,ROCK1,PRKCI,PIK3CB,PTGS2,KDR,MAP4K4
mTOR Signaling	0.554	0.365	1.18	EIF3C,PRKAB2,PIK3R1,EIF4A2,RICTOR,RPS11,FGFR3,RHOG,EIF3B,EIF4G2,RPS13,MAPK3,PRKAA1,FRS2,RPS6KB1,RHEB,PLD3,RAC1,EIF3E,MLST8,PIK3R3,PPP2R1A,RHOQ,PTPN11,RND3,PPP2R3A,PTPA,EIF4A3,PPP2R2B,RPS25,RPS15A,RPS6KA1,TSC1,ULK1,RPS3A,PPP2R2A,RHOT2,VEGFB,FKBP1A,HIF1A,EIF4G1,EIF4E,EIF4EBP1,RHOT1,PIK3C3,RPS9,RPS6KB2,RPTOR,AKT3,PPP2R5C,PPP2R2C,RPS5,RPS3,RHOF,RPS24,MAPKAP1,RHOC,EIF3J,PRKCG,EIF3G,DGKZ,PRKCI,RPS27L,E…
Actin Nucleation by ARP-WASP Complex	0.554	0.389	0.894	ITGB1,ARPC5L,RHOC,GNA12,ARPC5,RHOT2,RAC1,ROCK1,NCK2,RHOG,ACTR3,RHOQ,PPP1R12A,RND3,WAS,RHOT1,ARPC2,BAIAP2,ARPC3,RHOF,ARPC4
IL-9 Signaling	0.551	0.395	3	RELA,IL2RG,JAK1,PIK3R1,STAT3,NFKB1,PIK3R3,FGFR3,PTPN11,PIK3C3,CISH,IL9,PIK3CB,JAK3,STAT1,TNF,FRS2
Nucleotide Excision Repair Pathway	0.536	0.4	NaN	POLR2G,CCNH,POLR2A,POLR2D,GTF2H4,ERCC3,CDK7,XPC,GTF2H1,POLR2B,ERCC5,MNAT1,POLR2L,GTF2H3
tRNA Charging	0.521	0.395	NaN	CARS,RARS2,CARS2,HARS,MARS,EPRS,NARS,WARS,LARS,TARS2,RARS,DARS,EARS2,AARS,SARS
Ethanol Degradation II	0.521	0.407	NaN	HSD17B10,ADH5,AKR1A1,ALDH3A2,RDH14,ALDH1A2,ACSS1,PECR,ADHFE1,ALDH9A1,DHRS4
IL-17 Signaling	0.52	0.377	NaN	MAP2K4,MAP2K6,RELA,JAK1,MMP3,PIK3R1,IL17RC,NFKB1,CXCL10,FGFR3,TRAF3IP2,JUN,MAP2K2,TIMP1,PIK3C3,MAPK3,AKT3,IL17F,FRS2,CXCL11,MAPK8,ATF2,PIK3R3,MAPK14,PTPN11,MAPK10,MAP2K3,PIK3CB,PTGS2
1D-myo-inositol Hexakisphosphate Biosynthesis II (Mammalian)	0.51	0.421	NaN	ITPK1,SYNJ1,INPP5B,ITPKC,IPPK,ITPKA,INPP5K,PMPCA
Chondroitin Sulfate Degradation (Metazoa)	0.506	0.455	NaN	HYAL3,HYAL2,OGA,GM2A,HEXA
Molecular Mechanisms of Cancer	0.503	0.356	NaN	SHH,RAPGEF1,BMP4,SUV39H1,PIK3R1,CDKN2C,CCND1,RB1,PAK1,RASGRF1,BBC3,CCND3,PLCB1,FRS2,CASP10,TP53,ARHGEF4,TFDP1,CDK7,PTCH1,ARHGEF17,TCF3,DAXX,MAX,CCND2,APH1A,PRKACA,APH1B,MAP2K3,ARHGEF18,WNT1,GNAL,MAP2K6,RAP1B,TCF4,RALA,PSENEN,ARHGEF7,GNA11,RHOT2,CTNNA1,CRK,CHEK1,DIABLO,SYNGAP1,JUN,PIK3C3,BID,CTNNB1,BMP1,ITGB1,RHOC,GNA12,MAPK8,MDM2,PRKCG,CDKN1A,ADCY1,BMP7,RBPJ,JAK3,CASP7,LRP1,CTNND1,BIRC2,MAP2K4,CD…
G Protein Signaling Mediated by Tubby	0.503	0.4	NaN	GNB1,LCK,GNAS,GNG11,PLCG2,RACK1,GNG2,GNB5,GNB2,PLCB1,PLCG1,GNG10
Noradrenaline and Adrenaline Degradation	0.503	0.4	NaN	HSD17B10,ADH5,AKR1A1,SMOX,ALDH3A2,RDH14,ALDH1A2,PECR,ADHFE1,ALDH9A1,LRTOMT,DHRS4
Dopamine Receptor Signaling	0.495	0.375	0.277	PPP2R2A,DDC,SLC6A3,TH,PPP1CC,PPP1R12A,DRD1,PPP1R7,NCS1,PPP2R2C,PPP2R5C,PPP1CA,CALY,GCH1,PPP1R14A,DRD2,PPP2R1A,PTPA,PPP2R3A,SMOX,PPP2R2B,ADCY1,PRKACA,SPR,PPP2R5E,PCBD1,PRKAR1A
Cytotoxic T Lymphocyte-mediated Apoptosis of Target Cells	0.487	0.409	0.816	B2M,CD247,CASP9,HLA-A,HLA-B,APAF1,FCER1G,BID,CASP7
IL-15 Production	0.487	0.409	NaN	PTK2,RELA,JAK1,PRKCI,TYK2,NFKB1,STAT1,JAK3,IRF1
EIF2 Signaling	0.485	0.36	1.852	EIF3C,PIK3R1,EIF4A2,CCND1,EIF2A,RPS11,FGFR3,EIF1,MAP2K2,EIF3B,EIF4G2,RPS13,MAPK3,ATF4,ACTG2,RPL36,PPP1CA,FRS2,ACTA1,PABPC1,ATF3,RPL3,EIF5B,RPL7L1,RPL12,EIF3E,RPL37A,RPL28,RPL10A,RPL15,PIK3R3,PTPN11,HNRNPA1,EIF4A3,CDK11A,RPL10,RPS25,RPS15A,RPL6,RPL41,RPL13A,RPS3A,DDIT3,RPL22L1,EIF4G1,EIF4E,PPP1CC,PIK3C3,RPS9,IGF1R,AKT3,RPS5,RPS3,ACTC1,RPL31,RPL18,RPS24,ACTB,RPL17,RPL30,EIF3J,XIAP,EIF3G,WARS,SREBF1…
Agranulocyte Adhesion and Diapedesis	0.485	0.365	NaN	CD99,IL1A,MYH9,CLDN15,MYL6,MMP3,CLDN19,MMP15,CXCL12,MMP13,CCL5,CXCR1,CLDN6,CXCL9,MYH7B,MMP24,CXCL10,ICAM2,EZR,CCL28,PODXL,MMP11,ACTG2,ACTC1,MMP17,ACTA1,MMP19,ITGB1,SELE,CXCL11,MMP28,TNFRSF1A,MYH14,ACTB,CKLF,SELPLG,GNAI2,PODXL2,CLDN23,CLDN1,JAM3,MYH3,PECAM1,CLDN2,CXCL2,TNF
Colorectal Cancer Metastasis Signaling	0.479	0.358	0.117	MAP2K4,JAK1,GRK2,WNT3,MMP3,PIK3R1,RACK1,GNB5,WNT16,MMP13,CCND1,MMP24,GNB1,FGFR3,CASP9,RHOG,MAP2K2,TGFB1,MAPK3,FRS2,RALGDS,TP53,E2F4,WNT9A,GNG2,TYK2,RAC1,IFNGR1,STAT3,TCF3,APC,GNG10,PIK3R3,BCL2L1,RHOQ,PTPN11,RND3,PRKACA,GNB2,MAPK10,PTGER2,TNF,WNT1,IL6ST,RELA,TCF4,RHOT2,MMP15,EGF,VEGFB,NFKB1,GNG11,JUN,RHOT1,PIK3C3,TGFB2,SMAD4,AKT3,MMP11,TLR3,CTNNB1,STAT1,RHOF,PTGER4,MMP17,MMP19,SRC,LRP5,GNAS,MMP28,…
PXR/RXR Activation	0.474	0.38	NaN	SCD,GSTM1,RELA,ABCB1,ALAS1,NR3C1,GSTM2,PCK2,CYP3A5,ALDH3A2,NCOA1,CYP7A1,PRKACA,AKT3,IGFBP1,RXRA,TNF,PRKAR1A,PPARGC1A
DNA Double-Strand Break Repair by Homologous Recombination	0.472	0.429	NaN	LIG1,RAD51,ATRX,BRCA2,BRCA1,NBN
Colanic Acid Building Blocks Biosynthesis	0.472	0.429	NaN	UGDH,UGP2,PMM1,GALK1,MPI,PMM2
Sucrose Degradation V (Mammalian)	0.471	0.5	NaN	TPI1,ALDOA,GALM
Ceramide Biosynthesis	0.471	0.5	NaN	SPTLC1,SPTSSB,KDSR
Selenocysteine Biosynthesis II (Archaea and Eukaryotes)	0.471	0.5	NaN	SEPHS1,PSTK,SARS
Zymosterol Biosynthesis	0.471	0.5	NaN	HSD17B7,MSMO1,TM7SF2
Sphingomyelin Metabolism	0.471	0.5	NaN	SGMS2,SMPD1,SGMS1
GDP-mannose Biosynthesis	0.471	0.5	NaN	PMM1,MPI,PMM2
Small Cell Lung Cancer Signaling	0.466	0.369	NaN	RELA,PA2G4,SUV39H1,PIK3R1,NFKB1,CCND1,PTK2,FGFR3,RB1,CASP9,NFKBIA,PIK3C3,RARB,TRAF4,BID,AKT3,FRS2,TP53,FHIT,TFDP1,APAF1,PIK3R3,BCL2L1,PIAS3,MAX,PTPN11,PIK3CB,PTGS2,RXRA,CDK2,BIRC2
Retinoate Biosynthesis II	0.465	1	NaN	RBP1
Protein Citrullination	0.465	1	NaN	PADI2
Acyl Carrier Protein Metabolism	0.465	1	NaN	AASDHPPT
Acetyl-CoA Biosynthesis III (from Citrate)	0.465	1	NaN	ACLY
Melatonin Degradation III	0.465	1	NaN	MPO
Glutamine Biosynthesis I	0.465	1	NaN	GLUL
Glutamate Removal from Folates	0.465	1	NaN	GGH
Xanthine and Xanthosine Salvage	0.465	1	NaN	PNP
Threonine Degradation II	0.465	1	NaN	GCAT
Histamine Biosynthesis	0.465	1	NaN	HDC
L-cysteine Degradation II	0.465	1	NaN	CTH
Asparagine Biosynthesis I	0.465	1	NaN	ASNS
Adenine and Adenosine Salvage VI	0.465	1	NaN	ADK
Sulfite Oxidation IV	0.465	1	NaN	SUOX
D-mannose Degradation	0.465	1	NaN	MPI
Alanine Biosynthesis III	0.465	1	NaN	NFS1
Lipid Antigen Presentation by CD1	0.449	0.412	NaN	B2M,AP2M1,AP1G2,FCER1G,CANX,PSAP,AP2S1
CD40 Signaling	0.447	0.368	1.177	MAP2K4,MAP2K6,RELA,PIK3R1,TNFAIP3,NFKB1,TANK,FGFR3,NFKBIA,JUN,MAP2K2,PIK3C3,MAPK3,FRS2,FCER2,PTGS1,MAPK8,STAT3,PIK3R3,MAPK14,PTPN11,LTA,MAPK10,ELP1,MAP2K3,PIK3CB,PTGS2,JAK3
Induction of Apoptosis by HIV1	0.447	0.373	0.853	MAP2K4,TP53,RELA,TNFRSF1A,MAPK8,APAF1,SLC25A3,BAX,NFKB1,XIAP,DIABLO,DAXX,BCL2L1,BBC3,CASP9,NFKBIA,MAPK10,BID,ELP1,SLC25A5,TNF,BIRC2
Role of MAPK Signaling in the Pathogenesis of Influenza	0.44	0.371	NaN	MAP2K6,PNPLA8,MAP2K4,PAFAH1B2,PLA2G4C,MAPK8,BAX,CCL5,RABGEF1,ATF2,PLBD1,CXCL10,MAPK14,MAP2K2,MAPK3,MAPK10,AKT3,PNPLA3,MAP2K3,PTGS2,PAFAH1B1,TNF,PAFAH1B3
CTLA4 Signaling in Cytotoxic T Lymphocytes	0.435	0.366	NaN	B2M,CD247,HLA-A,PPP2R2A,PIK3R1,HLA-B,FGFR3,LCK,AP1G2,PIK3C3,AKT3,PPP2R5C,PPP2R2C,FRS2,AP2M1,AP1M1,AP1S3,PLCG1,AP2S1,PIK3R3,PPP2R1A,PTPN11,PTPA,PPP2R3A,CLTA,PPP2R2B,FCER1G,PIK3CB,PPP2R5E,PTPN22
Activation of IRF by Cytosolic Pattern Recognition Receptors	0.434	0.375	0.943	MAP2K4,RELA,PPIB,MAPK8,TBK1,NFKB1,ATF2,TANK,IRF7,NFKBIA,JUN,LTA,MAPK10,STAT2,ELP1,PIN1,STAT1,TNF
Glycolysis I	0.429	0.4	NaN	PKLR,TPI1,ENO3,PKM,ENO2,ALDOA,GAPDH,PFKL
Endoplasmic Reticulum Stress Pathway	0.429	0.4	NaN	HSP90B1,CASP9,DDIT3,MAPK8,ATF4,ATF6,EIF2AK3,CASP7
HMGB1 Signaling	0.405	0.358	3.202	MAP2K4,MAP2K6,RELA,IL1A,PIK3R1,CNTF,RHOT2,RBBP7,NFKB1,IL25,HMGB1,FGFR3,RHOG,JUN,MAP2K2,RHOT1,TGFB1,MAPK3,PIK3C3,TGFB2,AKT3,IL17F,RHOF,SERPINE1,FRS2,SELE,KAT7,TNFRSF1A,RHOC,MAPK8,RAC1,IFNGR1,PIK3R3,MAPK14,RHOQ,PTPN11,RND3,IL12B,LTA,KAT6A,MAPK10,PIK3CB,MAP2K3,TNF
Guanosine Nucleotides Degradation III	0.403	0.417	NaN	NT5C3B,NT5C3A,GDA,NT5M,PNP
Complement System	0.403	0.385	0.707	C1R,CD59,SERPING1,ITGAM,C4BPB,C3,C1S,C1QBP,CD46,C2
IGF-1 Signaling	0.402	0.359	2.502	CSNK2A1,JAK1,YWHAH,PIK3R1,IGFBP7,FGFR3,PTK2,JUN,CASP9,MAP2K2,PIK3C3,MAPK3,IGF1R,RPS6KB2,AKT3,IGFBP1,CSNK2B,FRS2,RPS6KB1,PXN,YWHAE,YWHAB,MAPK8,IGFBP5,STAT3,IGFBP2,GRB10,PIK3R3,CSNK2A2,PRKCI,NOV,PTPN11,PRKACA,PIK3CB,CYR61,SFN,PRKAR1A
Aldosterone Signaling in Epithelial Cells	0.398	0.355	1.512	CRYAB,ASIC2,HSPA14,SGK1,PIK3R1,PLCH2,SLC9A1,FGFR3,SCNN1A,DNAJC28,HSPA4,SACS,MAP2K2,MAPK3,PLCB1,FRS2,DNAJC16,AHCY,DNAJC27,DNAJC2,ITPR1,HSPA8,PIK3R3,PIP5K1A,PTPN11,PIP5K1C,PLCG2,ASIC1,HSP90AA1,CRYAA/CRYAA2,NR3C2,DNAJB6,HSPA6,HSPB8,DNAJA1,PLCH1,HSP90B1,DNAJC4,PIK3C3,HSPE1,PLCD4,HSPB6,HSPH1,SLC12A2,PLCG1,DNAJC1,HSPD1,DNAJB9,DNAJC11,PRKCG,PRKCI,PIK3CB,DNAJB5,DNAJC7
Role of IL-17A in Arthritis	0.394	0.364	NaN	MAP2K6,MAP2K4,RELA,PIK3R1,MAPK8,IL17RC,MMP13,CCL5,NFKB1,ATF2,PIK3R3,FGFR3,MAPK14,NFKBIA,PTPN11,MAP2K2,PIK3C3,MAPK3,MAPK10,PIK3CB,MAP2K3,PTGS2,RPS6KA1,FRS2
BMP signaling pathway	0.389	0.362	0.209	MAP2K4,RELA,MAGED1,BMP4,SMAD5,NFKB1,CHRD,JUN,MAP2K2,MAPK3,SMAD4,SMAD1,BMP1,FST,SMAD6,SMAD7,MAPK8,GREM1,XIAP,ATF2,MAPK14,PRKACA,MAPK10,BMP7,PRKAR1A
PTEN Signaling	0.387	0.357	0	RELA,CSNK2A1,YWHAH,PIK3R1,TGFBR3,NFKB1,CCND1,BCAR1,FGFR3,PTK2,CASP9,MAP2K2,MAPK3,INPP5B,NTRK1,IGF1R,RPS6KB2,AKT3,CSNK2B,MCRS1,PDGFRB,ITGB1,RPS6KB1,FLT1,SHARPIN,FLT4,RAC1,TNFRSF11A,IGF2R,DDR1,PIK3R3,CSNK2A2,BCL2L1,NTRK2,MAGI1,SYNJ1,CDKN1A,PIK3CB,INPP5K,KDR,BCL2L11
Cardiomyocyte Differentiation via BMP Receptors	0.386	0.4	0	BMP4,SMAD6,SMAD4,BMP7,NPPA,ATF2
Inhibition of Angiogenesis by TSP1	0.384	0.375	1.897	MAP2K4,TP53,CD47,JUN,MAPK14,GUCY1A1,TGFB1,SDC2,MAPK10,MAPK8,AKT3,KDR
Interferon Signaling	0.384	0.375	1.155	IFIT1,RELA,JAK1,PTPN2,PIAS1,TYK2,IFNGR1,STAT2,IFI6,BAX,STAT1,IRF1
Cell Cycle Regulation by BTG Family Proteins	0.376	0.371	1	RB1,E2F4,PPP2R1A,CNOT7,PTPA,PPP2R3A,PPP2R2A,PPP2R2B,PPP2R2C,PPP2R5C,PPP2R5E,CCND1,CDK2
HIF1Œ± Signaling	0.373	0.356	NaN	MMP3,PIK3R1,MMP15,VEGFB,MMP13,HIF1A,ELOC,MMP24,LDHB,ARNT,FGFR3,JUN,EDN1,MAPK3,PIK3C3,EGLN3,AKT3,MMP11,FRS2,MMP17,MMP19,TP53,SLC2A1,MMP28,MAPK4,COPS5,MAPK8,MDM2,PIK3R3,MAPK14,SLC2A8,PTPN11,MAPK10,NCOA1,HSP90AA1,PIK3CB,MAPK7
Paxillin Signaling	0.373	0.356	1.414	MAP2K4,ARF1,PIK3R1,ARHGEF7,CRK,PTPN12,BCAR1,ITGAE,FGFR3,PTK2,NCK2,PAK1,PIK3C3,ITGB4,ACTG2,VCL,FRS2,ACTC1,ACTA1,ACTN1,ITGB5,ITGB1,SRC,PXN,PAK4,ACTB,ACTN2,MAPK8,RAC1,GIT2,PIK3R3,ITGAM,MAPK14,PTPN11,MAPK10,PIK3CB,ITGA7
Proline Biosynthesis II (from Arginine)	0.373	0.5	NaN	OAT,PYCR1
Glutathione Redox Reactions I	0.373	0.389	NaN	GSTZ1,GPX3,GSTM1,GSTM2,GPX7,GSTP1,MGST3
2-ketoglutarate Dehydrogenase Complex	0.373	0.5	NaN	DLST,OGDH
Tetrapyrrole Biosynthesis II	0.373	0.5	NaN	ALAS1,HMBS
Spermine and Spermidine Degradation I	0.373	0.5	NaN	SMOX,SAT1
Arginine Degradation VI (Arginase 2 Pathway)	0.373	0.5	NaN	OAT,PYCR1
Acetyl-CoA Biosynthesis I (Pyruvate Dehydrogenase Complex)	0.373	0.5	NaN	DLAT,PDHB
Methylmalonyl Pathway	0.373	0.5	NaN	PCCA,PCCB
Glutathione Redox Reactions II	0.373	0.5	NaN	TXNDC12,GLRX
D-myo-inositol (1,4,5)-trisphosphate Degradation	0.373	0.389	NaN	IMPA1,INPP1,SYNJ1,IMPAD1,INPP5B,INPP5K,PMPCA
N-acetylglucosamine Degradation II	0.373	0.5	NaN	GNPDA1,NAGK
Molybdenum Cofactor Biosynthesis	0.373	0.5	NaN	GPHN,NFS1
DNA damage-induced 14-3-3œÉ Signaling	0.373	0.389	NaN	TP53,RAD17,AKT3,BRCA1,SFN,CDK2,CCNB1
RhoGDI Signaling	0.369	0.352	-0.762	MYL6,ARPC5,RACK1,GNB5,GNB1,PAK1,RHOG,EZR,ARHGAP12,ACTG2,ACTA1,ARHGEF4,CFL1,GNG2,RAC1,ARHGEF17,GNAZ,ARHGDIB,GNG10,ARHGAP5,PIP5K1A,RHOQ,RND3,PIP5K1C,ARPC2,GNAO1,GNB2,ARHGEF18,GNAL,GDI1,ARHGEF7,GNA11,RHOT2,GNG11,ACTR3,PPP1R12A,RHOT1,ARPC3,RHOF,ACTC1,ITGB1,SRC,PAK4,GNAS,RHOC,ARPC5L,GNA12,MYLPF,ACTB,GDI2,ARHGAP4,ROCK1,GNAI2,DGKZ,ARHGDIA,ARPC4
CCR5 Signaling in Macrophages	0.367	0.361	NaN	CD247,MAP2K4,GNAS,GNG2,RACK1,MAPK8,GNB5,PLCG1,CCL5,PRKCG,GNG10,GNB1,GNAI2,CALM1 (includes others),JUN,MAPK14,GNG11,PRKCI,PLCG2,MAPK10,FCER1G,GNB2
CD28 Signaling in T Helper Cells	0.367	0.355	2.263	MAP2K4,CD247,RELA,HLA-A,PIK3R1,ARPC5,HLA-B,NFKB1,FGFR3,LCK,PAK1,ACTR3,NFAT5,NFKBIA,JUN,MAP2K2,HLA-DMA,PIK3C3,ARPC3,AKT3,FRS2,ITK,ARPC5L,CHP1,MAPK8,RAC1,PLCG1,MALT1,ITPR1,PIK3R3,CALM1 (includes others),PTPN11,WAS,ARPC2,MAPK10,FCER1G,NFATC2,PIK3CB,ARPC4
IL-12 Signaling and Production in Macrophages	0.36	0.353	NaN	MAP2K4,RELA,APOA4,PIK3R1,MAF,ALOX12,NFKB1,SPI1,FGFR3,JMJD6,JUN,MAP2K2,TGFB1,MAPK3,PIK3C3,TGFB2,AKT3,STAT1,IL23A,FRS2,PPARG,APOM,MAPK8,RAB7A,IFNGR1,PCYOX1,IRF1,PRKCG,PIK3R3,MAPK14,PRKCI,APOA1,PTPN11,IL12B,MAPK10,NCOA1,PIK3CB,IRF8,RXRA,TNF,CLU
EGF Signaling	0.358	0.358	2.858	MAP2K4,RPS6KB1,SRC,CSNK2A1,JAK1,PIK3R1,MAPK8,PLCG1,EGF,ITPR1,STAT3,FGFR3,PIK3R3,CSNK2A2,JUN,MAPK14,PTPN11,PIK3C3,MAPK3,AKT3,PIK3CB,CSNK2B,STAT1,FRS2
Virus Entry via Endocytic Pathways	0.354	0.354	NaN	B2M,FLNB,ITSN1,HLA-A,PIK3R1,HLA-B,FGFR3,AP1G2,FLNA,PIK3C3,ACTG2,ITGB4,FRS2,ACTC1,ACTA1,DNM2,ITGB5,ITGB1,SRC,AP2M1,ACTB,RAC1,PLCG1,AP2S1,PRKCG,DNM1,PIK3R3,PRKCI,PTPN11,PLCG2,CLTA,TFRC,PIK3CB,CXADR
VEGF Signaling	0.354	0.354	1.095	PIK3R1,VEGFB,HIF1A,ELAVL1,ARNT,FGFR3,PTK2,EIF1,MAP2K2,PIK3C3,MAPK3,AKT3,ACTG2,VCL,FRS2,ACTC1,ACTA1,ACTN1,SRC,PXN,FLT1,YWHAE,ACTN2,ACTB,FLT4,PLCG1,ROCK1,PIK3R3,BCL2L1,PTPN11,PLCG2,PIK3CB,SFN,KDR
Superpathway of D-myo-inositol (1,4,5)-trisphosphate Metabolism	0.353	0.375	NaN	INPP1,IMPA1,IMPAD1,SYNJ1,INPP5B,ITPKC,INPP5K,ITPKA,PMPCA
Gap Junction Signaling	0.351	0.351	NaN	TUBA1B,CSNK1G1,PIK3R1,CSNK1A1,PLCH2,TUBB,FGFR3,MAP2K2,MAPK3,PLCB1,ACTG2,FRS2,ACTA1,TUBB3,GUCY1A1,CSNK1D,ITPR1,DRD2,PIK3R3,PTPN11,PLCG2,NPR1,PRKACA,MAPK7,NPR2,EGF,PLCH1,TUBB2B,SP3,ADRB1,DRD1,PIK3C3,AKT3,TUBB4A,CTNNB1,PLCD4,ACTC1,SRC,GNAS,TUBB4B,TJP1,ACTB,TUBG1,TUBA4A,PLCG1,PRKCG,GNAI2,NOV,PRKCI,TUBA1A,TUBB6,ADCY1,PIK3CB,PRKAR1A
Calcium-induced T Lymphocyte Apoptosis	0.347	0.36	1	CD247,HLA-A,HDAC1,HLA-B,CHP1,PLCG1,ATP2A3,ITPR1,ATP2A2,PRKCG,CABIN1,CALM1 (includes others),LCK,PRKCI,HLA-DMA,NR4A1,FCER1G,NFATC2
Sonic Hedgehog Signaling	0.346	0.37	0	SHH,ARRB2,GLIS2,GRK2,GLI3,PTCH1,PRKACA,GLI1,CCNB1,PRKAR1A
Glutamate Receptor Signaling	0.338	0.357	-0.302	SLC17A8,GRIN1,SLC1A4,SLC17A6,GNG2,SLC17A2,GRIN3A,GRINA,GRM7,GNB1,CALM1 (includes others),GRIK5,PICK1,GNG11,GRIK4,SLC17A7,GRIN2C,GLUL,DLG4,GRIA3
fMLP Signaling in Neutrophils	0.334	0.35	1.333	RELA,NOX3,PIK3R1,ARPC5,RACK1,GNB5,NFKB1,GNB1,FGFR3,NFKBIA,NFAT5,ACTR3,GNG11,MAP2K2,MAPK3,PIK3C3,ARPC3,PLCB1,FRS2,GNAS,ARPC5L,GNG2,CHP1,FPR2,RAC1,ITPR1,GNG10,PRKCG,GNAI2,PIK3R3,CALM1 (includes others),NCF1,PRKCI,PTPN11,WAS,ARPC2,NCF2,GNB2,NFATC2,PIK3CB,ARPC4
Stearate Biosynthesis I (Animals)	0.333	0.364	NaN	ACSL3,FAM213B,SRD5A3,LPCAT4,PPT1,FASN,ACOT4,ELOVL1,SLC27A3,MBOAT7,ACOT8,ELOVL6
Assembly of RNA Polymerase I Complex	0.332	0.4	NaN	POLR1C,POLR1B,POLR1E,TBP
Glycogen Degradation III	0.332	0.4	NaN	PYGM,PGM3,GAA,PGM1
Role of NFAT in Regulation of the Immune Response	0.329	0.348	2.343	CD247,CSNK1G1,PIK3R1,HLA-B,RACK1,GNB5,CSNK1A1,FCGR1A,CABIN1,GNB1,FGFR3,LCK,MAP2K2,MAPK3,PLCB1,XPO1,FRS2,ITK,GNG2,CSNK1D,GNAZ,ITPR1,GNG10,ATF2,PIK3R3,PTPN11,PLCG2,GNAO1,GNB2,GNAL,BLNK,RELA,HLA-A,GNA11,NFKB1,FCGR2B,GNG11,NFKBIA,JUN,NFAT5,HLA-DMA,PIK3C3,AKT3,GNAS,FCGR2A,GNA12,CHP1,PLCG1,GNAI2,CALM1 (includes others),FCER1G,NFATC2,ELP1,PIK3CB
CDK5 Signaling	0.329	0.351	0.354	PPP2R2A,PPP1CC,DRD1,PPP1R12A,CDK5,MAP2K2,PPP1R7,MAPK3,LAMB1,PPP2R5C,PPP2R2C,PPP1CA,ITGB1,LAMA5,GNAS,MAPK4,MAPK8,PPP1R14A,FOSB,PPP2R1A,NTRK2,MAPK14,PPP2R3A,PTPA,CAPN1,ADCY1,PPP2R2B,MAPK10,PRKACA,PPP2R5E,MAPK7,GNAL,PRKAR1A
Transcriptional Regulatory Network in Embryonic Stem Cells	0.329	0.361	NaN	SET,LHX5,RFX4,ZIC3,KAT6A,GATA6,PAX6,L1CAM,OTX1,STAT3,EOMES,FOXD3,ONECUT1
Thyroid Cancer Signaling	0.324	0.359	NaN	TP53,PPARG,TCF4,GDNF,CXCL12,TCF3,CCND1,NTRK2,MAP2K2,MAPK3,NTRK1,RXRA,RET,CTNNB1
Differential Regulation of Cytokine Production in Intestinal Epithelial Cells by IL-17A and IL-17F	0.314	0.375	NaN	IL1A,IL12B,IL9,CCL5,IL17F,TNF
NGF Signaling	0.314	0.348	1.808	MAP2K4,RAP1B,RELA,PIK3R1,TRIO,CRK,SMPD1,MAP3K4,NFKB1,FGFR3,MAP3K10,RHOG,MAP2K2,MAPK3,PIK3C3,NTRK1,TRAF4,RPS6KB2,ATF4,AKT3,FRS2,TP53,RPS6KB1,MAP3K13,MAPK8,RAC1,PLCG1,BAX,CREB5,ATF2,ROCK1,PIK3R3,MAP3K12,PTPN11,PLCG2,MAPK10,PIK3CB,MAPK7,RPS6KA1
Parkinson's Signaling	0.314	0.375	NaN	SEPT5,CASP9,MAPK14,PARK7,MAPK8,SNCA
CXCR4 Signaling	0.31	0.346	0.762	MAP2K4,MYL6,PIK3R1,RACK1,GNB5,CXCL12,GNB1,PTK2,FGFR3,PAK1,RHOG,MAP2K2,MAPK3,PLCB1,FRS2,GNG2,RAC1,GNAZ,ITPR1,GNG10,PIK3R3,RHOQ,PTPN11,RND3,GNAO1,MAPK10,GNB2,ELMO2,GNAL,GNA11,RHOT2,CRK,BCAR1,GNG11,JUN,RHOT1,PIK3C3,AKT3,RHOF,SRC,PAK4,PXN,GNAS,RHOC,GNA12,MYLPF,MAPK8,PRKCG,ROCK1,GNAI2,PRKCI,ADCY1,PIK3CB
Tryptophan Degradation X (Mammalian, via Tryptamine)	0.309	0.368	NaN	AKR1A1,SMOX,ALDH3A2,RDH14,DDC,ALDH1A2,ALDH9A1
Eicosanoid Signaling	0.306	0.352	1.667	PNPLA8,PAFAH1B2,ALOX12B,PTGS1,PLA2G4C,FPR2,ALOX5AP,ALOX12,PTGDS,PLBD1,PTGES,PNPLA3,HPGDS,PTGER2,PTGS2,PAFAH1B1,ALOX5,PTGER4,PAFAH1B3
Fatty Acid Œ≤-oxidation I	0.299	0.36	NaN	HSD17B10,ACSL3,ACAA1,ECI2,SLC27A3,HSD17B4,ACADM,ECI1,ACAA2
Triacylglycerol Degradation	0.296	0.357	NaN	TARS2,DAGLB,ABHD2,DAGLA,PNPLA3,MGLL,AARS,PNPLA2,NDST1,AARSD1
PPARŒ±/RXRŒ± Activation	0.287	0.344	0	MAP2K4,PRKAB2,TGFBR3,PLCH2,ADIPOR1,NR2F1,MAP2K2,TGFB1,FASN,MAPK3,PRKAA1,PLCB1,ITGB5,ACAA1,MED1,NR2C2,NCOA6,HELZ2,PLCG2,PRKACA,HSP90AA1,MAP2K3,RXRA,MAP2K6,RELA,MED23,GNA11,ADIPOQ,NFKB1,PLCH1,HSP90B1,NFKBIA,JUN,CHD5,TGFB2,CLOCK,SMAD4,PLCD4,ACVR1C,GNAS,ACOX1,ACVR1,MAPK8,PLCG1,TGS1,APOA1,MAPK14,ADCY1,NCOR2,MED24,MAP4K4,ACVR2A,PRKAR1A,PPARGC1A
MIF Regulation of Innate Immunity	0.287	0.351	1.387	TP53,MAP2K4,RELA,JUN,NFKBIA,MAPK3,PLA2G4C,MAPK10,MAPK8,CD14,CD74,PTGS2,NFKB1
Pyrimidine Ribonucleotides Interconversion	0.287	0.351	NaN	SMARCA1,NUDT18,NME1,NME5,HNRNPA1,ENTPD6,NUDT9,CTPS2,AK4,PCK1,NME7,DDX3X,RECQL
Retinoic acid Mediated Apoptosis Signaling	0.281	0.349	2.309	PARP6,PARP2,APAF1,PARP8,TNFRSF10D,RARG,IRF1,CRABP1,CASP9,TIPARP,RARB,DAP3,BID,RXRA,CRABP2
Prostate Cancer Signaling	0.278	0.344	NaN	RELA,PA2G4,SUV39H1,PIK3R1,NFKB1,CCND1,FGFR3,RB1,HSP90B1,CASP9,NFKBIA,AR,MAP2K2,PIK3C3,MAPK3,ATF4,AKT3,CTNNB1,FRS2,TP53,TFDP1,MDM2,CREB5,ATF2,PIK3R3,PTPN11,CDKN1A,NKX3-1,HSP90AA1,PIK3CB,CDK2,GSTP1
SAPK/JNK Signaling	0.277	0.344	1.768	MAP2K4,PIK3R1,CRK,MAP3K4,HNRNPK,GNB1,FGFR3,MAP3K10,LCK,JUN,GNG11,GADD45A,PIK3C3,DUSP10,FRS2,TP53,MAP3K13,GNA12,GNG2,MAPK8IP2,RAC1,MAPK8,ATF2,PIK3R3,MAP3K12,DAXX,PTPN11,MAP3K20,MAPK10,FCER1G,PIK3CB,DUSP4,MAP4K4
Cdc42 Signaling	0.271	0.343	0.898	B2M,MAP2K4,CD247,RALA,MYL6,HLA-A,ARPC5,HLA-B,MYLK,IQGAP1,PARD6A,CLIP1,PAK1,ACTR3,JUN,PPP1R12A,HLA-DMA,BAIAP2,ARPC3,ITK,ITGB1,SRC,PAK4,CFL1,ARPC5L,MYLPF,MAPK8,APC,ATF2,MAPK14,PRKCI,WAS,APC2,ARPC2,MAPK10,FCER1G,ARPC4
Differential Regulation of Cytokine Production in Macrophages and T Helper Cells by IL-17A and IL-17F	0.256	0.357	NaN	IL12B,IL9,CCL5,IL17F,TNF
Telomere Extension by Telomerase	0.256	0.357	NaN	HNRNPA1,HNRNPA2B1,PINX1,TINF2,NBN
Superoxide Radicals Degradation	0.256	0.375	NaN	NQO1,CYGB,GPX7
Heme Biosynthesis II	0.256	0.375	NaN	PPOX,ALAS1,HMBS
Adenosine Nucleotides Degradation II	0.256	0.357	NaN	NT5C3B,NT5C3A,ADAL,NT5M,PNP
DNA Methylation and Transcriptional Repression Signaling	0.255	0.35	NaN	CHD4,MBD3,HDAC1,ARID4B,RBBP7,MBD2,RBBP4
Pyrimidine Deoxyribonucleotides De Novo Biosynthesis I	0.255	0.35	NaN	DUT,NME1,NME5,AK4,PCK1,NME7,RRM1
Retinol Biosynthesis	0.255	0.35	NaN	RDH11,RDH14,PNPLA3,PNPLA2,RBP1,RDH13,DHRS4
Arginine Biosynthesis IV	0.254	0.4	NaN	OAT,ASL
CMP-N-acetylneuraminate Biosynthesis I (Eukaryotes)	0.254	0.4	NaN	NAGK,CMAS
Adenine and Adenosine Salvage III	0.254	0.4	NaN	ADAL,PNP
Myo-inositol Biosynthesis	0.254	0.4	NaN	IMPA1,IMPAD1
Purine Ribonucleosides Degradation to Ribose-1-phosphate	0.254	0.4	NaN	ADAL,PNP
2-oxobutanoate Degradation I	0.254	0.4	NaN	PCCA,PCCB
Glycogen Biosynthesis II (from UDP-D-Glucose)	0.254	0.4	NaN	GYS1,UGP2
Galactose Degradation I (Leloir Pathway)	0.254	0.4	NaN	GALK1,GALM
Glutamate Degradation III (via 4-aminobutyrate)	0.254	0.4	NaN	GAD2,SUCLG2
Folate Polyglutamylation	0.254	0.4	NaN	SHMT1,SHMT2
Antiproliferative Role of TOB in T Cell Signaling	0.253	0.346	NaN	PABPC1,RB1,TGFB1,PABPC4,TGFB2,TOB1,SMAD4,RPS6KA1,CDK2
Antigen Presentation Pathway	0.253	0.345	NaN	B2M,NLRC5,PSMB9,PSMB5,HLA-A,HLA-DMA,HLA-B,CANX,CD74,TAPBP
Oncostatin M Signaling	0.251	0.344	1.265	IL6ST,JAK1,EPAS1,MMP3,MAP2K2,MAPK3,TYK2,MMP13,STAT3,STAT1,JAK3
L-carnitine Biosynthesis	0.246	0.5	NaN	ALDH9A1
Uracil Degradation II (Reductive)	0.246	0.5	NaN	DPYD
UDP-D-xylose and UDP-D-glucuronate Biosynthesis	0.246	0.5	NaN	UGDH
Dolichol and Dolichyl Phosphate Biosynthesis	0.246	0.5	NaN	DOLK
PRPP Biosynthesis I	0.246	0.5	NaN	PRPS1
Guanine and Guanosine Salvage I	0.246	0.5	NaN	PNP
Spermine Biosynthesis	0.246	0.5	NaN	AMD1
L-DOPA Degradation	0.246	0.5	NaN	LRTOMT
Phenylethylamine Degradation I	0.246	0.5	NaN	ALDH3A2
Flavin Biosynthesis IV (Mammalian)	0.246	0.5	NaN	FLAD1
Ascorbate Recycling (Cytosolic)	0.246	0.5	NaN	GLRX
Thymine Degradation	0.246	0.5	NaN	DPYD
Thyroid Hormone Biosynthesis	0.246	0.5	NaN	CTSD
Cysteine Biosynthesis/Homocysteine Degradation	0.246	0.5	NaN	CTH
Adenine and Adenosine Salvage I	0.246	0.5	NaN	PNP
Arginine Degradation I (Arginase Pathway)	0.246	0.5	NaN	OAT
Formaldehyde Oxidation II (Glutathione-dependent)	0.246	0.5	NaN	ADH5
Tyrosine Biosynthesis IV	0.246	0.5	NaN	PCBD1
Glutamate Dependent Acid Resistance	0.246	0.5	NaN	GAD2
Natural Killer Cell Signaling	0	0.258	NaN	CD247,PAK4,FCGR2A,PIK3R1,RAC1,PLCG1,PRKCG,PIK3R3,FGFR3,LCK,PAK1,PRKCI,PTPN11,MAP2K2,SYNJ1,PLCG2,INPP5B,PIK3C3,MAPK3,FCER1G,AKT3,PIK3CB,INPP5K,FRS2
IL-10 Signaling	0	0.3	NaN	MAP2K6,MAP2K4,RELA,IL1A,JAK1,FCGR2A,TYK2,MAPK8,STAT3,FCGR2B,NFKB1,JUN,MAPK14,NFKBIA,CD14,MAP2K3,MAP4K4,TNF
Neuregulin Signaling	0	0.329	1.279	PIK3R1,EGF,CRK,HSP90B1,MAP2K2,CDK5,MAPK3,GRB7,RPS6KB2,DLG4,AKT3,ERRFI1,ERBB2,RNF41,ITGB1,RPS6KB1,SRC,PLCG1,HBEGF,ERBB3,PRKCG,PIK3R3,PICK1,PRKCI,PTPN11,PLCG2,HSP90AA1
Synaptic Long Term Potentiation	0	0.312	0.87	RAP1B,GNA11,PLCH2,PLCH1,GRINA,PPP1CC,PPP1R12A,MAP2K2,PPP1R7,GRIN2C,MAPK3,ATF4,PLCB1,PPP1CA,PLCD4,GRIN1,CHP1,PLCG1,CACNA1C,PPP1R14A,ITPR1,CREB5,ATF2,PRKCG,GRIN3A,GRM7,CALM1 (includes others),PRKCI,PLCG2,ADCY1,PRKACA,RPS6KA1,GRIA3,PRKAR1A
Fc Epsilon RI Signaling	0	0.255	1.961	MAP2K4,MAP2K6,PIK3R1,FGFR3,MAP2K2,MAPK3,PIK3C3,INPP5B,AKT3,FRS2,PLA2G4C,RAC1,MAPK8,PLCG1,PRKCG,PIK3R3,MAPK14,PRKCI,PTPN11,SYNJ1,PLCG2,MAPK10,FCER1G,MAP2K3,PIK3CB,INPP5K,TNF
Actin Cytoskeleton Signaling	0	0.33	1.457	PFN1,MYH9,MYL6,F2R,PIK3R1,ARPC5,SLC9A1,MYH7B,FGFR3,PTK2,PAK1,FGF18,MAP2K2,EZR,MAPK3,BAIAP2,ACTG2,TMSB10/TMSB4X,FRS2,ACTA1,TIAM1,ARHGEF4,CFL1,FGF9,MYH14,RAC1,APC,PIK3R3,PIP5K1A,PTPN11,PIP5K1C,ARPC2,MYH3,CD14,ARHGEF7,MYLK3,TRIO,EGF,CRK,MYLK,IQGAP1,BCAR1,FGF4,ACTR3,PPP1R12A,FLNA,PIK3C3,ARPC3,VCL,ACTC1,ACTN1,NCKAP1,ITGB1,FGF16,PXN,PAK4,ARPC5L,ACTB,ACTN2,GNA12,MYLPF,FGF1,ROCK1,WAS,APC2,PIK3CB,ARPC4
Synaptic Long Term Depression	0	0.333	-0.309	PAFAH1B2,PPP2R2A,GNA11,PLCH2,PLCH1,PLBD1,MAP2K2,MAPK3,RYR3,IGF1R,PLCB1,PPP2R2C,PNPLA3,PPP2R5C,PLCD4,PNPLA8,GNAS,GUCY1A1,GNA12,RYR2,PLA2G4C,CRH,PLCG1,ITPR1,GNAZ,PRKCG,GNAI2,GRM7,PPP2R1A,PRKCI,PTPA,PPP2R3A,NPR1,PLCG2,GNAO1,PPP2R2B,PPP2R5E,PAFAH1B1,NPR2,GNAL,GRIA3,PAFAH1B3
LPS/IL-1 Mediated Inhibition of RXR Function	0	0.259	0	MAP2K4,IL1A,GSTM5,HS2ST1,ALAS1,IRAK1,HS6ST1,JUN,GSTM2,SCARB1,CYP3A5,ALDH3A2,CYP7A1,XPO1,CHST10,FABP5,CPT1C,GSTM1,ABCB1,ACSL3,TNFRSF1A,GSTA4,ACOX1,MAPK8,SLC35A2,ALDH9A1,SULT2B1,CHST1,HS3ST3B1,SULT4A1,SMOX,SREBF1,ALDH1A2,NCOA1,CD14,SLC27A3,PLTP,RXRA,TNF,NDST1,GSTP1,MGST3,PPARGC1A
Coagulation System	0	0.231	-1.633	SERPINC1,F8,F2R,SERPINA5,PROC,SERPINE1
Acute Phase Response Signaling	0	0.298	1.461	IL6ST,MAP2K4,MAP2K6,RELA,TCF4,IL1A,SERPING1,PIK3R1,RBP3,NFKB1,RBP1,NR3C1,HNRNPK,IRAK1,C1R,NFKBIA,JUN,MAP2K2,F8,MAPK3,AKT3,SERPINE1,NOLC1,C4BPB,C3,TNFRSF1A,C1S,AHSG,MAPK8,STAT3,TCF3,CRABP1,PIK3R3,HP,MAPK14,APOA1,PTPN11,PIK3CB,MAP2K3,CRABP2,TNF,C2
Hepatic Cholestasis	0	0.232	NaN	MAP2K4,RELA,IL1A,CNTF,MAP3K4,NFKB1,IL25,IRAK1,NFKBIA,JUN,TGFB1,ABCC1,CYP7A1,TGFB2,IL17F,ABCB1,CYP7B1,TNFRSF1A,MAPK8,PRKCG,PRKCI,ABCB4,IL12B,SREBF1,LTA,ADCY1,MAPK10,PRKACA,CD14,RXRA,TNF,PRKAR1A
LXR/RXR Activation	0	0.303	-0.243	RELA,SCD,IL1A,APOA4,ABCG4,NFKB1,FDFT1,FASN,CYP7A1,TLR3,APOM,C3,TNFRSF1A,AHSG,PCYOX1,APOA1,SREBF1,MYLIP,CD14,ACACA,PLTP,NCOR2,PTGS2,RXRA,HMGCR,TNF,CLU
Hepatic Fibrosis / Hepatic Stellate Cell Activation	0	0.27	NaN	RELA,IL1A,MYH9,LHX2,MYL6,VEGFB,MMP13,EGF,CXCR3,CCL5,CXCL9,NFKB1,COL17A1,MYH7B,COL1A2,EDN1,TIMP1,TGFB1,IGF1R,TGFB2,SMAD4,SERPINE1,COL18A1,STAT1,PDGFRB,TIMP2,EDNRB,FLT1,COL6A2,TNFRSF1A,COL12A1,MYH14,FLT4,SMAD7,COL2A1,IFNGR1,IGFBP5,BAX,FGF1,MYH3,CD14,KDR,TNF,AGTR1
VDR/RXR Activation	0	0.329	2.333	CSNK2A1,LRP5,CYP24A1,MED1,IGFBP5,CCL5,KLF4,PSMC5,PRKCG,CXCL10,GTF2B,YY1,CASR,PRKCI,GADD45A,HOXA10,MXD1,CDKN1A,NCOA1,TGFB2,CD14,NCOR2,IGFBP1,RXRA
FXR/RXR Activation	0	0.294	NaN	MAP2K4,PPARG,IL1A,APOM,APOA4,C3,PKLR,AHSG,MAPK8,PCYOX1,G6PC3,APOA1,ABCB4,SCARB1,PCK2,SREBF1,FASN,MAPK10,CYP7A1,AKT3,PLTP,RXRA,TNF,CLU,PPARGC1A
Ceramide Signaling	0	0.322	-1.512	MAP2K4,RELA,PPP2R2A,PIK3R1,SMPD1,NFKB1,KSR1,FGFR3,DIABLO,CTSD,JUN,PIK3C3,MAPK3,SPHK1,AKT3,PPP2R5C,PPP2R2C,FRS2,TNFRSF1A,MAPK8,PIK3R3,PPP2R1A,PTPN11,PPP2R3A,PTPA,PPP2R2B,PIK3CB,PPP2R5E,TNF
Erythropoietin Signaling	0	0.253	NaN	RPS6KB1,RELA,SRC,PIK3R1,PLCG1,NFKB1,PRKCG,PIK3R3,FGFR3,PRKCI,NFKBIA,JUN,PTPN11,MAP2K2,PLCG2,PIK3C3,MAPK3,AKT3,PIK3CB,FRS2
Œ±-Adrenergic Signaling	0	0.289	-0.5	GNAS,GNG2,RACK1,GNB5,PLCG1,SLC8A2,ITPR1,PRKCG,GNG10,GNAI2,GNB1,CALM1 (includes others),PYGM,GNG11,GYS1,PRKCI,MAP2K2,PLCG2,MAPK3,ADCY1,GNB2,PRKACA,ADRA1A,PRKAR1A
Role of RIG1-like Receptors in Antiviral Innate Immunity	0	0.233	0.816	TANK,RELA,IRF7,NFKBIA,TBK1,NFKB1,CASP10
Role of Pattern Recognition Receptors in Recognition of Bacteria and Viruses	0	0.278	2.711	MAP2K4,RELA,IL1A,PIK3R1,CNTF,CCL5,NFKB1,RNASEL,IL25,FGFR3,TGFB1,PIK3C3,MAPK3,TGFB2,NOD1,TLR3,IL17F,FRS2,NLRC4,C3,MAPK8,PRKCG,PIK3R3,IRF7,PRKCI,PTPN11,IL12B,PLCG2,LTA,MAPK10,PIK3CB,TNF
TREM1 Signaling	0	0.293	1.698	ITGB1,RELA,PLCG1,STAT3,FCGR2B,NFKB1,IRAK1,NLRC5,MPO,MAPK3,PLCG2,AKT3,NOD1,TLR3,NLRP2,TNF,NLRC4
FcŒ≥RIIB Signaling in B Lymphocytes	0	0.275	3.051	PIK3R3,FGFR3,MAP2K4,BLNK,PTPN11,PLCG2,PIK3C3,PIK3R1,MAPK10,MAPK8,PIK3CB,DOK1,FCGR2B,FRS2
LPS-stimulated MAPK Signaling	0	0.294	1.8	MAP2K6,MAP2K4,RELA,PIK3R1,NFKB1,FGFR3,PAK1,NFKBIA,JUN,MAP2K2,MAPK3,PIK3C3,FRS2,MAPK8,RAC1,PRKCG,ATF2,PIK3R3,MAPK14,PRKCI,PTPN11,MAPK10,CD14,MAP2K3,PIK3CB
NF-Œ∫B Activation by Viruses	0	0.229	2.982	ITGB1,RELA,PIK3R1,TBP,NFKB1,PRKCG,PIK3R3,FGFR3,LCK,PRKCI,NFKBIA,PTPN11,PIK3C3,MAPK3,AKT3,ELP1,PIK3CB,FRS2,ITGB5
IL-3 Signaling	0	0.256	2.236	RAPGEF1,JAK1,PIK3R1,CHP1,RAC1,STAT3,PRKCG,PIK3R3,FGFR3,PAK1,PRKCI,JUN,PTPN11,MAP2K2,PIK3C3,MAPK3,AKT3,PIK3CB,STAT1,FRS2
Lymphotoxin Œ≤ Receptor Signaling	0	0.333	2.357	RELA,PIK3R1,APAF1,NFKB1,DIABLO,PIK3R3,FGFR3,BCL2L1,NFKBIA,CASP9,PTPN11,LTA,PIK3C3,MAPK3,TRAF4,AKT3,ELP1,PIK3CB,FRS2,TNFSF14,BIRC2
Airway Pathology in Chronic Obstructive Pulmonary Disease	0	0.167	NaN	TNF
Thrombopoietin Signaling	0	0.25	2.5	PIK3R1,PLCG1,STAT3,PRKCG,FGFR3,PIK3R3,PRKCI,JUN,PTPN11,MAP2K2,PLCG2,MAPK3,PIK3C3,PIK3CB,STAT1,FRS2
B Cell Activating Factor Signaling	0	0.342	2.309	MAP2K4,RELA,NFAT5,NFKBIA,MAPK14,JUN,MAPK10,MAPK8,NFATC2,ELP1,NFKB1,TNFSF13B,TNFRSF17
Airway Inflammation in Asthma	0	0.333	NaN	TNF
T Helper Cell Differentiation	0	0.333	NaN	IL6ST,IL2RG,HLA-A,TNFRSF1A,HLA-B,FOXP3,IFNGR1,STAT3,TBX21,RORC,BCL6,TGFB1,HLA-DMA,IL12B,FCER1G,STAT1,IL17F,TNF,ICOSLG/LOC102723996
CCR3 Signaling in Eosinophils	0	0.274	NaN	PIK3R1,RACK1,GNB5,MYLK,FGFR3,GNB1,PAK1,GNG11,PPP1R12A,MAP2K2,MAPK3,PIK3C3,PLCB1,FRS2,PAK4,GNAS,CFL1,GNG2,PLA2G4C,RAC1,ITPR1,PRKCG,GNG10,PIK3R3,ROCK1,GNAI2,CALM1 (includes others),PRKCI,MAPK14,PTPN11,GNB2,PIK3CB
IL-15 Signaling	0	0.307	NaN	RELA,IL2RG,JAK1,PIK3R1,TYK2,PLCG1,STAT3,NFKB1,PTK2,PIK3R3,FGFR3,BCL2L1,LCK,MAPK14,PTPN11,MAP2K2,PIK3C3,MAPK3,AKT3,PIK3CB,JAK3,TNF,FRS2
Role of Cytokines in Mediating Communication between Immune Cells	0	0.296	NaN	IL1A,IL20,TGFB1,IL12B,IL23A,IL17F,TNF,IL25
Dendritic Cell Maturation	0	0.329	2.714	B2M,MAP2K4,RELA,IL1A,HLA-A,PIK3R1,HLA-B,NFKB1,FCGR2B,PLCH2,FCGR1A,PLCH1,COL1A2,FGFR3,NFKBIA,DDR2,HLA-DMA,MAPK3,PIK3C3,ATF4,PLCB1,AKT3,TLR3,IL23A,STAT1,COL18A1,PLCD4,FRS2,TNFRSF1A,FCGR2A,MAPK8,COL2A1,PLCG1,CREB5,ATF2,PIK3R3,MAPK14,PTPN11,IL12B,FSCN1,LTA,PLCG2,MAPK10,FCER1G,PIK3CB,STAT2,IRF8,TNF
Reelin Signaling in Neurons	0	0.279	NaN	ITGB1,MAP2K4,PAFAH1B2,SRC,ARHGEF4,PIK3R1,MAPK8IP2,MAPK8,APP,PIK3R3,FGFR3,MAP3K10,APBB1,LCK,CDK5,NDEL1,PTPN11,PIK3C3,MAPK10,PIK3CB,PAFAH1B1,FRS2,DCX,PAFAH1B3
Melatonin Signaling	0	0.338	-0.853	MAP2K6,MAP2K4,PLCG1,GNRH2,RORC,PLCH2,PLCH1,PRKCG,GNAI2,CALM1 (includes others),PRKCI,MAP2K2,RORA,PLCG2,MAPK3,GNAO1,GNRH1,PRKACA,PLCB1,MAP2K3,PLCD4,PRKAR1A
Angiopoietin Signaling	0	0.293	0.258	RELA,PAK4,ANGPT2,ANGPT1,DOK2,PIK3R1,CRK,NFKB1,BIRC5,PTK2,PIK3R3,FGFR3,PAK1,CASP9,NFKBIA,PTPN11,PIK3C3,GRB7,AKT3,ELP1,PIK3CB,FRS2
Cellular Effects of Sildenafil (Viagra)	0	0.336	NaN	MYH9,MYL6,CACNG4,MYLK,KCNN2,PLCH2,MYH7B,PLCH1,KCNN1,PPP1R12A,PABPC4,PLCB1,PDE4D,ACTG2,ACTC1,PLCD4,ACTA1,CACNG6,GNAS,GUCY1A1,MYLPF,ACTB,MYH14,CACNA1C,PLCG1,ITPR1,KCNH2,CALM1 (includes others),KCNQ2,PLCG2,ADCY1,PDE1B,MYH3,PRKACA,NPPA,PRKAR1A
Neuropathic Pain Signaling In Dorsal Horn Neurons	0	0.296	0.707	PIK3R1,TAC1,KCNN2,PLCH2,PLCH1,GRINA,FGFR3,KCNN1,GRIN2C,MAPK3,PIK3C3,PLCB1,PLCD4,FRS2,GRIN1,SRC,PLCG1,ITPR1,KCNH2,PRKCG,GRIN3A,GRM7,PIK3R3,NTRK2,PRKCI,KCNQ2,PTPN11,PLCG2,PRKACA,PIK3CB,GRIA3,PRKAR1A
Endothelin-1 Signaling	0	0.305	1.697	PIK3R1,PLCH2,FGFR3,PLBD1,CASP9,ECE2,MAPK3,PLCB1,FRS2,CASP10,PLD3,GUCY1A1,MAPK4,GNAZ,ITPR1,PIK3R3,PTPN11,PLCG2,SHC2,GNAO1,MAPK10,MAPK7,PTGER2,GNAL,PAFAH1B2,GNA11,PLCH1,JUN,EDN1,PIK3C3,PNPLA3,PLCD4,PNPLA8,SRC,GNAS,EDNRB,GNA12,PTGS1,PLA2G4C,MAPK8,PLCG1,PRKCG,GNAI2,PRKCI,MAPK14,ADCY1,PIK3CB,PTGS2,PAFAH1B1,CASP7,PAFAH1B3
Relaxin Signaling	0	0.312	1	RAP1B,RELA,PDE6G,PIK3R1,GNA11,RACK1,GNB5,NFKB1,MPPE1,GNB1,FGFR3,NFKBIA,GNG11,JUN,MAPK3,PIK3C3,AKT3,TDP2,SMPDL3B,PDE4D,FRS2,GNAS,GUCY1A1,PDE9A,GNA12,GNG2,GNAZ,GNG10,GNAI2,PIK3R3,PDE8A,PTPN11,NPR1,GNAO1,ADCY1,PDE1B,GNB2,PRKACA,PIK3CB,RLN3,NPR2,GNAL,PDE6D,PRKAR1A
Factors Promoting Cardiogenesis in Vertebrates	0	0.317	NaN	TCF4,BMP4,WNT3,TGFBR3,SMAD5,TGFB1,TGFB2,SMAD4,CTNNB1,SMAD1,ACVR1C,BMP1,LRP5,ACVR1,TCF3,APC,PRKCG,ATF2,MAPK14,PRKCI,BMP7,DKK1,NPPA,CDK2,LRP1,ACVR2A
CNTF Signaling	0	0.328	3.441	IL6ST,RPS6KB1,JAK1,CNTF,PIK3R1,TYK2,STAT3,LIFR,PIK3R3,FGFR3,MAP2K2,PTPN11,PIK3C3,MAPK3,RPS6KB2,PIK3CB,RPS6KA1,STAT1,FRS2
Renin-Angiotensin Signaling	0	0.314	1.715	MAP2K4,RELA,PIK3R1,CCL5,NFKB1,FGFR3,PTK2,PAK1,JUN,MAP2K2,PIK3C3,MAPK3,STAT1,FRS2,ACE,PAK4,RAC1,MAPK8,PLCG1,ITPR1,STAT3,PRKCG,ATF2,PIK3R3,MAPK14,PRKCI,PTPN11,PLCG2,SHC2,ADCY1,MAPK10,PRKACA,PIK3CB,PTGER2,TNF,AGTR1,PRKAR1A
Docosahexaenoic Acid (DHA) Signaling	0	0.306	NaN	PIK3R1,APAF1,BAX,PNPLA2,APP,FGFR3,PIK3R3,BCL2L1,CASP9,PTPN11,PIK3C3,AKT3,BID,PIK3CB,FRS2
Thrombin Signaling	0	0.314	1.206	MYL6,F2R,PIK3R1,RACK1,GNB5,PLCH2,GATA2,GNB1,PTK2,FGFR3,RHOG,MAP2K2,MAPK3,PLCB1,FRS2,RPS6KB1,ARHGEF4,GNG2,TBP,GNAZ,ITPR1,GNG10,PIK3R3,RHOQ,RND3,PTPN11,PLCG2,GNAO1,GNB2,GNAL,RELA,GNA11,RHOT2,EGF,MYLK,NFKB1,PLCH1,GNG11,PPP1R12A,RHOT1,PIK3C3,AKT3,GATA6,RHOF,PLCD4,SRC,GNAS,RHOC,GNA12,MYLPF,PLCG1,PRKCG,ROCK1,GNAI2,PRKCI,MAPK14,ADCY1,PIK3CB
Cardiac Hypertrophy Signaling	0	0.321	2.474	MAP2K4,ADRA2B,MYL6,PIK3R1,RACK1,GNB5,MAP3K4,PLCH2,FGFR3,GNB1,MAP3K10,RHOG,MAP2K2,TGFB1,MAPK3,PLCB1,FRS2,RPS6KB1,MAP3K13,GNG2,CACNA1C,GNAZ,ATF2,GNG10,PIK3R3,MAP3K12,RHOQ,PTPN11,RND3,PLCG2,GNAO1,PRKACA,GNB2,MAPK10,MAP2K3,RPS6KA1,GNAL,MAP2K6,RHOT2,GNA11,ATF6,EIF4E,PLCH1,HAND2,ADRB1,JUN,GNG11,RHOT1,PIK3C3,TGFB2,IGF1R,RHOF,PLCD4,GNAS,RHOC,GNA12,MYLPF,CHP1,MAPK8,PLCG1,GNAI2,ROCK1,CALM1 (includes others…
iCOS-iCOSL Signaling in T Helper Cells	0	0.279	2.294	CD247,RELA,HLA-A,PIK3R1,HLA-B,NFKB1,PLEKHA3,FGFR3,LCK,NFAT5,NFKBIA,HLA-DMA,PIK3C3,AKT3,FRS2,ICOSLG/LOC102723996,ITK,IL2RG,CHP1,RAC1,PLCG1,ITPR1,PIK3R3,CALM1 (includes others),PTPN11,FCER1G,NFATC2,PIK3CB,PLEKHA2
Corticotropin Releasing Hormone Signaling	0	0.317	1.569	RAP1B,SHH,CRHR2,ARPC5,JUN,GLI3,MAP2K2,MAPK3,ATF4,GNAS,GUCY1A1,PTCH1,CRH,PLCG1,ITPR1,CREB5,PRKCG,ATF2,GNAI2,CALM1 (includes others),MAPK14,PRKCI,NPR1,PLCG2,ADCY1,GNAO1,NR4A1,PRKACA,PTGS2,NPR2,GLI1,PRKAR1A
Maturity Onset Diabetes of Young (MODY) Signaling	0	0.222	NaN	PKLR,GCK,CACNA1C,GAPDH
FLT3 Signaling in Hematopoietic Progenitor Cells	0	0.259	3.71	RPS6KB1,PIK3R1,STAT3,CREB5,EIF4E,EIF4EBP1,ATF2,PIK3R3,FGFR3,MAPK14,MAP2K2,PTPN11,PIK3C3,MAPK3,AKT3,ATF4,STAT2,PIK3CB,RPS6KA1,STAT1,FRS2
GNRH Signaling	0	0.342	1.406	MAP2K4,MAP2K6,RELA,GNA11,EGF,GNRH2,MAP3K4,NFKB1,PTK2,MAP3K10,PAK1,JUN,MAP2K2,MAPK3,ATF4,PLCB1,DNM2,SRC,PAK4,GNAS,MAP3K13,RAC1,MAPK8,DNM3,ITPR1,CREB5,ATF2,PRKCG,DNM1,GNAI2,MAP3K12,MAPK14,PRKCI,ADCY1,MAPK10,GNRH1,PRKACA,MAP2K3,MAPK7,DNM1L,PRKAR1A
Human Embryonic Stem Cell Pluripotency	0	0.267	NaN	TCF4,BMP4,WNT3,PIK3R1,WNT16,SMAD5,FOXD3,FGFR3,FGF4,TGFB1,PIK3C3,NTRK1,TGFB2,SPHK1,SMAD4,AKT3,CTNNB1,SMAD1,FRS2,BMP1,PDGFRB,GNAS,WNT9A,SMAD6,SMAD7,ACVR1,TCF3,APC,PIK3R3,NTRK2,PTPN11,ZIC3,PIK3CB,BMP7,WNT1
Melanocyte Development and Pigmentation Signaling	0	0.28	0.816	RPS6KB1,SRC,GNAS,PIK3R1,PLCG1,CRK,CREB5,ATF2,PIK3R3,FGFR3,PTPN11,MAP2K2,PLCG2,PAX3,PIK3C3,MAPK3,SH2B2,ADCY1,PRKACA,RPS6KB2,KIT,ATF4,PIK3CB,RPS6KA1,FRS2,PRKAR1A
Antiproliferative Role of Somatostatin Receptor 2	0	0.319	0.258	RAP1B,SRC,GUCY1A1,PIK3R1,GNG2,RACK1,GNB5,GNG10,GNB1,PIK3R3,FGFR3,GNG11,PTPN11,MAP2K2,NPR1,PIK3C3,MAPK3,CDKN1A,GNB2,PIK3CB,FRS2,NPR2
Role of NANOG in Mammalian Embryonic Stem Cell Pluripotency	0	0.288	1.789	IL6ST,JAK1,BMP4,WNT3,TBXT,PIK3R1,WNT16,SMAD5,FOXD3,LIFR,FGFR3,MAP2K2,PIK3C3,MAPK3,AKT3,SMAD4,GATA6,CTNNB1,SMAD1,FRS2,BMP1,TP53,WNT9A,TYK2,STAT3,APC,PIK3R3,PTPN11,BMP7,PIK3CB,JAK3,WNT1
Growth Hormone Signaling	0	0.244	3.153	RPS6KB1,PIK3R1,PLCG1,STAT3,ONECUT1,PRKCG,PIK3R3,FGFR3,PRKCI,PTPN11,PLCG2,MAPK3,PIK3C3,RPS6KB2,IGF1R,PIK3CB,RPS6KA1,STAT1,FRS2
Prolactin Signaling	0	0.22	2.668	PIK3R1,PLCG1,STAT3,NR3C1,IRF1,PRKCG,PIK3R3,FGFR3,PRKCI,JUN,MAP2K2,PTPN11,PLCG2,PIK3C3,MAPK3,PIK3CB,STAT1,FRS2
CREB Signaling in Neurons	0	0.309	1.521	POLR2D,PIK3R1,RACK1,GNB5,PLCH2,GNB1,FGFR3,GRIK5,MAP2K2,GRIN2C,MAPK3,ATF4,PLCB1,FRS2,POLR2L,GNG2,TBP,GNAZ,ITPR1,CREB5,GNG10,ATF2,GRM7,PIK3R3,PTPN11,PLCG2,GNAO1,PRKACA,GNB2,RPS6KA1,GNAL,GNA11,POLR2B,PLCH1,GTF2B,POLR2A,GNG11,PIK3C3,AKT3,PLCD4,GRIN1,GNAS,GNA12,PLCG1,PRKCG,POLR2G,GNAI2,CALM1 (includes others),PRKCI,GRIK4,ADCY1,PIK3CB,GRIA3,PRKAR1A
Melanoma Signaling	0	0.296	NaN	CDKN2A,TP53,PIK3R1,MDM2,CCND1,FGFR3,PIK3R3,RB1,PTPN11,MAP2K2,MAPK3,PIK3C3,CDKN1A,AKT3,PIK3CB,FRS2
Renal Cell Carcinoma Signaling	0	0.316	0.728	ETS1,RAPGEF1,PAK4,SLC2A1,PIK3R1,RAC1,CRK,HIF1A,ELOC,ARNT,PIK3R3,FGFR3,PAK1,JUN,PTPN11,MAP2K2,TGFB1,PIK3C3,MAPK3,AKT3,EGLN3,RPS27A,PIK3CB,UBC,FRS2
Type I Diabetes Mellitus Signaling	0	0.319	1.46	MAP2K4,CD247,MAP2K6,RELA,JAK1,HLA-A,PIAS1,HLA-B,NFKB1,IRAK1,GAD2,NFKBIA,CASP9,HLA-DMA,BID,STAT1,TNFRSF1A,APAF1,MAPK8,IFNGR1,HSPD1,IRF1,MAPK14,IL12B,LTA,FCER1G,MAPK10,MAP2K3,TNF,CPE
Endometrial Cancer Signaling	0	0.286	NaN	TP53,PIK3R1,CTNNA1,CCND1,PIK3R3,FGFR3,CTNNA2,CASP9,MAP2K2,PTPN11,APC2,PIK3C3,MAPK3,AKT3,PIK3CB,ERBB2,CTNNB1,FRS2
Basal Cell Carcinoma Signaling	0	0.281	0	TP53,SHH,TCF4,BMP4,WNT3,WNT9A,PTCH1,WNT16,TCF3,APC,GLI3,GLIS2,APC2,BMP7,CTNNB1,GLI1,WNT1,BMP1
Primary Immunodeficiency Signaling	0	0.2	NaN	BLNK,LCK,IL2RG,DCLRE1C,JAK3
Allograft Rejection Signaling	0	0.2	NaN	B2M,HLA-A,HLA-DMA,HLA-B,FCER1G,TNF
Glioma Signaling	0	0.282	0.577	CDKN2A,PA2G4,SUV39H1,PIK3R1,EGF,CDKN2C,CCND1,FGFR3,RB1,MAP2K2,MAPK3,PIK3C3,IGF1R,AKT3,FRS2,PDGFRB,TP53,RBL2,E2F4,TFDP1,PLCG1,MDM2,IGF2R,PRKCG,PIK3R3,CALM1 (includes others),PRKCI,PTPN11,PLCG2,CDKN1A,PIK3CB
Autoimmune Thyroid Disease Signaling	0	0.167	NaN	HLA-A,HLA-DMA,HLA-B,FCER1G,CGA
Acute Myeloid Leukemia Signaling	0	0.322	1.4	RUNX1,MAP2K4,MAP2K6,RELA,TCF4,PIK3R1,NFKB1,SPI1,CCND1,EIF4EBP1,FGFR3,MAP2K2,PIM1,PIK3C3,MAPK3,RPS6KB2,AKT3,KIT,JUP,FRS2,RPS6KB1,STAT3,TCF3,PIK3R3,PTPN11,MAP2K3,PIK3CB,PML,PIM2
Graft-versus-Host Disease Signaling	0	0.207	NaN	IL1A,HLA-A,HLA-DMA,HLA-B,FCER1G,TNF
Type II Diabetes Mellitus Signaling	0	0.274	1.347	MAP2K4,RELA,PKLR,PRKAB2,PIK3R1,PKM,ADIPOQ,SMPD1,NFKB1,ADIPOR1,FGFR3,NFKBIA,PIK3C3,MAPK3,PRKAA1,AKT3,FRS2,PPARG,ACSL3,TNFRSF1A,MAPK8,IRS4,PRKCG,PIK3R3,PRKCI,PTPN11,SH2B2,GCK,MAPK10,PIK3CB,SLC27A3,TNF
Chronic Myeloid Leukemia Signaling	0	0.327	NaN	CDKN2A,RELA,PA2G4,PIK3R1,SUV39H1,CRK,NFKB1,CCND1,FGFR3,CTBP1,RB1,MAP2K2,TGFB1,MAPK3,PIK3C3,HDAC11,HDAC7,TGFB2,SMAD4,AKT3,FRS2,TP53,E2F4,RBL2,TFDP1,HDAC1,MDM2,PIK3R3,BCL2L1,HDAC3,PTPN11,CDKN1A,PIK3CB
Non-Small Cell Lung Cancer Signaling	0	0.342	0.229	TP53,CDKN2A,FHIT,TFDP1,PA2G4,PIK3R1,SUV39H1,PLCG1,EGF,ITPR1,CCND1,PIK3R3,FGFR3,STK4,RB1,CASP9,PTPN11,MAP2K2,MAPK3,PIK3C3,RARB,AKT3,PIK3CB,ERBB2,RXRA,FRS2
GŒ±12/13 Signaling	0	0.231	0.962	MAP2K4,RELA,F2R,MYL6,PIK3R1,NFKB1,PTK2,FGFR3,NFKBIA,JUN,LPAR2,MAP2K2,PIK3C3,MAPK3,AKT3,CTNNB1,FRS2,SRC,PXN,MYLPF,GNA12,MAPK8,ROCK1,PIK3R3,PTPN11,MAPK10,PIK3CB,MAPK7
p70S6K Signaling	0	0.306	0.686	JAK1,YWHAH,F2R,PPP2R2A,PIK3R1,PLCH2,PLCH1,FGFR3,MAP2K2,PIK3C3,MAPK3,PLCB1,AKT3,PPP2R2C,PPP2R5C,FRS2,PLCD4,SRC,RPS6KB1,IL2RG,YWHAE,YWHAB,EEF2,PLCG1,PRKCG,GNAI2,PIK3R3,PPP2R1A,PRKCI,PTPN11,PTPA,PPP2R3A,PLCG2,PPP2R2B,PIK3CB,PPP2R5E,SFN,AGTR1
ERK5 Signaling	0	0.323	1.789	IL6ST,RPS6KB1,SRC,YWHAH,YWHAE,YWHAB,SGK1,GNA12,EGF,CREB5,ATF2,PTPN11,NTRK1,RPS6KB2,ATF4,FOSL1,RPS6KA1,MAPK7,SFN,WNK1
Myc Mediated Apoptosis Signaling	0	0.319	NaN	MAP2K4,TP53,CDKN2A,YWHAH,YWHAE,YWHAB,PIK3R1,MAPK8,APAF1,BAX,PIK3R3,FGFR3,CASP9,PTPN11,PIK3C3,MAPK10,IGF1R,AKT3,BID,PIK3CB,SFN,FRS2
G Beta Gamma Signaling	0	0.321	-0.816	RACK1,GNA11,GNB5,GNB1,PAK1,GNG11,MAPK3,AKT3,DNM2,SRC,GNAS,GNA12,GNG2,HBEGF,PLCG1,GNAZ,PRKCG,GNG10,GNAI2,PRKCI,PLCG2,GNAO1,ADCY1,GNB2,PRKACA,GNAL,PRKAR1A
Communication between Innate and Adaptive Immune Cells	0	0.207	NaN	CXCL10,B2M,IL1A,HLA-A,IL12B,HLA-B,FCER1G,TLR3,CCL5,TNF,TNFSF13B,TNFRSF17
Sphingosine-1-phosphate Signaling	0	0.304	0.174	PIK3R1,RHOT2,SMPD1,PLCH2,PLCH1,FGFR3,PTK2,CASP9,RHOG,RHOT1,PIK3C3,MAPK3,SPHK1,PLCB1,AKT3,RHOF,FRS2,PLCD4,PDGFRB,CASP10,RHOC,GNA12,RAC1,PLCG1,ASAH1,GNAI2,PIK3R3,RHOQ,PTPN11,RND3,PLCG2,ADCY1,PIK3CB,CASP7
Crosstalk between Dendritic Cells and Natural Killer Cells	0	0.226	NaN	RELA,IL2RG,HLA-A,ACTB,HLA-B,NFKB1,IL12B,FSCN1,LTA,ACTG2,TLR3,TNF,ACTC1,ACTA1
Systemic Lupus Erythematosus Signaling	0	0.323	NaN	CD247,IL1A,PRPF19,HLA-A,PIK3R1,HLA-B,HNRNPA2B1,PRPF39,SNRPE,SART1,FCGR2B,FCGR1A,FGFR3,LSM14A,LCK,NFAT5,JUN,PRPF4B,MAPK3,PIK3C3,PRPF40A,AKT3,SNRPD1,SNRPD2,SNU13,HNRNPC,FRS2,TNFSF13B,SNRPA1,LSM4,PRPF38A,SNRPA,SNRPB,FCGR2A,PLCG1,PRPF38B,PIK3R3,LSM8,LSM12,PTPN11,SNRPC,PLCG2,CREM,FCER1G,SNRNP70,NFATC2,PIK3CB,LSM7,TNF,PIM2
April Mediated Signaling	0	0.306	1.508	MAP2K4,RELA,JUN,MAPK14,NFAT5,NFKBIA,MAPK10,MAPK8,NFATC2,NFKB1,TNFRSF17
PAK Signaling	0	0.274	1	MAP2K4,MYL6,ARHGEF7,PIK3R1,MYLK,NCK2,PTK2,FGFR3,PAK1,MAP2K2,MAPK3,PIK3C3,FRS2,PDGFRB,ITGB1,PAK4,PXN,CFL1,MYLPF,RAC1,MAPK8,PIK3R3,PTPN11,MAPK10,PIK3CB,TNF
Rac Signaling	0	0.33	1.48	MAP2K4,RELA,NOX3,PIK3R1,ARPC5,IQGAP1,NFKB1,PARD6A,FGFR3,PTK2,PAK1,ACTR3,JUN,MAP2K2,MAPK3,PIK3C3,BAIAP2,ARPC3,FRS2,NCKAP1,ITGB1,RPS6KB1,PAK4,TIAM1,CFL1,ARPC5L,MAPK8,RAC1,PIK3R3,MCF2L,PIP5K1A,PRKCI,PTPN11,PIP5K1C,ARPC2,NCF2,PIK3CB,ARPC4
Role of Osteoblasts, Osteoclasts and Chondrocytes in Rheumatoid Arthritis	0	0.271	NaN	MAP2K4,BMP4,MMP3,WNT3,PIK3R1,CSNK1A1,WNT16,MMP13,FGFR3,CASP9,TGFB1,MAPK3,SMAD1,FRS2,WNT9A,TCF3,APC,PIK3R3,PTPN11,MAPK10,MAP2K3,TNF,WNT1,MAP2K6,RELA,TCF4,IL1A,SFRP2,SMAD5,NFKB1,NFKBIA,JUN,NFAT5,PIK3C3,SMAD4,AKT3,CTNNB1,BMP1,ITGB1,SRC,LRP5,TNFRSF1A,CHP1,SMAD6,MAPK8,TNFRSF11A,XIAP,CALM1 (includes others),MAPK14,APC2,NFATC2,BMP7,PIK3CB,DKK1,SOST,LRP1,BIRC2
Phospholipase C Signaling	0	0.303	0.849	CD247,MYL6,RACK1,GNB5,GNB1,LCK,RHOG,MAP2K2,HDAC11,MAPK3,HDAC7,PLCB1,ATF4,RALGDS,ITK,ARHGEF4,PLD3,GNG2,RAC1,PPP1R14A,ARHGEF17,ITPR1,CREB5,ATF2,GNG10,HDAC3,RHOQ,RND3,PLCG2,GNB2,ARHGEF18,RAP1B,BLNK,RELA,RALA,ARHGEF7,RHOT2,FCGR2B,NFKB1,GNG11,NFAT5,PPP1R12A,RHOT1,RHOF,PLCD4,ITGB1,SRC,GNAS,RHOC,FCGR2A,MYLPF,PLA2G4C,HDAC1,CHP1,PLCG1,PRKCG,CALM1 (includes others),PRKCI,ADCY1,FCER1G,NFATC2
Ovarian Cancer Signaling	0	0.304	NaN	CDKN2A,TCF4,PA2G4,WNT3,PIK3R1,SUV39H1,VEGFB,WNT16,EGF,CCND1,FGFR3,RAD51,RB1,MAP2K2,EDN1,MAPK3,PIK3C3,RPS6KB2,AKT3,CTNNB1,BRCA1,FRS2,TP53,RPS6KB1,SRC,TFDP1,FGF9,WNT9A,PTGS1,CGA,TCF3,APC,PIK3R3,PTPN11,MSH6,PRKACA,BRCA2,PIK3CB,PTGS2,WNT1,PRKAR1A
HER-2 Signaling in Breast Cancer	0	0.289	NaN	ITGB1,TP53,TSC1,PIK3R1,PLCG1,EGF,ERBB3,MDM2,CCND1,PARD6A,PRKCG,FGFR3,PIK3R3,CASP9,PRKCI,PTPN11,PIK3C3,CDKN1A,AKT3,PIK3CB,ERBB2,ITGB4,FRS2,ITGB5
Altered T Cell and B Cell Signaling in Rheumatoid Arthritis	0	0.242	NaN	RELA,IL1A,HLA-A,HLA-B,NFKB1,TNFRSF17,IL12B,TGFB1,HLA-DMA,LTA,FCER1G,TLR3,IL23A,TNF,TNFSF13B
Atherosclerosis Signaling	0	0.299	NaN	PAFAH1B2,RELA,ALOX12B,IL1A,APOA4,MMP3,CXCL12,MMP13,ALOX12,NFKB1,COL1A2,PLBD1,TGFB1,PNPLA3,COL18A1,PNPLA8,SELE,APOM,PLA2G4C,COL2A1,PCYOX1,SELPLG,APOA1,ALOX5,PAFAH1B1,TNF,CLU,TNFSF14,PAFAH1B3
Protein Kinase A Signaling	0	0.321	1.078	SHH,PDE6G,MYL6,PLCH2,GNB1,GYS1,PLCB1,TDP2,ATF4,DUSP12,ANAPC11,KDELR1,PTCH1,ITPR1,ANAPC7,CREB5,TCF3,ATF2,GNG10,PDE8A,PLCG2,EYA3,CREM,PDE1B,PRKACA,GNB2,ANAPC5,DUSP4,PDE6D,RAP1B,HIST1H1C,FLNB,TCF4,AKAP8,PTPN2,PTPN9,DUSP6,MYLK3,DUSP22,CDC23,PTPN12,PLCH1,MPPE1,CDKN3,PDE4D,CTNNB1,MYLPF,PLCG1,PRKCG,CALM1 (includes others),ADCY1,CDC14B,ADD1,PTGS2,SFN,CDC27,PTPN22,YWHAH,RACK1,GNB5,DUSP15,PTK2,TH,MAP2K2,TG…
Role of Macrophages, Fibroblasts and Endothelial Cells in Rheumatoid Arthritis	0	0.276	NaN	MAP2K4,WNT3,MMP3,PIK3R1,CXCL12,CSNK1A1,IL17RC,WNT16,MMP13,PLCH2,CCND1,FCGR1A,FGFR3,TRAF3IP2,MAP2K2,TGFB1,MAPK3,TRAF4,PLCB1,ATF4,FRS2,TNFSF13B,SELE,WNT9A,RAC1,STAT3,TCF3,CREB5,APC,ATF2,PIK3R3,PTPN11,PLCG2,GNAO1,MAP2K3,TNF,WNT1,IL6ST,MAP2K6,RELA,IL1A,TCF4,SFRP2,VEGFB,CCL5,NFKB1,PLCH1,IRAK1,NFKBIA,JUN,NFAT5,PIK3C3,AKT3,TLR3,CTNNB1,PLCD4,SRC,LRP5,TNFRSF1A,CHP1,DAAM1,PLCG1,PRKCG,IL16,ROCK1,CALM1 (incl…
Regulation of eIF4 and p70S6K Signaling	0	0.333	1.342	EIF3C,PIK3R1,EIF4A2,RPS11,EIF2A,FGFR3,EIF1,EIF4G2,EIF3B,MAP2K2,RPS13,MAPK3,FRS2,PABPC1,RPS6KB1,EIF3E,PIK3R3,PPP2R1A,PTPN11,PPP2R3A,PTPA,EIF4A3,PPP2R2B,RPS15A,RPS25,RPS3A,PPP2R2A,EIF4G1,EIF4E,EIF4EBP1,PIK3C3,RPS9,MKNK1,AKT3,PPP2R5C,PPP2R2C,RPS5,RPS3,RPS24,ITGB1,EIF3J,EIF3G,MAPK14,RPS27L,EIF4A1,AGO3,EIF3I,RPS27A,PIK3CB,PPP2R5E
Estrogen-Dependent Breast Cancer Signaling	0	0.296	2.357	HSD17B10,RELA,SRC,PIK3R1,HSD17B7,CREB5,NFKB1,CCND1,ATF2,PIK3R3,FGFR3,JUN,PTPN11,PIK3C3,MAPK3,IGF1R,AKT3,ATF4,PIK3CB,FRS2,HSD17B4
Leptin Signaling in Obesity	0	0.278	2.309	NPY,PIK3R1,PLCG1,STAT3,PLCH2,PLCH1,PIK3R3,FGFR3,MAP2K2,PTPN11,PLCG2,MAPK3,PIK3C3,ADCY1,PRKACA,PLCB1,AKT3,PIK3CB,PLCD4,FRS2,GHRL,PRKAR1A
Role of NFAT in Cardiac Hypertrophy	0	0.283	-1.89	MAP2K4,PIK3R1,RACK1,GNB5,CSNK1A1,PLCH2,CABIN1,GNB1,FGFR3,MAP2K2,TGFB1,MAPK3,HDAC11,HDAC7,PLCB1,FRS2,GNG2,SLC8A2,ITPR1,GNG10,PIK3R3,HDAC3,PTPN11,PLCG2,PRKACA,MAPK10,GNB2,MAP2K3,MAP2K6,IL6ST,PLCH1,GNG11,PIK3C3,TGFB2,IGF1R,AKT3,PLCD4,SRC,GNAS,CHP1,HDAC1,MAPK8,PLCG1,PRKCG,GNAI2,CALM1 (includes others),MAPK14,PRKCI,ADCY1,PIK3CB,PRKAR1A
Glioma Invasiveness Signaling	0	0.299	1.789	F2R,RHOC,PIK3R1,RHOT2,PTK2,PIK3R3,FGFR3,RHOG,RHOQ,RND3,PTPN11,RHOT1,TIMP1,PIK3C3,MAPK3,PIK3CB,RHOF,FRS2,ITGB5,TIMP2
Granzyme B Signaling	0	0.214	NaN	CASP9,APAF1,BID
B Cell Development	0	0.158	NaN	HLA-DMA,HLA-A,HLA-B
IL-1 Signaling	0	0.341	-0.209	MAP2K4,MAP2K6,RELA,IL1A,TOLLIP,RACK1,GNA11,GNB5,NFKB1,IRAK1,GNB1,JUN,GNG11,NFKBIA,GNAS,GNA12,GNG2,MAPK8,GNAZ,GNG10,GNAI2,MAPK14,GNAO1,ADCY1,GNB2,MAPK10,PRKACA,MAP2K3,GNAL,PRKAR1A
Breast Cancer Regulation by Stathmin1	0	0.328	NaN	TUBA1B,PIK3R1,RACK1,GNB5,TUBB,STMN1,GNB1,FGFR3,PAK1,MAP2K2,PPP1R7,MAPK3,PLCB1,PPP1CA,FRS2,TP53,ARHGEF4,E2F4,TUBB3,GNG2,RAC1,PPP1R14A,ARHGEF17,ITPR1,GNG10,PIK3R3,PPP2R1A,PTPN11,PTPA,PPP2R3A,PPP2R2B,PRKACA,GNB2,UHMK1,ARHGEF18,CDK2,PPP2R2A,ARHGEF7,TUBB2B,PPP1CC,GNG11,PPP1R12A,PIK3C3,TUBB4A,PPP2R5C,PPP2R2C,GNAS,TUBB4B,TUBG1,TUBA4A,TSG101,PRKCG,ROCK1,GNAI2,CALM1 (includes others),PRKCI,TUBA1A,TUBB6,CD…
RANK Signaling in Osteoclasts	0	0.323	1.89	MAP2K4,MAP2K6,RELA,PIK3R1,MAP3K4,NFKB1,FGFR3,MAP3K10,NFKBIA,JUN,MAP2K2,PIK3C3,MAPK3,AKT3,FRS2,SRC,MAP3K13,CHP1,MAPK8,TNFRSF11A,XIAP,PIK3R3,MAP3K12,CALM1 (includes others),MAPK14,PTPN11,MAPK10,NFATC2,PIK3CB,BIRC2
Glioblastoma Multiforme Signaling	0	0.32	0.295	CDKN2A,TSC1,WNT3,PIK3R1,RHOT2,NF2,WNT16,EGF,PLCH2,CCND1,PLCH1,FGFR3,RB1,RHOG,MAP2K2,RHOT1,MAPK3,PIK3C3,IGF1R,PLCB1,AKT3,RHOF,CTNNB1,PLCD4,FRS2,PDGFRB,TP53,RPS6KB1,SRC,E2F4,RHOC,WNT9A,RAC1,PLCG1,MDM2,ITPR1,TCF3,APC,PIK3R3,RHOQ,PTPN11,NF1,RND3,PLCG2,CDKN1A,PIK3CB,CDK2,WNT1
Neuroprotective Role of THOP1 in Alzheimer's Disease	0	0.179	1	YWHAE,HLA-A,HLA-B,TAC1,GNRH2,APP,C1R,ECE2,PRKACA,GNRH1,HTRA1,LONP1,ACE,PRKAR1A
Regulation of IL-2 Expression in Activated and Anergic T Lymphocytes	0	0.31	NaN	CD247,MAP2K4,RELA,CHP1,RAC1,MAPK8,PLCG1,TOB1,MALT1,NFKB1,CALM1 (includes others),JUN,NFKBIA,NFAT5,MAP2K2,TGFB1,PLCG2,MAPK3,MAPK10,TGFB2,NFATC2,SMAD4
Granzyme A Signaling	0	0.273	NaN	HIST1H1C,SET,NME1
Role of Wnt/GSK-3Œ≤ Signaling in the Pathogenesis of Influenza	0	0.246	1.134	TCF4,CSNK1G1,WNT3,WNT9A,CSNK1D,CSNK1A1,WNT16,TCF3,APC,NCOA4,APC2,NCOA1,CTNNB1,WNT1
TWEAK Signaling	0	0.303	0	RELA,CASP9,NFKBIA,TNFRSF25,APAF1,BID,NFKB1,XIAP,CASP7,BIRC2
Nur77 Signaling in T Lymphocytes	0	0.333	NaN	CD247,CALM1 (includes others),CASP9,HLA-DMA,HLA-A,HLA-B,CHP1,HDAC1,FCER1G,NR4A1,APAF1,MAPK7,RXRA,CABIN1
PKCŒ∏ Signaling in T Lymphocytes	0	0.284	2.556	MAP2K4,CD247,RELA,HLA-A,PIK3R1,HLA-B,MAP3K4,NFKB1,FGFR3,MAP3K10,LCK,JUN,NFKBIA,NFAT5,HLA-DMA,PIK3C3,MAPK3,FRS2,MAP3K13,CHP1,RAC1,MAPK8,PLCG1,MALT1,PIK3R3,MAP3K12,PTPN11,PLCG2,FCER1G,NFATC2,PIK3CB
Role of Lipids/Lipid Rafts in the Pathogenesis of Influenza	0	0.167	NaN	FDPS
Role of PI3K/AKT Signaling in the Pathogenesis of Influenza	0	0.328	1.291	KPNA3,RELA,PIK3R1,CRK,CCL5,NFKB1,GNAI2,PIK3R3,FGFR3,NFKBIA,CASP9,PTPN11,MAP2K2,PIK3C3,MAPK3,AKT3,ZNF346,PIK3CB,PLAC8,FRS2
Role of Hypercytokinemia/hyperchemokinemia in the Pathogenesis of Influenza	0	0.273	NaN	CXCL10,IL1A,IL12B,IL9,CCL5,TNF
MSP-RON Signaling Pathway	0	0.222	NaN	PIK3R1,ACTB,FGFR3,PIK3R3,ITGAM,PTPN11,IL12B,PIK3C3,PIK3CB,ACTG2,FRS2,ACTC1,TNF,ACTA1
OX40 Signaling Pathway	0	0.341	0	CD247,B2M,MAP2K4,RELA,HLA-A,HLA-B,MAPK8,NFKB1,BCL2L1,JUN,NFKBIA,HLA-DMA,FCER1G,MAPK10
PI3K Signaling in B Lymphocytes	0	0.319	1.976	BLNK,CD81,RELA,ATF7,PIK3R1,ATF6,PLEKHA3,NFKB1,FCGR2B,PLCH2,PLCH1,NFAT5,NFKBIA,JUN,MAP2K2,MAPK3,ATF4,PLCB1,AKT3,PLCD4,ATF3,C3,CHP1,IRS4,RAC1,PLCG1,MALT1,ITPR1,ATF2,CALM1 (includes others),PRKCI,PLCG2,SH2B2,NFATC2,PIK3CB,PLEKHA2
Extrinsic Prothrombin Activation Pathway	0	0.2	NaN	SERPINC1,PROC
MIF-mediated Glucocorticoid Regulation	0	0.31	0.707	RELA,NFKBIA,MAPK3,PLA2G4C,CD14,CD74,PTGS2,NFKB1,NR3C1
P2Y Purigenic Receptor Signaling Pathway	0	0.288	1.414	RELA,PIK3R1,RACK1,GNB5,NFKB1,PLCH2,PLCH1,GNB1,FGFR3,JUN,GNG11,MAP2K2,MAPK3,PIK3C3,ATF4,PLCB1,AKT3,FRS2,PLCD4,GNG2,PLCG1,CREB5,ATF2,PRKCG,GNG10,GNAI2,PIK3R3,PRKCI,PTPN11,PLCG2,ADCY1,GNB2,PRKACA,PIK3CB,P2RY1,PRKAR1A
Tumoricidal Function of Hepatic Natural Killer Cells	0	0.3	0.816	CASP9,SRGN,APAF1,BID,BAX,CASP7
Intrinsic Prothrombin Activation Pathway	0	0.188	-1.342	COL1A2,SERPINC1,F8,PROC,COL2A1,COL18A1
Cell Cycle Control of Chromosomal Replication	0	0.282	NaN	LIG1,CDC45,PCNA,CDK5,PRIM1,CDK7,MCM9,ORC4,CDK2,MCM4,DBF4
DNA Double-Strand Break Repair by Non-Homologous End Joining	0	0.143	NaN	DCLRE1C,NBN
Role of Tissue Factor in Cancer	0	0.264	NaN	ITGB1,TP53,SRC,RPS6KB1,CFL1,GNA12,PIK3R1,GNA11,RAC1,HBEGF,MMP13,EIF4E,PIK3R3,FGFR3,BCL2L1,ARRB2,LCK,PAK1,MAPK14,PTPN11,PIK3C3,MAPK3,AKT3,PLCB1,PIK3CB,RPS6KA1,CYR61,FRS2,ITGB5
IL-17A Signaling in Airway Cells	0	0.324	1.877	MAP2K4,RELA,JAK1,PIK3R1,TYK2,MAPK8,IL17RC,STAT3,NFKB1,PIK3R3,FGFR3,MAPK14,TRAF3IP2,NFKBIA,PTPN11,MAP2K2,PIK3C3,MAPK3,MAPK10,AKT3,PIK3CB,JAK3,FRS2
IL-17A Signaling in Fibroblasts	0	0.265	NaN	RELA,JUN,MAPK14,TRAF3IP2,NFKBIA,MAPK3,IL17RC,NFKB1,NFKBIZ
Role of IL-17A in Psoriasis	0	0.111	NaN	IL17RC
Role of IL-17F in Allergic Inflammatory Airway Diseases	0	0.333	0.905	CXCL10,RELA,TRAF3IP2,MAP2K2,MAPK3,MMP13,ATF4,IL17RC,RPS6KA1,NFKB1,CREB5,IL17F,ATF2
Role of JAK2 in Hormone-like Cytokine Signaling	0	0.258	NaN	JAK1,PTPN11,SH2B2,TYK2,IRS4,STAT3,STAT1,SH2B1
Role of JAK1 and JAK3 in Œ≥c Cytokine Signaling	0	0.258	NaN	BLNK,IL2RG,JAK1,PIK3R1,IRS4,STAT3,PIK3R3,FGFR3,PTPN11,MAPK3,PIK3C3,SH2B2,IL9,PIK3CB,JAK3,STAT1,FRS2
Dopamine-DARPP32 Feedback in cAMP Signaling	0	0.338	1.508	CSNK1G1,PPP2R2A,CSNK1A1,PLCH2,ATP2A2,PLCH1,GRINA,PPP1CC,PPP1R12A,DRD1,CDK5,GRIN2C,PPP1R7,ATF4,PLCB1,PPP2R2C,PPP2R5C,PPP1CA,PLCD4,CALY,GRIN1,KCNJ8,GNAS,GUCY1A1,CHP1,CSNK1D,PLCG1,ATP2A3,PPP1R14A,CACNA1C,PAWR,ITPR1,CREB5,DRD2,PRKCG,GRIN3A,ATF2,GNAI2,CALM1 (includes others),PPP2R1A,PRKCI,PTPA,PPP2R3A,PLCG2,ADCY1,PPP2R2B,CREM,PRKACA,PPP2R5E,PRKAR1A
Telomerase Signaling	0	0.333	1.512	PPP2R2A,PIK3R1,EGF,FGFR3,ELF4,RB1,HSP90B1,ELF3,MAP2K2,HDAC11,PIK3C3,MAPK3,HDAC7,AKT3,PPP2R2C,PPP2R5C,FRS2,ETS1,TP53,IL2RG,HDAC1,ELF1,PIK3R3,ELF2,PPP2R1A,HDAC3,PTPN11,PTPA,PPP2R3A,CDKN1A,PPP2R2B,HSP90AA1,PIK3CB,TINF2,PPP2R5E
Mouse Embryonic Stem Cell Pluripotency	0	0.3	2.191	IL6ST,TCF4,ID2,JAK1,BMP4,TBXT,PIK3R1,SMAD5,FOXD3,LIFR,FGFR3,MAP2K2,PIK3C3,MAPK3,AKT3,SMAD4,CTNNB1,SMAD1,FRS2,TP53,TYK2,STAT3,TCF3,XIAP,APC,PIK3R3,MAPK14,PTPN11,PIK3CB,JAK3
Embryonic Stem Cell Differentiation into Cardiac Lineages	0	0.25	NaN	TBXT,SP4
Hematopoiesis from Pluripotent Stem Cells	0	0.208	NaN	CD247,IL1A,IL12B,FCER1G,IL9
eNOS Signaling	0	0.305	0.333	HSPA14,PRKAB2,PIK3R1,CHRNB1,HSPA6,VEGFB,SLC7A1,CHRNB4,AQP8,FGFR3,AQP3,HSPA4,NOSIP,HSP90B1,CASP9,LPAR2,STUB1,PIK3C3,PRKAA1,AKT3,CHRNA3,FRS2,DNM2,AQP7,GNAS,GUCY1A1,FLT1,FLT4,PLCG1,ITPR1,CHRND,NOSTRIN,PRKCG,HSPA8,PIK3R3,CALM1 (includes others),CHRNG,PRKCI,PTPN11,PLCG2,ADCY1,PRKACA,HSP90AA1,PIK3CB,KDR,PRKAR1A
iNOS Signaling	0	0.318	1.732	RELA,JAK1,TYK2,IFNGR1,NFKB1,IRF1,IRAK1,CALM1 (includes others),JUN,MAPK14,NFKBIA,CD14,JAK3,STAT1
nNOS Signaling in Neurons	0	0.326	-0.378	CALM1 (includes others),GRIN1,PRKCI,CAPNS1,GRIN2C,CAPN1,CHP1,DLG2,DLG4,CAPN7,CAPN10,GRIN3A,GRINA,PRKCG
VEGF Family Ligand-Receptor Interactions	0	0.247	2.524	FLT1,NRP2,PIK3R1,PLA2G4C,FLT4,VEGFB,PLCG1,PRKCG,PIK3R3,FGFR3,PRKCI,PTPN11,MAP2K2,PLCG2,PIK3C3,MAPK3,AKT3,PIK3CB,KDR,FRS2
Ephrin A Signaling	0	0.281	NaN	EPHA7,CFL1,PIK3R1,RAC1,EPHA4,BCAR1,ROCK1,FGFR3,PIK3R3,PTK2,PAK1,EPHA8,PTPN11,PIK3C3,PIK3CB,FRS2
ErbB Signaling	0	0.301	NaN	MAP2K4,MAP2K6,PIK3R1,EGF,NCK2,FGFR3,PAK1,JUN,MAP2K2,MAPK3,PIK3C3,ERBB2,FRS2,RPS6KB1,PAK4,MAPK8,HBEGF,PLCG1,ERBB3,PRKCG,PIK3R3,MAPK14,PRKCI,PTPN11,PLCG2,MAPK10,MAP2K3,PIK3CB
ErbB2-ErbB3 Signaling	0	0.262	1	PIK3R1,TYK2,ERBB3,STAT3,CCND1,PIK3R3,FGFR3,JUN,MAP2K2,PTPN11,ETV4,MAPK3,PIK3C3,PIK3CB,ERBB2,JAK3,FRS2
ErbB4 Signaling	0	0.235	1.941	PSENEN,PIK3R1,PLCG1,PRKCG,FGFR3,PIK3R3,PRKCI,PTPN11,MAP2K2,PLCG2,MAPK3,PIK3C3,APH1A,APH1B,PIK3CB,FRS2
Estrogen-mediated S-phase Entry	0	0.25	-1.342	RB1,E2F4,TFDP1,CDKN1A,CCND1,CDK2
GDNF Family Ligand-Receptor Interactions	0	0.338	0.209	MAP2K4,GDNF,DOK2,GFRA3,PIK3R1,RAC1,MAPK8,PLCG1,GFRA2,ITPR1,DOK3,PIK3R3,FGFR3,JUN,PTPN11,DOK4,MAP2K2,PLCG2,PIK3C3,MAPK3,MAPK10,PIK3CB,DOK1,RET,FRS2
Netrin Signaling	0	0.306	NaN	NCK2,NFAT5,UNC5A,RYR3,CHP1,RYR2,PRKACA,RAC1,NFATC2,ABLIM2,PRKAR1A
Arsenate Detoxification I (Glutaredoxin)	0	0.25	NaN	PNP
Heparan Sulfate Biosynthesis	0	0.292	NaN	HS2ST1,AARSD1,SULT2B1,CHST1,HS6ST1,HS3ST3B1,SULT4A1,TARS2,B3GAT1,CHST10,B3GAT3,AARS,NDST1,EXTL1
NAD Biosynthesis from 2-amino-3-carboxymuconate Semialdehyde	0	0.167	NaN	NADSYN1
Fatty Acid Activation	0	0.2	NaN	ACSL3,SLC27A3
Bupropion Degradation	0	0.105	NaN	POR,CYP3A5
Sphingosine and Sphingosine-1-phosphate Metabolism	0	0.143	NaN	ASAH1
Retinoate Biosynthesis I	0	0.3	NaN	RDH11,RDH14,ALDH1A2,RDH13,RBP1,DHRS4
Thyroid Hormone Metabolism II (via Conjugation and/or Degradation)	0	0.211	NaN	SULT4A1,DIO1,B3GAT3,B4GAT1
NAD biosynthesis II (from tryptophan)	0	0.1	NaN	NADSYN1
Nicotine Degradation III	0	0.125	NaN	POR,CYP3A5,B3GAT3,B4GAT1
Dopamine Degradation	0	0.273	NaN	SULT4A1,SMOX,ALDH3A2,ALDH1A2,ALDH9A1,LRTOMT
Heparan Sulfate Biosynthesis (Late Stages)	0	0.293	NaN	HS3ST3B1,HS6ST1,CHST1,SULT4A1,TARS2,HS2ST1,CHST10,AARS,NDST1,EXTL1,AARSD1,SULT2B1
Pyrimidine Ribonucleotides De Novo Biosynthesis	0	0.333	NaN	SMARCA1,NUDT18,NME1,NME5,HNRNPA1,ENTPD6,NUDT9,CTPS2,AK4,PCK1,NME7,DDX3X,RECQL
Glutaryl-CoA Degradation	0	0.308	NaN	HSD17B10,PARK7,HACD1,HSD17B4
Isoleucine Degradation I	0	0.25	NaN	HSD17B10,BCAT2,ACADSB
Androgen Biosynthesis	0	0.182	NaN	EBP,SRD5A3
Creatine-phosphate Biosynthesis	0	0.2	NaN	MAP4K4
Ubiquinol-10 Biosynthesis (Eukaryotic)	0	0.286	NaN	CYP26B1,CYP7B1,COQ3,ECHDC1
Superpathway of Citrulline Metabolism	0	0.182	NaN	OAT,ASL
Pyruvate Fermentation to Lactate	0	0.333	NaN	LDHB
Acyl-CoA Hydrolysis	0	0.333	NaN	PPT1,ACOT4,ACOT8
Superpathway of Serine and Glycine Biosynthesis I	0	0.286	NaN	SHMT1,SHMT2
Ketogenesis	0	0.2	NaN	HMGCLL1,HMGCL
tRNA Splicing	0	0.286	NaN	PDE8A,PDE6G,PDE9A,PDE1B,TDP2,SMPDL3B,PDE4D,TRPT1,MPPE1,PDE6D
Urea Cycle	0	0.333	NaN	ASL
D-myo-inositol-5-phosphate Metabolism	0	0.324	NaN	PTPN2,NUDT9,PPFIBP2,PPFIA3,DUSP15,NUDT14,PPM1K,PLCH2,PTPN12,PTPRF,PLCH1,SACM1L,SET,PPP1CC,PPP1R12A,PPP1R7,PPP1R13B,INPP5B,DUSP10,PLCB1,ILKAP,MTMR2,PPP1CA,DUSP12,PLCD4,DUSP28,WBP11,PPP1R8,PPP1R14A,PLCG1,FIG4,PAWR,PPP4R1,DUSP14,PLPP6,ITPK1,PTPN11,SYNJ1,PTPA,PPP2R3A,PLCG2,PPP2R5E,PTPN22,THTPA
Chondroitin and Dermatan Biosynthesis	0	0.167	NaN	CHPF2
Melatonin Degradation I	0	0.143	NaN	POR,SULT4A1,CYP3A5,B3GAT3,B4GAT1
Tetrahydrofolate Salvage from 5,10-methenyltetrahydrofolate	0	0.2	NaN	GART
Œ≥-linolenate Biosynthesis II (Animals)	0	0.286	NaN	ACSL3,FADS2,SLC27A3,CYB5R3
NAD Salvage Pathway II	0	0.235	NaN	NT5C3B,NT5C3A,ACP2,NT5M
Phosphatidylethanolamine Biosynthesis II	0	0.25	NaN	CEPT1,ETNK1
Methylglyoxal Degradation I	0	0.333	NaN	HAGHL
Heme Biosynthesis from Uroporphyrinogen-III I	0	0.25	NaN	PPOX
Phospholipases	0	0.311	NaN	PLBD1,PNPLA8,PAFAH1B2,PLD3,PLCG2,PLA2G4C,PLCB1,PLCG1,PNPLA3,PAFAH1B1,PLCH2,PLCD4,PLCH1,PAFAH1B3
Choline Biosynthesis III	0	0.25	NaN	PLD3,CEPT1,PCYT1A
Estrogen Biosynthesis	0	0.179	NaN	POR,HSD17B10,CYP3A5,HSD17B7,HSD17B4
Oleate Biosynthesis II (Animals)	0	0.333	NaN	SCD,SCD5,FADS2
Leukotriene Biosynthesis	0	0.143	NaN	ALOX5
Histidine Degradation III	0	0.167	NaN	HAL
Thioredoxin Pathway	0	0.167	NaN	SELENOT
Chondroitin Sulfate Biosynthesis	0	0.262	NaN	HS3ST3B1,HS6ST1,CHST1,SULT4A1,HS2ST1,B3GAT1,CHST10,B3GAT3,NDST1,SULT2B1,CHPF2
Thyronamine and Iodothyronamine Metabolism	0	0.333	NaN	DIO1
Dermatan Sulfate Biosynthesis	0	0.273	NaN	HS3ST3B1,HS6ST1,CHST1,SULT4A1,HS2ST1,B3GAT1,CHST10,B3GAT3,NDST1,SULT2B1,DSE,CHPF2
Pentose Phosphate Pathway (Non-oxidative Branch)	0	0.2	NaN	TKT
S-methyl-5-thio-Œ±-D-ribose 1-phosphate Degradation	0	0.333	NaN	APIP
Eumelanin Biosynthesis	0	0.25	NaN	DDT
Phosphatidylcholine Biosynthesis I	0	0.286	NaN	CEPT1,PCYT1A
Glycerol Degradation I	0	0.25	NaN	GK5
NAD Phosphorylation and Dephosphorylation	0	0.125	NaN	ACP2
Dermatan Sulfate Biosynthesis (Late Stages)	0	0.29	NaN	HS3ST3B1,HS6ST1,CHST1,SULT4A1,HS2ST1,CHST10,NDST1,SULT2B1,DSE
Glycine Cleavage Complex	0	0.25	NaN	TBXT
Glutathione Biosynthesis	0	0.333	NaN	GCLC
Pentose Phosphate Pathway	0	0.111	NaN	TKT
Glycogen Degradation II	0	0.333	NaN	PYGM,PGM3,PGM1
D-myo-inositol (1,4,5,6)-Tetrakisphosphate Biosynthesis	0	0.311	NaN	PTPN2,NUDT9,PPFIBP2,PPFIA3,DUSP15,NUDT14,PPM1K,PTPN12,PTPRF,SACM1L,SET,PPP1CC,PPP1R12A,PPP1R7,PPP1R13B,INPP5B,DUSP10,ILKAP,MTMR2,PPP1CA,DUSP12,WBP11,DUSP28,PPP1R8,PPP1R14A,FIG4,PAWR,PPP4R1,DUSP14,PLPP6,ITPK1,PTPN11,SYNJ1,PTPA,PPP2R3A,PPP2R5E,PTPN22,THTPA
Nicotine Degradation II	0	0.111	NaN	POR,CYP3A5,B3GAT3,B4GAT1
Citrulline Biosynthesis	0	0.2	NaN	OAT
Superpathway of Inositol Phosphate Compounds	0	0.319	NaN	PIK3R1,PPFIA3,PPFIBP2,IPPK,DUSP15,NUDT14,PLCH2,SACM1L,FGFR3,LCK,PPP1R7,PPP1R13B,PLCB1,MTMR2,DUSP12,PPP1CA,FRS2,PMPCA,PDGFRB,DUSP28,PPP1R14A,FIG4,PAWR,PLPP6,PIK3R3,ITPK1,PIP5K1A,PTPN11,PPP2R3A,PIP5K1C,PTPA,CDIPT,PLCG2,ITPKC,INPP5K,THTPA,PTPN2,NUDT9,PPM1K,PTPN12,PLCH1,PTPRF,SET,PPP1CC,PPP1R12A,PIK3C3,INPP5B,DUSP10,KIT,ILKAP,IP6K2,ERBB2,PLCD4,PI4KB,WBP11,PPP1R8,PLCG1,ERBB3,PPP4R1,ITPKA,DUSP14,SYNJ1,…
Inositol Pyrophosphates Biosynthesis	0	0.286	NaN	IPPK,IP6K2
Mevalonate Pathway I	0	0.333	NaN	MVD,IDI1,IDI2,HMGCR
Valine Degradation I	0	0.2	NaN	HIBCH,BCAT2,ACADSB
Mitochondrial L-carnitine Shuttle Pathway	0	0.214	NaN	ACSL3,CPT1C,SLC27A3
D-myo-inositol (1,3,4)-trisphosphate Biosynthesis	0	0.316	NaN	SYNJ1,INPP5B,ITPKC,ITPKA,INPP5K,PMPCA
Serotonin Degradation	0	0.326	NaN	HSD17B10,B4GAT1,ALDH9A1,ADH5,AKR1A1,SULT4A1,SMOX,RDH14,ALDH3A2,ALDH1A2,PECR,B3GAT3,ADHFE1,DHRS4
D-myo-inositol (3,4,5,6)-tetrakisphosphate Biosynthesis	0	0.311	NaN	PTPN2,NUDT9,PPFIBP2,PPFIA3,DUSP15,NUDT14,PPM1K,PTPN12,PTPRF,SACM1L,SET,PPP1CC,PPP1R12A,PPP1R7,PPP1R13B,INPP5B,DUSP10,ILKAP,MTMR2,PPP1CA,DUSP12,WBP11,DUSP28,PPP1R8,PPP1R14A,FIG4,PAWR,PPP4R1,DUSP14,PLPP6,ITPK1,PTPN11,SYNJ1,PTPA,PPP2R3A,PPP2R5E,PTPN22,THTPA
3-phosphoinositide Degradation	0	0.316	NaN	PTPN2,NUDT9,PPFIBP2,PTPMT1,PPFIA3,DUSP15,NUDT14,PPM1K,PTPN12,PTPRF,SACM1L,SET,PPP1CC,PPP1R12A,PPP1R7,PPP1R13B,INPP5B,DUSP10,MTM1,ILKAP,MTMR2,PPP1CA,DUSP12,DUSP28,WBP11,PPP1R8,MTMR14,PPP1R14A,FIG4,PAWR,PPP4R1,DUSP14,PLPP6,INPP4A,ITPK1,PTPN11,SYNJ1,PTPA,PPP2R3A,PPP2R5E,INPP5K,PTPN22,THTPA
Phenylalanine Degradation IV (Mammalian, via Side Chain)	0	0.25	NaN	SMOX,ALDH3A2,SLC27A3
Bile Acid Biosynthesis, Neutral Pathway	0	0.125	NaN	CYP7A1
3-phosphoinositide Biosynthesis	0	0.305	NaN	PIK3R1,PPFIA3,PPFIBP2,NUDT14,DUSP15,SACM1L,FGFR3,LCK,PPP1R7,PPP1R13B,MTMR2,PPP1CA,DUSP12,FRS2,PDGFRB,DUSP28,PPP1R14A,PAWR,FIG4,PIK3R3,PLPP6,ITPK1,PIP5K1A,PTPN11,PTPA,PIP5K1C,PPP2R3A,CDIPT,THTPA,PTPN2,NUDT9,PPM1K,PTPN12,PTPRF,SET,PPP1CC,PPP1R12A,DUSP10,INPP5B,PIK3C3,KIT,ILKAP,ERBB2,PI4KB,WBP11,PPP1R8,ERBB3,PPP4R1,DUSP14,SYNJ1,PIK3CB,PPP2R5E,PTPN22
Œ≥-glutamyl Cycle	0	0.0909	NaN	GCLC
Tryptophan Degradation III (Eukaryotic)	0	0.235	NaN	HSD17B10,PARK7,HACD1,HSD17B4
Geranylgeranyldiphosphate Biosynthesis	0	0.333	NaN	FDPS
Biotin-carboxyl Carrier Protein Assembly	0	0.333	NaN	ACACA
Ceramide Degradation	0	0.2	NaN	ASAH1
Proline Biosynthesis I	0	0.25	NaN	PYCR1
Gluconeogenesis I	0	0.3	NaN	ENO3,ENO2,ALDOA,GAPDH,MDH2,MDH1
Methylglyoxal Degradation III	0	0.3	NaN	AKR1A1,FAM213B,AKR1B1
Histamine Degradation	0	0.2	NaN	ALDH3A2,ALDH1A2,ALDH9A1
Melatonin Degradation II	0	0.333	NaN	SMOX
Chondroitin Sulfate Biosynthesis (Late Stages)	0	0.235	NaN	HS6ST1,HS3ST3B1,CHST1,SULT4A1,HS2ST1,CHST10,NDST1,SULT2B1
Superpathway of Melatonin Degradation	0	0.179	NaN	POR,SULT4A1,MPO,SMOX,CYP3A5,B3GAT3,B4GAT1
Thyroid Hormone Metabolism I (via Deiodination)	0	0.333	NaN	DIO1
Histidine Degradation VI	0	0.3	NaN	CYP26B1,CYP7B1,HAL
Glycoaminoglycan-protein Linkage Region Biosynthesis	0	0.286	NaN	B3GAT1,B3GAT3
Oxidized GTP and dGTP Detoxification	0	0.333	NaN	DDX6
Citrulline-Nitric Oxide Cycle	0	0.2	NaN	ASL
Pregnenolone Biosynthesis	0	0.222	NaN	CYP26B1,CYP7B1
Acetone Degradation I (to Methylglyoxal)	0	0.143	NaN	POR,FAM213B,CYP3A5
Putrescine Degradation III	0	0.278	NaN	SMOX,ALDH3A2,ALDH1A2,SAT1,ALDH9A1
NAD Biosynthesis III	0	0.25	NaN	NAMPT
Glucocorticoid Biosynthesis	0	0.25	NaN	EBP,CYP21A2
Fatty Acid Œ±-oxidation	0	0.278	NaN	ALOX12B,ALDH3A2,ALDH1A2,PTGS2,ALDH9A1
L-cysteine Degradation I	0	0.25	NaN	CDO1
Mineralocorticoid Biosynthesis	0	0.286	NaN	EBP,CYP21A2
Oxidative Ethanol Degradation III	0	0.25	NaN	ALDH3A2,ALDH1A2,ACSS1,ALDH9A1
Ethanol Degradation IV	0	0.3	NaN	ALDH3A2,ALDH1A2,ACSS1,CYGB,GPX7,ALDH9A1
Tyrosine Degradation I	0	0.25	NaN	GSTZ1
Phenylalanine Degradation I (Aerobic)	0	0.333	NaN	PCBD1
Aspartate Degradation II	0	0.333	NaN	MDH1,MDH2
Methionine Degradation I (to Homocysteine)	0	0.263	NaN	EEF1AKMT2,PRMT5,MAT2A,NSUN4,AHCY
Superpathway of Methionine Degradation	0	0.312	NaN	PCCA,EEF1AKMT2,PRMT5,PCCB,CTH,MAT2A,CDO1,SUOX,NSUN4,AHCY
Folate Transformations I	0	0.333	NaN	MTHFR,SHMT1,SHMT2
Superpathway of Geranylgeranyldiphosphate Biosynthesis I (via Mevalonate)	0	0.333	NaN	MVD,FDPS,IDI2,IDI1,HMGCR
S-adenosyl-L-methionine Biosynthesis	0	0.333	NaN	MAT2A
Antioxidant Action of Vitamin C	0	0.318	-0.626	MAP2K4,PAFAH1B2,RELA,NFKB1,PLCH2,GLRX,PLCH1,PLBD1,NFKBIA,SLC23A1,SELENOT,MAPK3,PLCB1,PNPLA3,PLCD4,PNPLA8,PLD3,SLC2A1,PLA2G4C,MAPK8,PLCG1,MAPK14,SLC2A8,PLCG2,MAPK10,PAFAH1B1,TNF,PAFAH1B3
GŒ±i Signaling	0	0.244	-0.408	ADRA2B,RALA,RACK1,GNB5,HRH3,OPRL1,GNB1,GNG11,HTR1E,MAPK3,RGS14,RALGDS,SRC,GNAS,GNG2,SSTR3,FPR2,RGS4,STAT3,DRD2,GNG10,GNAI2,GRM7,ADCY1,GNB2,PRKACA,HTR1F,AGTR1,PRKAR1A
GŒ±q Signaling	0	0.313	2.469	RELA,GRK2,PIK3R1,GNA11,RHOT2,RACK1,GNB5,NFKB1,AVPR1A,GNB1,FGFR3,GYS1,RHOG,NFKBIA,GNG11,MAP2K2,RHOT1,MAPK3,PIK3C3,PLCB1,AKT3,ARHGEF25,RHOF,FRS2,PLD3,GNAS,RHOC,CHP1,GNG2,PLCG1,RGS4,ITPR1,GNG10,PRKCG,ROCK1,PIK3R3,CALM1 (includes others),RHOQ,PRKCI,PTPN11,RND3,PLCG2,GNB2,NFATC2,PIK3CB,AGTR1,ADRA1A
GŒ±s Signaling	0	0.286	-0.784	RACK1,GNB5,GNB1,ADRB1,GNG11,DRD1,MAP2K2,MAPK3,RYR3,ATF4,PTGER4,SRC,GNAS,RYR2,GNG2,CREB5,MC4R,ATF2,GNG10,GPER1,RAPGEF2,VIPR1,ADCY1,PTH1R,GNB2,ADD1,PRKACA,PTGER2,ADORA2A,PRKAR1A
PEDF Signaling	0	0.271	2.985	TP53,PPARG,RELA,TCF4,GDNF,PIK3R1,RAC1,NFKB1,PNPLA2,TCF12,FGFR3,ROCK1,PIK3R3,BCL2L1,MAPK14,NFKBIA,PTPN11,PIK3C3,MAPK3,AKT3,PIK3CB,FRS2,CASP7
Regulation of Cellular Mechanics by Calpain Protease	0	0.327	0	ITGB1,SRC,PXN,ACTN2,EGF,CCND1,PTK2,RB1,CAPNS1,MAPK3,EZR,CAPN1,VCL,CAPN7,CDK2,ACTN1,CAPN10
Cysteine Biosynthesis III (mammalia)	0	0.286	NaN	EEF1AKMT2,PRMT5,CTH,MAT2A,NSUN4,AHCY
4-aminobutyrate Degradation I	0	0.333	NaN	SUCLG2
Acetate Conversion to Acetyl-CoA	0	0.333	NaN	ACSS1
N-acetylglucosamine Degradation I	0	0.333	NaN	GNPDA1
Granulocyte Adhesion and Diapedesis	0	0.32	NaN	CD99,IL1A,CLDN15,MMP3,CLDN19,MMP15,CXCL12,MMP13,SDC3,CCL5,CXCL9,CLDN6,HRH3,MMP24,CXCL10,ICAM2,SDC2,EZR,CCL28,MMP11,MMP17,MMP19,ITGB1,SELE,CXCL11,MMP28,TNFRSF1A,FPR2,CKLF,THY1,SELPLG,GNAI2,ITGAM,CLDN23,CLDN1,JAM3,PECAM1,CLDN2,CXCL2,TNF
Regulation of the Epithelial-Mesenchymal Transition Pathway	0	0.298	NaN	MAP2K4,JAK1,WNT3,PIK3R1,WNT16,PARD6A,FGFR3,MAP2K2,FGF18,TGFB1,MAPK3,FRS2,PDGFRB,ETS1,JAG2,NOTCH3,FGF9,WNT9A,TYK2,SNAI1,STAT3,TCF3,APC,PIK3R3,PTPN11,APH1A,APH1B,MAP2K3,JAG1,WNT1,MAP2K6,RELA,TCF4,ID2,PSENEN,TWIST1,EGF,HIF1A,NFKB1,FGF4,PIK3C3,TGFB2,SMAD4,AKT3,CTNNB1,FGF16,ESRP2,FGF1,NOTCH4,ZEB2,RBPJ,PIK3CB,JAK3
Sperm Motility	0	0.284	0.784	PAFAH1B2,CACNA1H,PLCH2,PLCH1,PTK2,PLBD1,PLCB1,PDE4D,PNPLA3,PLCD4,PNPLA8,SLC16A10,GNAS,GUCY1A1,SLC12A2,PLA2G4C,PLCG1,ITPR1,PRKCG,CALM1 (includes others),PRKCI,NPR1,PLCG2,PDE1B,PRKACA,NPPA,PAFAH1B1,PRKAR1A,PAFAH1B3
UVA-Induced MAPK Signaling	0	0.323	2.785	MAP2K4,PARP6,PIK3R1,PARP2,SMPD1,PLCH2,PLCH1,FGFR3,CASP9,JUN,TIPARP,PIK3C3,MAPK3,RPS6KB2,PLCB1,STAT1,PLCD4,FRS2,TP53,RPS6KB1,MAPK8,PLCG1,PARP8,PIK3R3,BCL2L1,MAPK14,PTPN11,PLCG2,MAPK10,PIK3CB,RPS6KA1
UVB-Induced MAPK Signaling	0	0.323	NaN	MAP2K4,TP53,RPS6KB1,PIK3R1,MAPK8,EIF4E,PRKCG,EIF4EBP1,PIK3R3,FGFR3,JUN,MAPK14,PRKCI,H3F3A/H3F3B,PTPN11,PIK3C3,MAPK3,MAPK10,PIK3CB,FRS2
UVC-Induced MAPK Signaling	0	0.286	0.577	MAP2K4,TP53,SRC,JUN,MAPK14,PRKCI,MAP2K2,MAPK3,MAPK10,MAPK8,SMPD1,PRKCG
Vitamin-C Transport	0	0.308	NaN	SLC23A1,SLC2A1,SELENOT,GLRX
BER pathway	0	0.333	NaN	LIG1,PCNA,FEN1,OGG1
PCP pathway	0	0.267	0.832	MAP2K4,PFN1,WNT3,WNT9A,VANGL1,DAAM1,RAC1,MAPK8,WNT16,SDC3,ATF2,ROCK1,JUN,SDC2,MAPK10,WNT1
Wnt/Ca+ pathway	0	0.255	0.832	RELA,NFAT5,PLCG2,PLCB1,NFATC2,ATF4,PLCG1,NFKB1,CREB5,PLCH2,PLCD4,PLCH1,ATF2
Toll-like Receptor Signaling	0	0.313	1.604	MAP2K6,MAP2K4,RELA,IL1A,TOLLIP,MAPK8,TNFAIP3,NFKB1,IRAK1,NFKBIA,MAPK14,JUN,IL12B,TRAF4,CD14,RPS27A,MAP2K3,TLR3,UBC,MAP4K4,TNF
ERK/MAPK Signaling	0	0.343	1.807	RAPGEF1,YWHAH,PIK3R1,PTK2,FGFR3,PAK1,ELF3,MAP2K2,PPP1R7,MAPK3,ATF4,PPP1CA,FRS2,ETS1,YWHAB,RAC1,PPP1R14A,STAT3,CREB5,ATF2,ELF1,PIK3R3,PPP2R1A,H3F3A/H3F3B,PTPN11,PTPA,PPP2R3A,PLCG2,PPP2R2B,PRKACA,DUSP4,RPS6KA1,RAP1B,PPP2R2A,DUSP6,CRK,BCAR1,EIF4E,KSR1,EIF4EBP1,ELF4,PPP1CC,PPP1R12A,PIK3C3,MKNK1,PPP2R5C,PPP2R2C,STAT1,ITGB1,PPARG,SRC,PXN,PAK4,PLA2G4C,PLCG1,MKNK2,PRKCG,ELF2,PRKCI,PIK3CB,PPP2R5E,PRKAR1A
Nitric Oxide Signaling in the Cardiovascular System	0	0.307	2.414	PIK3R1,SLC7A1,VEGFB,ATP2A2,FGFR3,HSP90B1,ADRB1,MAP2K2,MAPK3,PIK3C3,PRKAA1,AKT3,FRS2,GUCY1A1,FLT1,RYR2,FLT4,CACNA1C,ATP2A3,ITPR1,PRKCG,PIK3R3,CALM1 (includes others),PRKCI,PTPN11,PDE1B,PRKACA,HSP90AA1,PIK3CB,KDR,PRKAR1A
Cardiac Œ≤-adrenergic Signaling	0	0.341	1.061	PDE6G,AKAP8,GRK2,PPP2R2A,RACK1,GNB5,ATP2A2,MPPE1,GNB1,PPP1CC,GNG11,ADRB1,PPP1R12A,PPP1R7,TDP2,SMPDL3B,PPP2R2C,PDE4D,PPP2R5C,PPP1CA,GNAS,PDE9A,RYR2,GNG2,ATP2A3,PPP1R14A,CACNA1C,SLC8A2,GNG10,PDE8A,PPP2R1A,PTPA,PPP2R3A,PKIB,ADCY1,PDE1B,PPP2R2B,GNB2,PRKACA,PPP2R5E,PDE6D,PRKAR1A,PKIG
IL-2 Signaling	0	0.302	2.138	CSNK2A1,IL2RG,JAK1,PIK3R1,MAPK8,PIK3R3,FGFR3,CSNK2A2,LCK,JUN,MAP2K2,PTPN11,PIK3C3,MAPK3,AKT3,PIK3CB,CSNK2B,JAK3,FRS2
FGF Signaling	0	0.306	2.353	MAP2K6,PIK3R1,CRK,FGFR3,FGF4,FGF18,MAPK3,PIK3C3,ATF4,AKT3,FRS2,FGF16,FGF9,RAC1,MAPK8,PLCG1,STAT3,ITPR1,CREB5,ATF2,FGF1,PIK3R3,MAPK14,PTPN11,MAP2K3,PIK3CB
JAK/Stat Signaling	0	0.333	1.732	RELA,JAK1,PIAS2,PIK3R1,PIAS1,NFKB1,FGFR3,JUN,MAP2K2,MAPK3,PIK3C3,CISH,AKT3,STAT1,FRS2,CCKBR,TYK2,STAT3,PIK3R3,BCL2L1,PIAS3,GAST,PTPN11,CDKN1A,STAT2,PIK3CB,JAK3
GABA Receptor Signaling	0	0.308	NaN	AP2M1,GNAS,GPHN,KCNN2,KCNH2,SLC6A13,GABRE,AP2S1,ALDH9A1,DNM1,GABRR2,GABRB3,GAD2,KCNN1,AP1G2,KCNQ2,ADCY1,RPS27A,GABARAP,UBC
Xenobiotic Metabolism Signaling	0	0.32	NaN	MAP2K4,PIK3R1,MAF,GCLC,MAP3K4,ARNT,FGFR3,HS6ST1,MAP3K10,GSTM2,MAP2K2,CYP3A5,ALDH3A2,SUMO1,MAPK3,KEAP1,FRS2,AHR,MED1,MAP3K13,SNW1,ALDH9A1,PIK3R3,MAP3K12,HS3ST3B1,PPP2R1A,SULT4A1,PTPN11,PPP2R3A,SMOX,PTPA,PPP2R2B,ALDH1A2,NCOA1,HSP90AA1,MAP2K3,MAPK7,RXRA,TNF,NDST1,GSTP1,MGST3,MAP2K6,RELA,IL1A,GSTM5,PPP2R2A,HS2ST1,NFKB1,CUL3,HSP90B1,PIK3C3,PPP2R5C,PPP2R2C,CHST10,NFE2L2,ABCB1,GSTM1,GSTA4,NQO1,MAPK8,SUL…
IL-4 Signaling	0	0.329	NaN	RPS6KB1,IL2RG,IRF4,JAK1,HLA-A,PIK3R1,TYK2,HLA-B,NR3C1,PIK3R3,FGFR3,NFAT5,SYNJ1,PTPN11,HLA-DMA,INPP5B,PIK3C3,RPS6KB2,NFATC2,AKT3,PIK3CB,NR3C2,INPP5K,JAK3,FRS2,FCER2
B Cell Receptor Signaling	0	0.299	2.832	MAP2K4,PIK3R1,MAP3K4,BCL6,PTK2,FGFR3,MAP3K10,MAP2K2,MAPK3,ATF4,FRS2,ETS1,RPS6KB1,CFL1,MAP3K13,RAC1,MALT1,TCF3,CREB5,ATF2,PIK3R3,MAP3K12,BCL2L1,PTPN11,PLCG2,MAP2K3,INPP5K,RAP1B,MAP2K6,BLNK,RELA,POU2F2,NFKB1,FCGR2B,NFKBIA,JUN,NFAT5,INPP5B,PIK3C3,RPS6KB2,AKT3,FCGR2A,MAPK8,CALM1 (includes others),EBF1,MAPK14,SYNJ1,NFATC2,PIK3CB
Wnt/Œ≤-catenin Signaling	0	0.335	-0.493	CDKN2A,CSNK2A1,CSNK1G1,WNT3,TGFBR3,CSNK1A1,WNT16,CCND1,RARG,TGFB1,TP53,AXIN2,WNT9A,CSNK1D,TCF3,APC,PPP2R1A,PPP2R3A,PTPA,GNAO1,PPP2R2B,TLE3,SOX8,WNT1,TCF4,SFRP2,PPP2R2A,KREMEN1,JUN,RARB,TGFB2,AKT3,PPP2R5C,PPP2R2C,CSNK2B,CTNNB1,ACVR1C,SRC,LRP5,HDAC1,ACVR1,MDM2,CSNK2A2,APC2,TLE4,RPS27A,SOX9,BTRC,PIN1,DKK1,PPP2R5E,UBC,ACVR2A,LRP1
Serotonin Receptor Signaling	0	0.25	NaN	GCH1,TPH1,SMOX,DDC,HTR1E,ADCY1,TPH2,SPR,HTR3C,PCBD1
Insulin Receptor Signaling	0	0.338	1.543	RAPGEF1,TSC1,ASIC2,JAK1,TRIP10,SGK1,PIK3R1,CRK,PTPRF,EIF4E,EIF4EBP1,SCNN1A,FGFR3,PPP1CC,GYS1,MAP2K2,PPP1R12A,PPP1R7,MAPK3,PIK3C3,INPP5B,RPTOR,RPS6KB2,AKT3,PPP1CA,FRS2,RPS6KB1,MAPK8,IRS4,PPP1R14A,VAMP2,ACLY,GRB10,PIK3R3,RHOQ,PRKCI,PTPN11,SYNJ1,SH2B2,ASIC1,PRKACA,PIK3CB,INPP5K,PRKAR1A
Phototransduction Pathway	0	0.243	NaN	GNB1,PDE6G,ARR3,GUCA1A,GUCY1A1,GNB5,PRKACA,PDE6D,PRKAR1A
Chemokine Signaling	0	0.254	0	SRC,CFL1,MAPK8,CXCL12,PLCG1,CCL5,PTK2,GNAI2,CALM1 (includes others),JUN,MAPK14,PPP1R12A,MAP2K2,PLCG2,MAPK3,PLCB1
Neurotrophin/TRK Signaling	0	0.307	2.236	MAP2K6,MAP2K4,SPRY1,PIK3R1,MAPK8,PLCG1,CREB5,ATF2,PIK3R3,FGFR3,NTRK2,JUN,PTPN11,MAP2K2,SPRY2,PIK3C3,MAPK3,NTRK1,ATF4,PIK3CB,MAP2K3,RPS6KA1,FRS2
PPAR Signaling	0	0.271	0	PPARG,RELA,IL1A,MED1,TNFRSF1A,SNW1,NFKB1,NR2F1,HSP90B1,NFKBIA,JUN,MAP2K2,MAPK3,NCOA1,HSP90AA1,NCOR2,PTGS2,RXRA,MAP4K4,TNF,SCAND1,PDGFRB,PPARGC1A
cAMP-mediated signaling	0	0.254	2.219	ADRA2B,PDE6G,GRK2,MAP2K2,MAPK3,HTR1E,TDP2,ATF4,RGS14,SMPDL3B,SSTR3,RGS4,STAT3,DRD2,CREB5,MC4R,ATF2,PDE8A,GRM7,PKIB,PDE1B,CREM,GNAO1,PRKACA,DUSP4,RPS6KA1,PTGER2,AGTR1,GNAL,PKIG,PDE6D,AKAP8,DUSP6,HRH3,MPPE1,OPRL1,ADRB1,DRD1,PDE4D,PTGER4,SRC,GNAS,PDE9A,FPR2,GNAI2,CALM1 (includes others),GPER1,VIPR1,PTH1R,ADCY1,HTR1F,ADORA2A,PRKAR1A
p38 MAPK Signaling	0	0.265	2.132	TP53,MAP2K6,MAP2K4,RPS6KB1,IL1A,DDIT3,TNFRSF1A,PLA2G4C,HMGN1,MKNK2,CREB5,ATF2,IRAK1,DAXX,H3F3A/H3F3B,MAX,MAPK14,TGFB1,DUSP10,MKNK1,RPS6KB2,TGFB2,ATF4,MAP2K3,RPS6KA1,STAT1,TNF
TGF-Œ≤ Signaling	0	0.317	1.877	MAP2K6,MAP2K4,RUNX3,BMP4,HDAC1,MAPK8,SMAD7,SMAD6,ACVR1,SMAD5,IRF7,MAPK14,JUN,MAP2K2,RNF111,TGFB1,MAPK3,TGFB2,SMAD4,BMP7,MAP2K3,SERPINE1,SMAD1,ACVR1C,ACVR2A,PMEPA1
NF-Œ∫B Signaling	0	0.321	3.394	CSNK2A1,BMP4,PIK3R1,TGFBR3,TNFRSF17,FGFR3,LCK,TDP2,FRS2,TNFSF13B,PDGFRB,TBK1,MALT1,DDR1,TAB3,PIK3R3,PTPN11,PLCG2,PRKACA,TNF,MAP2K6,RELA,IL1A,UBE2N,TNFAIP3,EGF,NFKB1,IRAK1,TANK,NFKBIA,PIK3C3,UBE2V1,NTRK1,IGF1R,AKT3,TLR3,CSNK2B,FLT1,TNFRSF1A,HDAC1,FLT4,MAPK8,TNFRSF11A,IGF2R,CSNK2A2,NTRK2,LTA,FCER1G,BTRC,PIK3CB,KDR,MAP4K4
T Cell Receptor Signaling	0	0.264	NaN	CD247,MAP2K4,RELA,PIK3R1,RAC1,MAPK8,PLCG1,MALT1,NFKB1,PIK3R3,FGFR3,CALM1 (includes others),LCK,JUN,NFKBIA,NFAT5,PTPN11,MAP2K2,PIK3C3,MAPK3,NFATC2,PIK3CB,FRS2,ITK
G-Protein Coupled Receptor Signaling	0	0.251	NaN	ADRA2B,PDE6G,GRK2,PIK3R1,FGFR3,MAP2K2,HTR1E,MAPK3,ATF4,PLCB1,TDP2,RGS14,SMPDL3B,FRS2,SSTR3,RGS4,STAT3,CREB5,DRD2,MC4R,ATF2,PIK3R3,GRM7,PDE8A,PTPN11,PDE1B,GNAO1,PRKACA,DUSP4,RPS6KA1,PTGER2,GNAL,AGTR1,PDE6D,RELA,DUSP6,GNA11,NFKB1,HRH3,AVPR1A,OPRL1,MPPE1,SYNGAP1,ADRB1,NFKBIA,DRD1,PIK3C3,AKT3,PDE4D,PTGER4,SRC,GNAS,PDE9A,FPR2,PRKCG,GNAI2,GPER1,VIPR1,ADCY1,PTH1R,PIK3CB,HTR1F,ADORA2A,ADRA1A,PRKAR1A
IL-6 Signaling	0	0.258	2.556	IL6ST,MAP2K4,MAP2K6,RELA,IL1A,CSNK2A1,PIK3R1,NFKB1,FGFR3,NFKBIA,JUN,MAP2K2,PIK3C3,MAPK3,AKT3,CSNK2B,FRS2,ABCB1,TNFRSF1A,MAPK8,STAT3,PIK3R3,CSNK2A2,MAPK14,PTPN11,MAPK10,CD14,MAP2K3,PIK3CB,MAP4K4,TNF
PDGF Signaling	0	0.333	1.671	MAP2K4,CSNK2A1,JAK1,PIK3R1,CRK,FGFR3,JUN,MAP2K2,MAPK3,PIK3C3,INPP5B,SPHK1,CSNK2B,STAT1,FRS2,PDGFRB,SRC,TYK2,MAPK8,PLCG1,STAT3,PIK3R3,CSNK2A2,SYNJ1,PTPN11,PLCG2,PIK3CB,INPP5K,JAK3
GPCR-Mediated Integration of Enteroendocrine Signaling Exemplified by an L Cell	0	0.328	NaN	GNAS,GNA11,PLCG1,GRP,ITPR1,PLCH2,VIP,PLCH1,GNAI2,ADRB1,GAL,VIPR1,PLCG2,ADCY1,NPY2R,PRKACA,PLCB1,GALR1,ADCYAP1,PLCD4,PRKAR1A
GPCR-Mediated Nutrient Sensing in Enteroendocrine Cells	0	0.307	NaN	GNAS,FFAR4,GNG2,GNA11,PLCG1,ITPR1,PLCH2,PLCH1,PRKCG,GNG10,GNAI2,CASR,GAST,GNG11,PRKCI,PLCG2,GPBAR1,ADCY1,PRKACA,PLCB1,PLCD4,TAS1R1,PRKAR1A
Gustation Pathway	0	0.258	NaN	PDE6G,ASIC2,PDE9A,GNG2,ITPR1,MPPE1,PDE8A,SCNN1A,GNB1,GNG11,ADCY1,PDE1B,ASIC1,PRKACA,TDP2,SMPDL3B,PDE4D,P2RY1,P2RX2,TAS1R1,PRKAR1A,PDE6D,TAS2R14
Phagosome Formation	0	0.306	NaN	PIK3R1,RHOT2,FCGR2B,PLCH2,FCGR1A,PLCH1,FGFR3,RHOG,RHOT1,PIK3C3,PLCB1,TLR3,RHOF,PLCD4,FRS2,FCER2,ITGB1,RHOC,FCGR2A,PLCG1,PRKCG,PIK3R3,RHOQ,PRKCI,RND3,SCARA3,PTPN11,PLCG2,FCER1G,PIK3CB
Macropinocytosis Signaling	0	0.256	1.807	ITGB1,SRC,PIK3R1,RAC1,PLCG1,EGF,RAB34,PRKCG,PIK3R3,FGFR3,PAK1,PRKCI,PTPN11,PLCG2,PIK3C3,CD14,PIK3CB,ITGB4,FRS2,ITGB5
Inflammasome pathway	0	0.222	1	PYCARD,CTSB,NFKB1,NLRC4
Cancer Drug Resistance By Drug Efflux	0	0.245	NaN	PIK3R3,TP53,ABCB1,MAP2K2,PIK3R1,ABCC1,MAPK3,AKT3,MDM2,PIK3CB,PTGS2,NFKB1
Th1 and Th2 Activation Pathway	0	0.318	NaN	CD247,MAP2K6,JAK1,PSENEN,HLA-A,CHD4,PIK3R1,TGFBR3,MAF,HLA-B,LGALS9,CXCR3,TBX21,NFKB1,SPI1,IL25,FGFR3,JUN,HLA-DMA,TGFB1,PIK3C3,IL9,STAT1,ACVR1C,FRS2,ICOSLG/LOC102723996,RUNX3,IL2RG,DLL1,JAG2,NOTCH3,TYK2,ACVR1,IFNGR1,STAT3,IRF1,PIK3R3,NOTCH4,PTPN11,IL12B,APH1A,LTA,NFATC2,APH1B,PIK3CB,JAK3,JAG1,ACVR2A
Th1 Pathway	0	0.312	2.335	CD247,MAP2K6,JAK1,PSENEN,HLA-A,PIK3R1,HLA-B,LGALS9,CXCR3,NFKB1,TBX21,FGFR3,HLA-DMA,PIK3C3,STAT1,FRS2,ICOSLG/LOC102723996,RUNX3,DLL1,NOTCH3,TYK2,IFNGR1,STAT3,IRF1,PIK3R3,NOTCH4,PTPN11,IL12B,APH1A,LTA,NFATC2,APH1B,PIK3CB,JAK3
Th2 Pathway	0	0.325	0.686	CD247,JAK1,PSENEN,HLA-A,CHD4,PIK3R1,TGFBR3,MAF,HLA-B,NFKB1,TBX21,SPI1,IL25,FGFR3,JUN,HLA-DMA,TGFB1,PIK3C3,IL9,FRS2,ACVR1C,ICOSLG/LOC102723996,RUNX3,IL2RG,DLL1,JAG2,NOTCH3,TYK2,ACVR1,PIK3R3,NOTCH4,PTPN11,IL12B,APH1A,NFATC2,APH1B,PIK3CB,JAK3,JAG1,ACVR2A
Osteoarthritis Pathway	0	0.333	0.674	SIK3,MMP3,PRKAB2,WNT16,MMP13,ACVRL1,HMGB1,FGFR3,CTNNA2,CASR,CASP9,ELF3,FGF18,CNMD,TGFB1,PRKAA1,ATF4,SMAD1,CASP10,H19,PTCH1,COL2A1,RAC1,ANXA2,CREB5,TCF3,ATF2,HDAC3,HTRA1,JAG1,TNF,RELA,TCF4,ADIPOQ,CTNNA1,VEGFB,HIF1A,SMAD5,NFKB1,GLI3,DDR2,SPHK1,SMAD4,NAMPT,CTNNB1,PPARG,ITGB1,EPAS1,TNFRSF1A,SMAD7,SMAD6,GREM1,GLIS2,PTH1R,RBPJ,SOX9,DKK1,PTGS2,GLI1,CASP7,LRP1,PPARGC1A
Calcium Signaling	0	0.305	-0.784	RAP1B,MYH9,MYL6,ATP2B1,CHRNB1,CHRNB4,MYH7B,ATP2A2,GRINA,CABIN1,NFAT5,GRIN2C,MAPK3,HDAC11,HDAC7,RYR3,ATF4,ASPH,CHRNA3,ACTC1,ACTA1,GRIN1,TP63,MYH14,CHP1,HDAC1,RYR2,ATP2A3,TPM3,SLC8A2,MCU,ITPR1,CREB5,CHRND,ATF2,ATP2B2,GRIN3A,CALM1 (includes others),CHRNG,HDAC3,ATP2B3,MYH3,PRKACA,NFATC2,GRIA3,PRKAR1A
GM-CSF Signaling	0	0.268	1.606	ETS1,RUNX1,PIK3R1,RACK1,STAT3,CCND1,PIK3R3,FGFR3,BCL2L1,MAP2K2,PTPN11,PIM1,PIK3C3,MAPK3,CISH,AKT3,PIK3CB,STAT1,FRS2
