# Supplementary material for: Viral infection of human neurons triggers strain-specific differences in host neuronal and viral transcriptomes
Source: PLoS Pathog. 2021 Mar 22;17(3):e1009441. doi: 10.1371/journal.ppat.1009441 (PMC8016332; doi:10.1371/journal.ppat.1009441)
Supplement: S4 Table — (XLSX) [file ppat.1009441.s010.xlsx]

## Sheet: Viral TU's and functions
Supplementary Table 4 (tab #1): Virus transcriptional units (TU's) and gene functions.
Transcript / Transcriptional Unit (TU)	Forward / Reverse Strand	Gene Name	Kinetic Phase	Functional Category	References
UL1_UL2	Forward	UL1	γ1	Envelope glycoprotein L (gL) - viral entry	A, C
	Forward	UL2	β or γ1	Uracil-DNA glycosylase	A, B
UL3	Forward	UL3	γ2	Nuclear non-structural phosphoprotein of unknown function	A, B
UL4_UL5	Reverse	UL4	γ2	Nuclear non-structural protein of unknown function	A, B
	Reverse	UL5	β	DNA replication - component of the helicase-primase complex	A, B
UL6_UL7	Forward	UL6	γ	Virion portal protein located at one vertex of the capsid	A, B
	Forward	UL7	γ1	Tegument protein of unknown function that interacts with mitochondrial adenine nucleotide translcator 2	A, B
UL8_UL9	Reverse	UL8	β	DNA replication - component of the helicase-primase complex	A, B
	Reverse	UL9	β	DNA replication - origin binding protein (ATPase and helicase)	A, B
UL10	Forward	UL10	γ2	Envelope glycoprotein M (gM) - cell-to-cell spread and membrane fusion	A, B, C
UL11_UL12_UL13_UL14	Reverse	UL11	γ	Tegument protein involved in virion morphogenesis	A
	Reverse	UL12	β	Exonuclease	A
	Reverse	UL13	γ	Serine/threonine kinase	A
	Reverse	UL14	γ2	Tegument protein	A
UL15	Forward	UL15	γ	Subunit of the viral DNA packaging enzyme, terminase	A
UL16_UL17	Reverse	UL16	γ1	Tegument protein	A
	Reverse	UL17	γ	DNA cleavage and packaging	A
UL18_UL19_UL20	Reverse	UL18	γ1	Capsid triplex subunit	A
	Reverse	UL19	γ1	VP5 - major capsid protein	A
	Reverse	UL20	γ1	Regulates cel-to-cell fusion	A
UL21	Forward	UL21	γ	Nucleotidylylated tegument protein involved in virion morphogenesis	A
UL22	Reverse	UL22	γ	Envelope glycoprotein H (gH) - viral entry and cell-to-cell fusion	A, C
UL23	Reverse	UL23	β	Thymidine kinase (TK)	A
UL24_UL25_UL26_UL26.5	Forward	UL24	γ1	Nuclear protein. Involved in inhibiting activation of NF-κB in the DNA sensing signal pathway	A, D
	Forward	UL25	γ2	Capsid protein involved in viral DNA packaging and release	A
	Forward	UL26	γ	Proteinase and scaffolding protein that facilitates capsid assembly	A, E
	Forward	UL26.5	γ	Capsid scaffolding protein	A, E
UL27_UL28	Reverse	UL27	γ1	Envelope glycoprotein B (gB) - viral entry and membrane fusion	A, C
	Reverse	UL28	γ	Subunit of the viral DNA packaging enzyme, terminase	A
UL29	Reverse	UL29	β	ICP8 - binds single-stranded DNA; regulates viral gene expression and synthesis of viral DNA	A
UL30	Forward	UL30	β	Viral DNA polymerase catalytic subunit	A
UL31_UL32	Reverse	UL31	γ	Nuclear egress	A
	Reverse	UL32	γ2	DNA packaging	A
UL33_UL34_UL35	Forward	UL33	γ2	DNA packaging	A
	Forward	UL34	γ1	Nuclear envelopment and egress	A
	Forward	UL35	γ2	Capsid protein	A
UL36	Reverse	UL36	γ2	Tegument protein that facilitates capsid transport through the cytoplasm	A
UL37	Reverse	UL37	γ1	Tegument phophoprotein that binds to DNA and is involved in virion morphogenesis	A
UL38	Forward	UL38	γ2	Capsid triplex subunit	A
UL39_UL40	Forward	UL39	β	ICP6 - Ribonucleotide reductase subunit 1 (large subunit)	A
	Forward	UL40	β	Ribonucleotide reductase subunit 2 (small subunit)	A
UL41	Reverse	UL41	γ1	Virion host shut-off (vhs) protein - degrades cellular and viral mRNAs	A
UL42	Forward	UL42	β	DNA polymerase subunit	A
UL43	Forward	UL43	γ	Membrane fusion and viral entry	F
UL44_UL45	Forward	UL44	γ2	Envelope glycoprotein C (gC) - virion attachment and entry	A, C
	Forward	UL45	γ2	Membrane fusion	G
UL46_UL47	Reverse	UL46	γ1	VP11/VP12 - gene regulation	A
	Reverse	UL47	γ1	VP13/VP14 - gene regulation	A
UL48	Reverse	UL48	γ	VP16 - multifunctional tegument protein involved in gene regulation and virion assembly	A
UL49_UL49A	Reverse	UL49	γ	VP22 - multifunctional tegument protein that facilitates neurovirulence and regulates cellular and viral protein expression and localization	A, H
	Reverse	UL49A	γ2	Envelope glycoprotein N (gN) - membrane fusion and cell-to-cell spread	C, I
UL50	Forward	UL50	β	Nucleotide metabolism - deoxyuridine 5'-triphosphate nucleotidohydrolase (dUTPase)	A, B
UL51	Reverse	UL51	γ2	Tegument protein involved in viral egress and morphogenesis	J, K
UL52_UL53	Forward	UL52	β	DNA replication - component of the helicase-primase complex	A
	Forward	UL53	γ	Envelope glycoprotein K (gK) - cell-to-cell spread and syncytia formation	C
UL54	Forward	UL54	⍺	ICP27 - regulates transcription and RNA transport	A
UL55	Forward	UL55	γ2	Nonstructural protein associated with virion assembly sites	A
UL56	Reverse	UL56	γ2	Vesicle trafficking	A
RS1	Reverse	RS1	⍺	ICP4 - transcription regulator	A
LAT_RL1_RL2	Reverse	LAT	pre-⍺	Non-coding RNA that represses HSV-1 gene expression in small populations of neurons	B, L
	Reverse	RL1	γ1	ICP34.5 - neurovirulence, translation regulation, and immune evasion	A, M, N, O
	Reverse	RL2	⍺	ICP0 - ubiquitin E3 ligase	A
US1_US12 (starting in IRS)	Forward	US1	⍺	ICP22 - multifunctional regulatory protein	A
	Forward	US12	⍺	ICP47 - TAP transporter inhibitor	A
US2	Reverse	US2	γ2	Tegument protein of unknown function	A
US3_US4	Forward	US3	γ1	Multi-functional serine/threonine protein kinase	A
	Forward	US4	γ1	Envelope glycoprotein G (gG) - viral entry	C
US5_US6_US7	Forward	US5	γ	Envelope glycoprotein J (gJ) - inhibits apoptosis	A
	Forward	US6	γ	Envelope glycoprotein D (gD) - viral entry	A, C
	Forward	US7	γ1	Envelope glycoprotein I (gI) - cell-to-cell spread and component of the viral Fc receptor	A, C
US8_US8A_US9	Forward	US8	γ1	Envelope glycoprotein E (gE) - cell-to-cell spread and component of the viral Fc receptor	A, C
	Forward	US8A	γ1	Virulence factor	P
	Forward	US9	γ	Membrane-associated protein involved in axonal transport	A
US10_US11_US12	Reverse	US10	γ1	Tegument phosphoprotein	A
	Reverse	US11	γ2	RNA-binding protein involved in the regulation of translation	A
	Reverse	US12	⍺	ICP47 - TAP transporter inhibitor	A
References
A) Roizman, B., Knipe, D. M. & Whitley, R. Herpes Simplex Viruses. in Fields Virology (eds. Knipe, D. M. & Howley, P. M.) vol. 2 1823–1897 (Lippincott Williams & Wilkins, 2013).
B) Roizman, B. & Campadelli-Fiume, G. Alphaherpes viral genes and their functions. in Human Herpesviruses: Biology, Therapy, and Immunoprophylaxis 70–83 (2007).
C) Hilterbrand, A. T. & Heldwein, E. E. Go go gadget glycoprotein!: HSV-1 draws on its sizeable glycoprotein tool kit to customize its diverse entry routes. PLOS Pathog. 15, e1007660 (2019).
D) Xu, H., Su, C., Pearson, A., Mody, C. H. & Zheng, C. Herpes Simplex Virus 1 UL24 Abrogates the DNA Sensing Signal Pathway by Inhibiting NF-κB Activation. J. Virol. 91, (2017).
E) Preston, V. G., Al-Kobaisi, M. F., McDougall, I. M. & Rixon, F. J. The herpes simplex virus gene UL26 proteinase in the presence of the UL26.5 gene product promotes the formation of scaffold-like structures. J. Gen. Virol. 75, 2355–2366 (1994).
F) Liu, Z., Huang, J., Ding, Q., Yang, Y. & Sun, H. Analysis of contributions of herpes simplex virus type 1 UL43 protein to induction of cell-cell fusion. Trop. J. Pharm. Res. 15, 1137-1144–1144 (2016).
G) Haanes, E. J., Nelson, C. M., Soule, C. L. & Goodman, J. L. The UL45 gene product is required for herpes simplex virus type 1 glycoprotein B-induced fusion. J. Virol. 68, 5825–5834 (1994).
H) Tanaka, M. et al. Herpes Simplex Virus 1 VP22 Regulates Translocation of Multiple Viral and Cellular Proteins and Promotes Neurovirulence. J. Virol. 86, 5264–5277 (2012).
I) Kasmi, I. E. & Lippé, R. Herpes Simplex Virus 1 gN Partners with gM To Modulate the Viral Fusion Machinery. J. Virol. 89, 2313–2323 (2015).
J) Nozawa, N. et al. Herpes Simplex Virus Type 1 UL51 Protein Is Involved in Maturation and Egress of Virus Particles. J. Virol. 79, 6947–6956 (2005).
K) Oda, S., Arii, J., Koyanagi, N., Kato, A. & Kawaguchi, Y. The Interaction between Herpes Simplex Virus 1 Tegument Proteins UL51 and UL14 and Its Role in Virion Morphogenesis. J. Virol. 90, 8754–8767 (2016).
L) Nicoll, M. P. et al. The HSV-1 Latency-Associated Transcript Functions to Repress Latent Phase Lytic Gene Expression and Suppress Virus Reactivation from Latently Infected Neurons. PLOS Pathog. 12, e1005539 (2016).
M) Bolovan, C. A., Sawtell, N. M. & Thompson, R. L. ICP34.5 mutants of herpes simplex virus type 1 strain 17syn+ are attenuated for neurovirulence in mice and for replication in confluent primary mouse embryo cell cultures. J. Virol. 68, 48–55 (1994).
N) Li, Y. et al. ICP34.5 Protein of Herpes Simplex Virus Facilitates the Initiation of Protein Translation by Bridging Eukaryotic Initiation Factor 2α (eIF2α) and Protein Phosphatase 1. J. Biol. Chem. 286, 24785–24792 (2011).
O) Orvedahl, A. et al. HSV-1 ICP34.5 Confers Neurovirulence by Targeting the Beclin 1 Autophagy Protein. Cell Host Microbe 1, 23–35 (2007).
P) Kato, A. et al. Roles of Us8A and Its Phosphorylation Mediated by Us3 in Herpes Simplex Virus 1 Pathogenesis. J. Virol. 90, 5622–5635 (2016).

## Sheet: Significant viral TU's (logFC)
Supplementary Table 4 (tab #2): Statistically significant (p-value<0.05, FDR<0.05) viral TUs. TUs are listed along with function of listed genes, and log fold-change (FC) for each contrast between strain and time point. Blue highlights TUs passing significance for two or more contrasts (n=10), and grey highlights the logFC for contrasts in which the TU was not statistically significant.
TUs	Function	F12-F24	K12-K24	Mc12-Mc24	F12-K12	Mc12-K12	Mc12-F12	F24-K24	Mc24-K24	Mc24-F24
TU_US1_US12_start_in_IRS	ICP22, Viral replication ICP47, Inhibits MHC class I pathway by preventing binding of antigen to TAP	-0.00918758	-0.0475262	0.163101	0.860515	1.60002	0.739507	0.822177	1.38939	0.567218
TU_US8_US8A_US9	gE axon-transport and viral egress	-0.357062	-0.227657	-0.365692	1.47036	0.93936	-0.530998	1.59976	1.07739	-0.522368
TU_UL30	DNA polymerase	0.443902	-0.120135	0.36938	-0.750759	-1.02847	-0.277709	-1.3148	-1.51798	-0.203187
TU_UL10	gM	-0.180564	-0.214084	0.3113	0.477241	0.308519	-0.168722	0.443721	-0.216864	-0.660585
TU_UL27_UL28	gB ICP18.5, Processing and packaging DNA	0.182388	0.218724	0.449448	-0.21829	-0.192799	0.0254912	-0.181954	-0.423523	-0.241569
TU_UL29	ICP8, Major DNA binding protein	0.381631	0.282709	0.749518	-0.807971	-0.502703	0.305268	-0.906893	-0.969513	-0.0626194
TU_US10_US11_US12	Capsid, tegument protein Binds DNA & RNA ICP47, Inhibits MHC class I pathway by preventing binding of antigen to TAP	-0.0890908	-0.111502	0.143871	0.63403	0.878758	0.244727	0.61162	0.623385	0.0117654
TU_US5_US6_US7	gJ gD gI	-0.202026	-0.278579	-0.561646	1.21437	0.699083	-0.515287	1.13782	0.982151	-0.155667
TU_UL50	dUTP diphosphatase	0.0663833	0.312954	0.169918	-0.876515	-0.434142	0.442373	-0.629943	-0.291106	0.338838
TU_UL44_UL45	gC Membrane protein; C-type lectin	-0.0498079	-0.404841	-0.0301328	0.589462	0.791938	0.202476	0.23443	0.417231	0.182801
TU_UL31_UL32	Nuclear matrix protein Envelope glycoprotein	0.136555	0.270352	0.581759	-0.588973	-0.742224	-0.153251	-0.455176	-1.05363	-0.598455
TU_UL21	Tegument protein	0.067115	0.0299486	0.241177	-0.356819	-0.228042	0.128777	-0.393985	-0.439271	-0.0452852
TU_LAT_RL1_RL2	Latency-associated transcript and protein products (latency-related protein) ICP34.5, Neurovirulence factor ICP0, E3 ubiquitin ligase that activates viral gene transcription	0.132053	-0.240245	0.099206	0.527543	0.09203	-0.435513	0.155245	-0.247421	-0.402666
TU_UL15_UL16_UL17	Processing and packaging of DNA Tegument protein Processing and packaging of DNA	-0.206669	-0.119943	0.0818525	0.244669	-0.145184	-0.389853	0.331394	-0.34698	-0.678375
TU_UL33_UL34_UL35	Processing and packaging of DNA Inner nuclear membrane protein VP26, Capsid protein	0.223077	-0.00302985	0.72337	-0.166245	-0.543484	-0.37724	-0.392351	-1.26988	-0.877533
