# Supplementary material for: Viral infection of human neurons triggers strain-specific differences in host neuronal and viral transcriptomes
Source: PLoS Pathog. 2021 Mar 22;17(3):e1009441. doi: 10.1371/journal.ppat.1009441 (PMC8016332; doi:10.1371/journal.ppat.1009441)
Supplement: S5 Table — (XLSX) [file ppat.1009441.s011.xlsx]

## Sheet: Sheet1
Supplementary Table 5. List of antibodies used in this manuscript, along with dilutions, catalog numbers, and sources.
Antibody	Protein Target	Manufacturer	Host	Assay	Dilution	Cat #	RRID
Beta-catenin	Beta-catenin	Abcam	Rabbit	WB/IFA	1:1,000	ab16051	AB_443301
					1:1,000
GAPDH	Glyceraldehyde 3-phosphate dehydrogenase	Abcam	Rabbit	WB	1:2,500	ab9485	AB_307275
gD (US6)	HSV-1 glycoprotein D	Virusys	Mouse	WB	1:5,000	HA025-100	AB_2713937
gE (US8)	HSV-1 glycoprotein E	Generously provided by Dr. Harvey Friedman	Mouse	WB	1:1,000	N/A	N/A
HSV-1	anti-Herpes Simplex Virus 1	Agilent (previously Dako)	Rabbit	WB	1:5,000	B0114	AB_2732870
ICP0 (RL2)	HSV-1 ICP0	EastCoast Bio	Mouse	WB	1:1,000	H1A027	Unavailable
PRVL1	Nectin-1	Abcam	Rabbit	WB/IFA	1:500	ab229464	Unavailable
					1:500
US9	HSV-1 US9	Generously provided by Dr. Harvey Friedman	Rabbit	WB	1:1,000	N/A	N/A
VP22 (UL49)	HSV-1 VP22	Generously provided by Dr. Gillian Elliott	Mouse	WB	1:20,000	N/A	N/A
Goat anti Mouse IgG (HRP) preabsorbed	Mouse IgG H&L	Abcam	Goat	WB	1:20,000	ab97040	AB_10698223
Goat anti Rabbit IgG (HRP) preabsorbed	Rabbit IgG H&L	Abcam	Goat	WB	1:20,000	ab97080	AB_10679808
Alexa Fluor® 488 AffiniPure F(ab')₂ Fragment Goat Anti-Mouse IgG (H+L)	Mouse IgG H&L	Jackson ImmunoResearch	Goat	IFA	1:500	115-546-146	AB_2338868
Alexa Fluor® 647 AffiniPure F(ab')₂ Fragment Goat Anti-Mouse IgG (H+L)	Mouse IgG H&L	Jackson ImmunoResearch	Goat	IFA	1:500	115-606-146	AB_2338930
Alexa Fluor® 488 AffiniPure F(ab')₂ Fragment Goat Anti-Rabbit IgG (H+L)	Rabbit IgG H&L	Jackson ImmunoResearch	Goat	IFA	1:500	111-546-144	AB_2338057
Alexa Fluor® 647 AffiniPure F(ab')₂ Fragment Goat Anti-Rabbit IgG (H+L)	Rabbit IgG H&L	Jackson ImmunoResearch	Goat	IFA	1:500	111-606-144	AB_2338083
